# Supplementary material for: Construction of a high density genetic map of an interspecific cross of Capsicum chinense and Capsicum annuum and QTL analysis of floral traits
Source: Sci Rep. 2019 Jan 31;9:1054. doi: 10.1038/s41598-018-38370-0 (PMC6355862; doi:10.1038/s41598-018-38370-0)
Supplement: Supplementary file 1 — Supplementary Table 9 [file 41598_2018_38370_MOESM1_ESM.xlsx]

## Sheet: Sheet1
Mf2.1 interval genes
#GeneID	COG_class	COG_class_annotation	GO_annotation	KEGG_annotation	Swissprot_annotation	nr_annotation
Capana02g002674	--	--	--	--	--	unknown [Capsicum frutescens]
Capana02g002754	[G]	Carbohydrate transport and metabolism	Molecular Function: beta-galactosidase activity (GO:0004565);; Biological Process: carbohydrate metabolic process (GO:0005975);; Biological Process: polyamine catabolic process (GO:0006598);; Biological Process: plant-type cell wall organization (GO:0009664);; Biological Process: phenylpropanoid metabolic process (GO:0009698);; Biological Process: plant-type cell wall biogenesis (GO:0009832);; Bi…	--	Beta-galactosidase 3 (Precursor) OS=Arabidopsis thaliana (Mouse-ear cress) PE=1 SV=1	PREDICTED: beta-galactosidase 3-like [Solanum tuberosum]
Capana02g002660	--	--	Molecular Function: sequence-specific DNA binding transcription factor activity (GO:0003700);; Biological Process: regulation of transcription, DNA-templated (GO:0006355);; Biological Process: cell differentiation (GO:0030154);; Biological Process: regulation of shoot system development (GO:0048831);;	--	Scarecrow-like protein 15 GN=SCL15 OS=Arabidopsis thaliana (Mouse-ear cress) PE=2 SV=3	unknown [Solanum bulbocastanum]
Capana02g002738	--	--	Molecular Function: sequence-specific DNA binding transcription factor activity (GO:0003700);; Biological Process: regulation of transcription, DNA-templated (GO:0006355);; Molecular Function: sequence-specific DNA binding (GO:0043565);;	--	Ocs element-binding factor 1 GN=OBF1 OS=Zea mays (Maize) PE=2 SV=2	PREDICTED: ocs element-binding factor 1-like [Solanum lycopersicum]
Capana02g002681	[KL]	--	Cellular Component: nucleosome (GO:0000786);; Molecular Function: DNA binding (GO:0003677);; Molecular Function: ATP-dependent DNA helicase activity (GO:0004003);; Molecular Function: ATP binding (GO:0005524);; Biological Process: ATP catabolic process (GO:0006200);; Biological Process: maintenance of chromatin silencing (GO:0006344);; Biological Process: methylation-dependent chromatin silencing…	--	ATP-dependent DNA helicase DDM1 GN=At5g66750 OS=Arabidopsis thaliana (Mouse-ear cress) PE=1 SV=1	PREDICTED: ATP-dependent DNA helicase DDM1-like isoform X1 [Solanum tuberosum]
Capana02g002664	--	--	Molecular Function: DNA-directed RNA polymerase activity (GO:0003899);; Cellular Component: nucleus (GO:0005634);; Biological Process: transcription, DNA-templated (GO:0006351);;	K14721|0|sot:102594031|DNA-directed RNA polymerase III subunit RPC5-like; K14721 DNA-directed RNA polymerase III subunit RPC5 (A)	--	unknown [Capsicum frutescens]
Capana02g002671	--	--	--	--	--	PREDICTED: uncharacterized protein LOC104097077 [Nicotiana tomentosiformis]
Capana02g002720	--	--	Molecular Function: sequence-specific DNA binding transcription factor activity (GO:0003700);; Cellular Component: cytosol (GO:0005829);; Cellular Component: plasma membrane (GO:0005886);; Biological Process: regulation of transcription, DNA-templated (GO:0006355);; Molecular Function: phosphoric diester hydrolase activity (GO:0008081);; Cellular Component: plastid (GO:0009536);; Biological Proce…	--	Tubby-like F-box protein 5 OS=Oryza sativa subsp. japonica (Rice) PE=2 SV=1	PREDICTED: tubby-like F-box protein 5 [Nicotiana sylvestris]
Capana02g002750	[J]	Translation, ribosomal structure and biogenesis	Cellular Component: cytoplasm (GO:0005737);; Biological Process: tRNA modification (GO:0006400);; Biological Process: phosphatidylglycerol biosynthetic process (GO:0006655);; Biological Process: reciprocal meiotic recombination (GO:0007131);; Biological Process: aromatic amino acid family biosynthetic process (GO:0009073);; Biological Process: cytokinin biosynthetic process (GO:0009691);; Biologi…	--	CDK5RAP1-like protein GN=At4g36390 OS=Arabidopsis thaliana (Mouse-ear cress) PE=2 SV=1	PREDICTED: CDK5RAP1-like protein-like [Solanum tuberosum]
Capana02g002723	[G]	Carbohydrate transport and metabolism	Molecular Function: aldose 1-epimerase activity (GO:0004034);; Biological Process: galactose metabolic process (GO:0006012);; Cellular Component: chloroplast stroma (GO:0009570);; Molecular Function: carbohydrate binding (GO:0030246);; Cellular Component: apoplast (GO:0048046);;	K01792|0|sot:102584885|putative glucose-6-phosphate 1-epimerase-like; K01792 glucose-6-phosphate 1-epimerase [EC:5.1.3.15] (A)	Putative glucose-6-phosphate 1-epimerase OS=Cenchrus ciliaris (Buffelgrass) PE=2 SV=1	PREDICTED: putative glucose-6-phosphate 1-epimerase [Nicotiana sylvestris]
Capana02g002662	--	--	Cellular Component: mitochondrion (GO:0005739);;	--	--	PREDICTED: uncharacterized protein LOC104800827 [Tarenaya hassleriana]
Capana02g002736	--	--	--	--	Transcription factor bHLH110 GN=T22C5.11 OS=Arabidopsis thaliana (Mouse-ear cress) PE=2 SV=2	PREDICTED: transcription factor bHLH110-like [Solanum lycopersicum]
Capana02g002724	--	--	Cellular Component: membrane (GO:0016020);; Biological Process: vesicle-mediated transport (GO:0016192);;	K08486|0|sot:102585202|syntaxin-112-like; K08486 syntaxin 1B/2/3 (A)	Syntaxin-112 GN=SYP112 OS=Arabidopsis thaliana (Mouse-ear cress) PE=2 SV=2	PREDICTED: syntaxin-112-like [Solanum tuberosum]
Capana02g002677	--	--	--	--	--	PREDICTED: F-box protein At5g49610-like [Solanum tuberosum]
Capana02g002663	[R]	General function prediction only	Molecular Function: nucleotide binding (GO:0000166);; Molecular Function: RNA binding (GO:0003723);; Cellular Component: nucleus (GO:0005634);; Biological Process: mRNA processing (GO:0006397);; Biological Process: RNA splicing (GO:0008380);;	K12837|0|sly:101251944|splicing factor U2af large subunit A; K12837 splicing factor U2AF 65 kDa subunit (A)	Splicing factor U2af large subunit A GN=U2AF65A OS=Nicotiana plumbaginifolia (Leadwort-leaved tobacco) PE=2 SV=1	unknown [Capsicum frutescens]
Capana02g002731	[Q]	Secondary metabolites biosynthesis, transport and catabolism	Molecular Function: monooxygenase activity (GO:0004497);; Molecular Function: iron ion binding (GO:0005506);; Molecular Function: electron carrier activity (GO:0009055);; Molecular Function: oxidoreductase activity, acting on paired donors, with incorporation or reduction of molecular oxygen (GO:0016705);; Molecular Function: oxygen binding (GO:0019825);; Molecular Function: heme binding (GO:0020…	--	Abscisic acid 8&apos;-hydroxylase 1 GN=CYP707A1 OS=Arabidopsis thaliana (Mouse-ear cress) PE=2 SV=1	PREDICTED: abscisic acid 8&apos;-hydroxylase 3-like [Solanum tuberosum]
Capana02g002743	--	--	--	--	--	PREDICTED: uncharacterized protein LOC101268823 [Solanum lycopersicum]
Capana02g002726	--	--	Molecular Function: catalytic activity (GO:0003824);; Biological Process: metabolic process (GO:0008152);; Cellular Component: membrane (GO:0016020);;	--	Lipid phosphate phosphatase epsilon 2, chloroplastic (Precursor) GN=LPPE2 OS=Arabidopsis thaliana (Mouse-ear cress) PE=1 SV=1	PREDICTED: uncharacterized protein LOC102589941 [Solanum tuberosum]
Capana02g002687	--	--	Biological Process: transcription, DNA-templated (GO:0006351);;	--	Scarecrow-like protein 4 GN=SCL4 OS=Arabidopsis thaliana (Mouse-ear cress) PE=2 SV=1	PREDICTED: scarecrow-like protein 4-like [Solanum tuberosum]
Capana02g002697	[U]	Intracellular trafficking, secretion, and vesicular transport	--	K12399|1.50135e-32|sot:102579906|AP-3 complex subunit sigma-like; K12399 AP-3 complex subunit sigma (A)	AP-3 complex subunit sigma GN=At3g50860 OS=Arabidopsis thaliana (Mouse-ear cress) PE=2 SV=1	PREDICTED: AP-3 complex subunit sigma-like [Nicotiana tomentosiformis]
Capana02g002725	--	--	--	--	--	PREDICTED: transmembrane protein 53-like [Solanum tuberosum]
Capana02g002739	--	--	--	--	Abscisic acid and environmental stress-inducible protein TAS14 GN=TAS14 OS=Solanum lycopersicum (Tomato) PE=2 SV=1	--
Capana02g002709	[R]	General function prediction only	Biological Process: metabolic process (GO:0008152);; Molecular Function: hydrolase activity (GO:0016787);;	--	--	PREDICTED: protein PHYLLO, chloroplastic-like [Solanum tuberosum]
Capana02g002654	--	--	--	--	--	PREDICTED: uncharacterized protein LOC102587766 [Solanum tuberosum]
Capana02g002716	--	--	--	--	--	PREDICTED: uncharacterized protein LOC101246402 isoform X1 [Solanum lycopersicum]
Capana02g002667	[F]	Nucleotide transport and metabolism	Molecular Function: magnesium ion binding (GO:0000287);; Molecular Function: adenylosuccinate synthase activity (GO:0004019);; Molecular Function: GTP binding (GO:0005525);; Cellular Component: chloroplast (GO:0009507);; Biological Process: 'de novo' AMP biosynthetic process (GO:0044208);;	K01939|0|sot:102587028|adenylosuccinate synthetase, chloroplastic-like; K01939 adenylosuccinate synthase [EC:6.3.4.4] (A)	Adenylosuccinate synthetase 2, chloroplastic {ECO:0000255|HAMAP-Rule:MF_03125} (Precursor) OS=Capsicum frutescens (Cayenne pepper) PE=3 SV=1	RecName: Full=Adenylosuccinate synthetase 2, chloroplastic; Short=AMPSase 2; Short=AdSS 2; AltName: Full=IMP--aspartate ligase 2; Flags: Precursor [Capsicum frutescens]
Capana02g002705	--	--	--	--	Tubby-like F-box protein 2 GN=TULP2 OS=Arabidopsis thaliana (Mouse-ear cress) PE=2 SV=1	PREDICTED: tubby-like F-box protein 5 [Nicotiana tomentosiformis]
Capana02g002673	--	--	Biological Process: plant-type cell wall modification (GO:0009827);; Biological Process: pollen tube growth (GO:0009860);;	--	--	unknown [Capsicum frutescens]
Capana02g002719	--	--	--	--	U-box domain-containing protein 5 GN=PUB5 OS=Arabidopsis thaliana (Mouse-ear cress) PE=3 SV=3	PREDICTED: U-box domain-containing protein 5-like isoform X1 [Solanum tuberosum]
Capana02g002757	--	--	Molecular Function: aldehyde dehydrogenase (NAD) activity (GO:0004029);; Molecular Function: aldehyde dehydrogenase [NAD(P)+] activity (GO:0004030);; Cellular Component: vacuolar membrane (GO:0005774);; Cellular Component: endoplasmic reticulum (GO:0005783);; Cellular Component: Golgi apparatus (GO:0005794);; Biological Process: cellular aldehyde metabolic process (GO:0006081);; Biological Proces…	--	--	PREDICTED: uncharacterized protein LOC102599755 [Solanum tuberosum]
Capana02g002699	--	--	--	K14544|1.83414e-102|sly:101260390|nucleolar protein 6; K14544 U3 small nucleolar RNA-associated protein 22 (A)	--	PREDICTED: nucleolar protein 6 [Solanum lycopersicum]
Capana02g002703	--	--	Biological Process: protein glycosylation (GO:0006486);; Biological Process: intracellular protein transport (GO:0006886);;	--	--	PREDICTED: vam6/Vps39-like protein isoform X1 [Solanum lycopersicum]
Capana02g002686	[C]	Energy production and conversion	Biological Process: tricarboxylic acid cycle (GO:0006099);; Molecular Function: succinate dehydrogenase (ubiquinone) activity (GO:0008177);; Biological Process: electron transport chain (GO:0022900);; Molecular Function: flavin adenine dinucleotide binding (GO:0050660);;	K00234|0|sot:102604123|succinate dehydrogenase [ubiquinone] flavoprotein subunit 1, mitochondrial-like; K00234 succinate dehydrogenase (ubiquinone) flavoprotein subunit [EC:1.3.5.1] (A)	Succinate dehydrogenase [ubiquinone] flavoprotein subunit 1, mitochondrial (Precursor) GN=SDH1-1 OS=Arabidopsis thaliana (Mouse-ear cress) PE=1 SV=1	PREDICTED: succinate dehydrogenase [ubiquinone] flavoprotein subunit 1, mitochondrial isoform X2 [Nicotiana sylvestris]
Capana02g002661	--	--	Molecular Function: nutrient reservoir activity (GO:0045735);;	--	Antimicrobial peptide 2d (Precursor) OS=Macadamia integrifolia (Macadamia nut) PE=2 SV=1	PREDICTED: vicilin-like antimicrobial peptides 2-2-like [Solanum tuberosum]
Capana02g002658	[RTKL]	--	Molecular Function: protein serine/threonine kinase activity (GO:0004674);; Molecular Function: ATP binding (GO:0005524);; Biological Process: protein phosphorylation (GO:0006468);;	--	Serine/threonine-protein kinase HT1 GN=HT1 OS=Arabidopsis thaliana (Mouse-ear cress) PE=1 SV=1	PREDICTED: serine/threonine-protein kinase HT1-like [Solanum tuberosum]
Capana02g002732	[O]	Posttranslational modification, protein turnover, chaperones	Molecular Function: threonine-type endopeptidase activity (GO:0004298);; Cellular Component: nucleus (GO:0005634);; Cellular Component: cytosol (GO:0005829);; Cellular Component: proteasome core complex (GO:0005839);; Cellular Component: plasma membrane (GO:0005886);; Biological Process: gluconeogenesis (GO:0006094);; Biological Process: glycolytic process (GO:0006096);; Biological Process: fatty…	K02732|8.1517e-157|sly:101266585|proteasome subunit beta type-1; K02732 20S proteasome subunit beta 6 [EC:3.4.25.1] (A)	Proteasome subunit beta type-1 GN=PBF1 OS=Petunia hybrida (Petunia) PE=2 SV=1	PREDICTED: proteasome subunit beta type-1 [Solanum lycopersicum]
Capana02g002678	[RTKL]	--	--	K04730|0|sly:101257630|proline-rich receptor-like protein kinase PERK5; K04730 interleukin-1 receptor-associated kinase 1 [EC:2.7.11.1] (A)	Proline-rich receptor-like protein kinase PERK5 GN=PERK5 OS=Arabidopsis thaliana (Mouse-ear cress) PE=2 SV=1	PREDICTED: proline-rich receptor-like protein kinase PERK5 isoform X1 [Solanum lycopersicum]
Capana02g002688	--	--	--	--	--	PREDICTED: uncharacterized protein LOC104211838 [Nicotiana sylvestris]
Capana02g002730	--	--	Biological Process: metal ion transport (GO:0030001);; Molecular Function: metal ion binding (GO:0046872);;	--	--	PREDICTED: copper transport protein CCH-like [Solanum tuberosum]
Capana02g002706	--	--	Molecular Function: DNA binding (GO:0003677);; Molecular Function: sequence-specific DNA binding transcription factor activity (GO:0003700);; Cellular Component: nucleus (GO:0005634);; Biological Process: regulation of transcription, DNA-templated (GO:0006355);;	K09286|7.59966e-111|sot:102601077|ethylene-responsive transcription factor RAP2-12-like; K09286 EREBP-like factor (A)	Ethylene-responsive transcription factor 1 GN=OJ1311_D08.9 OS=Oryza sativa subsp. japonica (Rice) PE=1 SV=1	jasmonic acid and ethylene responsive factor, partial [Capsicum chinense]
Capana02g002684	--	--	--	--	--	PREDICTED: uncharacterized protein LOC101256053 [Solanum lycopersicum]
Capana02g002713	[J]	Translation, ribosomal structure and biogenesis	Molecular Function: structural constituent of ribosome (GO:0003735);; Biological Process: translation (GO:0006412);; Cellular Component: large ribosomal subunit (GO:0015934);;	K02907|3.33703e-70|sot:102589641|uncharacterized LOC102589641; K02907 large subunit ribosomal protein L30 (A)	--	PREDICTED: uncharacterized protein LOC104089792 [Nicotiana tomentosiformis]
Capana02g002740	--	--	Biological Process: response to stress (GO:0006950);; Biological Process: response to water (GO:0009415);;	--	Late embryogenesis abundant protein OS=Raphanus sativus (Radish) PE=2 SV=1	PREDICTED: cold shock protein CS66-like [Solanum tuberosum]
Capana02g002692	--	--	Biological Process: response to stimulus (GO:0050896);;	--	E3 ubiquitin-protein ligase RING1-like GN=At3g19950 OS=Arabidopsis thaliana (Mouse-ear cress) PE=1 SV=1	hypothetical protein AALP_AA1G156600 [Arabis alpina]
Capana02g002675	--	--	Molecular Function: rDNA binding (GO:0000182);; Molecular Function: translation initiation factor activity (GO:0003743);; Biological Process: DNA-templated transcription, initiation (GO:0006352);; Biological Process: regulation of transcription, DNA-templated (GO:0006355);; Biological Process: translational initiation (GO:0006413);; Molecular Function: zinc ion binding (GO:0008270);; Cellular Com…	K03124|0|sot:102599427|transcription initiation factor IIB-like; K03124 transcription initiation factor TFIIB (A)	Transcription initiation factor IIB OS=Oryza sativa subsp. japonica (Rice) PE=1 SV=1	unknown [Capsicum frutescens]
Capana02g002727	--	--	--	--	Lipid phosphate phosphatase epsilon 2, chloroplastic (Precursor) GN=LPPE2 OS=Arabidopsis thaliana (Mouse-ear cress) PE=1 SV=1	PREDICTED: uncharacterized protein LOC102589941 [Solanum tuberosum]
Capana02g002711	[L]	Replication, recombination and repair	Cellular Component: nucleus (GO:0005634);; Biological Process: base-excision repair (GO:0006284);;	K01247|9.58888e-171|sot:102588134|probable DNA-3-methyladenine glycosylase 2-like; K01247 DNA-3-methyladenine glycosylase II [EC:3.2.2.21] (A)	--	PREDICTED: probable DNA-3-methyladenine glycosylase 2 isoform X3 [Nicotiana sylvestris]
Capana02g002729	--	--	Molecular Function: jasmonate O-methyltransferase activity (GO:0030795);; Biological Process: methylation (GO:0032259);;	--	Salicylate carboxymethyltransferase GN=SAMT OS=Clarkia breweri (Fairy fans) PE=1 SV=1	PREDICTED: jasmonate O-methyltransferase-like [Solanum tuberosum]
Capana02g002715	--	--	--	--	--	PREDICTED: uncharacterized protein LOC101246402 isoform X1 [Solanum lycopersicum]
Capana02g002710	[GEPR]	--	--	K08145|0|sot:102581811|sugar transporter ERD6-like 6-like; K08145 MFS transporter, SP family, solute carrier family 2 (facilitated glucose transporter), member 8 (A)	Sugar transporter ERD6-like 4 GN=At1g19450 OS=Arabidopsis thaliana (Mouse-ear cress) PE=2 SV=1	PREDICTED: sugar transporter ERD6-like 6 [Nicotiana sylvestris]
Capana02g002749	[O]	Posttranslational modification, protein turnover, chaperones	Molecular Function: acid-amino acid ligase activity (GO:0016881);;	K10688|5.51258e-99|sot:102597478|probable ubiquitin-conjugating enzyme E2 18-like; K10688 ubiquitin-conjugating enzyme E2 W [EC:6.3.2.19] (A)	Probable ubiquitin-conjugating enzyme E2 18 GN=UBC18 OS=Arabidopsis thaliana (Mouse-ear cress) PE=2 SV=1	PREDICTED: probable ubiquitin-conjugating enzyme E2 18 [Nicotiana sylvestris]
Capana02g002691	[J]	Translation, ribosomal structure and biogenesis	Molecular Function: structural constituent of ribosome (GO:0003735);; Biological Process: DNA-templated transcription, elongation (GO:0006354);; Biological Process: translation (GO:0006412);; Cellular Component: large ribosomal subunit (GO:0015934);; Molecular Function: rRNA binding (GO:0019843);;	K02933|7.03424e-62|sot:102578705|60S ribosomal protein L6, mitochondrial-like; K02933 large subunit ribosomal protein L6 (A)	60S ribosomal protein L6, mitochondrial GN=RPL6 OS=Marchantia polymorpha (Liverwort) PE=3 SV=2	PREDICTED: 60S ribosomal protein L6, mitochondrial [Solanum lycopersicum]
Capana02g002690	[D]	Cell cycle control, cell division, chromosome partitioning	Cellular Component: cytoplasm (GO:0005737);;	K06287|7.86339e-126|sot:102578264|maf-like protein DDB_G0281937-like; K06287 septum formation protein (A)	--	PREDICTED: maf-like protein DDB_G0281937-like isoform X1 [Solanum tuberosum]
Capana02g002734	[O]	Posttranslational modification, protein turnover, chaperones	Molecular Function: nucleotide binding (GO:0000166);;	K08900|0|sly:101266892|cell division cycle protein 48 homolog; K08900 mitochondrial chaperone BCS1 (A)	ATP-dependent zinc metalloprotease FTSH 8, chloroplastic (Precursor) OS=Arabidopsis thaliana (Mouse-ear cress) PE=1 SV=1	PREDICTED: cell division cycle protein 48 homolog [Solanum lycopersicum]
Capana02g002683	[S]	Function unknown	--	--	--	PREDICTED: uncharacterized protein LOC102600634 [Solanum tuberosum]
Capana02g002685	[Q]	Secondary metabolites biosynthesis, transport and catabolism	Molecular Function: iron ion binding (GO:0005506);; Cellular Component: endoplasmic reticulum (GO:0005783);; Molecular Function: electron carrier activity (GO:0009055);; Biological Process: unidimensional cell growth (GO:0009826);; Biological Process: jasmonic acid mediated signaling pathway (GO:0009867);; Molecular Function: steroid 22-alpha hydroxylase activity (GO:0010012);; Biological Process…	K09587|0|sot:102603786|cytochrome P450 90B1-like; K09587 steroid 22-alpha-hydroxylase [EC:1.14.13.-] (A)	Cytochrome P450 90B1 GN=T3A5.40 OS=Arabidopsis thaliana (Mouse-ear cress) PE=1 SV=2	PREDICTED: cytochrome P450 90B1-like [Solanum tuberosum]
Capana02g002701	--	--	--	--	F-box/kelch-repeat protein At3g06240 GN=At3g06240 OS=Arabidopsis thaliana (Mouse-ear cress) PE=2 SV=1	PREDICTED: F-box/kelch-repeat protein At3g23880-like [Nicotiana sylvestris]
Capana02g002755	[OC]	--	Cellular Component: cytosol (GO:0005829);; Biological Process: glycerol ether metabolic process (GO:0006662);; Molecular Function: enzyme activator activity (GO:0008047);; Molecular Function: electron carrier activity (GO:0009055);; Molecular Function: protein disulfide oxidoreductase activity (GO:0015035);; Molecular Function: oxidoreductase activity, acting on a sulfur group of donors, disulfid…	K03671|2.47064e-72|sot:102599106|thioredoxin H-type 2-like; K03671 thioredoxin 1 (A)	Thioredoxin H-type 2 OS=Nicotiana tabacum (Common tobacco) PE=3 SV=1	thioredoxin H-type 2-like [Solanum tuberosum]
Capana02g002718	--	--	--	--	--	PREDICTED: embryonic protein DC-8 [Nicotiana sylvestris]
Capana02g002751	[Q]	Secondary metabolites biosynthesis, transport and catabolism	Molecular Function: iron ion binding (GO:0005506);; Molecular Function: steroid hydroxylase activity (GO:0008395);; Molecular Function: electron carrier activity (GO:0009055);; Biological Process: leaf morphogenesis (GO:0009965);; Biological Process: brassinosteroid biosynthetic process (GO:0016132);; Molecular Function: oxidoreductase activity, acting on paired donors, with incorporation or redu…	K12637|0|sot:102598106|3-epi-6-deoxocathasterone 23-monooxygenase-like; K12637 3-epi-6-deoxocathasterone 23-monooxygenase [EC:1.14.13.112] (A)	3-epi-6-deoxocathasterone 23-monooxygenase OS=Arabidopsis thaliana (Mouse-ear cress) PE=2 SV=3	PREDICTED: 3-epi-6-deoxocathasterone 23-monooxygenase-like [Solanum tuberosum]
Capana02g002737	[RTKL]	--	Biological Process: MAPK cascade (GO:0000165);; Molecular Function: MAP kinase activity (GO:0004707);; Molecular Function: ATP binding (GO:0005524);; Biological Process: protein phosphorylation (GO:0006468);;	K04371|0|sot:102592852|mitogen-activated protein kinase 7-like; K04371 mitogen-activated protein kinase 1/3 [EC:2.7.11.24] (A)	Mitogen-activated protein kinase 7 GN=MPK7 OS=Arabidopsis thaliana (Mouse-ear cress) PE=1 SV=2	PREDICTED: mitogen-activated protein kinase 7-like [Solanum tuberosum]
Capana02g002742	[M]	Cell wall/membrane/envelope biogenesis	Biological Process: biosynthetic process (GO:0009058);;	--	--	PREDICTED: uncharacterized protein LOC102594713 [Solanum tuberosum]
Capana02g002708	--	--	--	--	GATA transcription factor 18 GN=GATA18 OS=Arabidopsis thaliana (Mouse-ear cress) PE=2 SV=2	PREDICTED: GATA transcription factor 19-like [Nicotiana tomentosiformis]
Capana02g002672	--	--	--	--	Transcription repressor OFP7 GN=OFP7 OS=Arabidopsis thaliana (Mouse-ear cress) PE=2 SV=1	ovate-like protein [Capsicum annuum]
Capana02g002728	--	--	--	--	--	PREDICTED: uncharacterized protein LOC104645741 [Solanum lycopersicum]
Capana02g002722	[Q]	Secondary metabolites biosynthesis, transport and catabolism	Molecular Function: copper ion binding (GO:0005507);; Biological Process: lignin catabolic process (GO:0046274);; Cellular Component: apoplast (GO:0048046);; Molecular Function: hydroquinone:oxygen oxidoreductase activity (GO:0052716);; Biological Process: oxidation-reduction process (GO:0055114);;	--	Laccase-11 (Precursor) OS=Arabidopsis thaliana (Mouse-ear cress) PE=2 SV=1	PREDICTED: laccase-11-like [Solanum tuberosum]
Capana02g002679	[R]	General function prediction only	--	K11093|3.1153e-122|sot:102601882|U1 small nuclear ribonucleoprotein 70 kDa-like; K11093 U1 small nuclear ribonucleoprotein 70kDa (A)	U1 small nuclear ribonucleoprotein 70 kDa GN=RNU1 OS=Arabidopsis thaliana (Mouse-ear cress) PE=1 SV=1	PREDICTED: U1 small nuclear ribonucleoprotein 70 kDa-like isoform X2 [Solanum tuberosum]
Capana02g002714	--	--	--	--	GATA transcription factor 18 GN=GATA18 OS=Arabidopsis thaliana (Mouse-ear cress) PE=2 SV=2	PREDICTED: GATA transcription factor 19-like [Nicotiana tomentosiformis]
Capana02g002741	--	--	--	--	Pentatricopeptide repeat-containing protein At5g44230 GN=PCMP-H17 OS=Arabidopsis thaliana (Mouse-ear cress) PE=2 SV=1	PREDICTED: pentatricopeptide repeat-containing protein At5g44230-like [Solanum tuberosum]
Capana02g002668	[F]	Nucleotide transport and metabolism	Molecular Function: magnesium ion binding (GO:0000287);; Molecular Function: adenylosuccinate synthase activity (GO:0004019);; Molecular Function: GTP binding (GO:0005525);; Cellular Component: chloroplast (GO:0009507);; Biological Process: 'de novo' AMP biosynthetic process (GO:0044208);;	K01939|0|sot:102587028|adenylosuccinate synthetase, chloroplastic-like; K01939 adenylosuccinate synthase [EC:6.3.4.4] (A)	Adenylosuccinate synthetase 1, chloroplastic {ECO:0000255|HAMAP-Rule:MF_03125} (Precursor) OS=Capsicum frutescens (Cayenne pepper) PE=3 SV=1	RecName: Full=Adenylosuccinate synthetase 1, chloroplastic; Short=AMPSase 1; Short=AdSS 1; AltName: Full=IMP--aspartate ligase 1; Flags: Precursor [Capsicum frutescens]
Capana02g002676	--	--	--	--	F-box protein At5g49610 GN=At5g49610 OS=Arabidopsis thaliana (Mouse-ear cress) PE=1 SV=1	PREDICTED: F-box protein At5g49610-like isoform X1 [Nicotiana tomentosiformis]
Capana02g002756	--	--	--	--	--	PREDICTED: MORC family CW-type zinc finger protein 3-like [Solanum tuberosum]
Capana02g002753	[J]	Translation, ribosomal structure and biogenesis	Molecular Function: rRNA (adenine-N6,N6-)-dimethyltransferase activity (GO:0000179);; Cellular Component: mitochondrion (GO:0005739);; Biological Process: rRNA methylation (GO:0031167);; Biological Process: adenosine metabolic process (GO:0046085);;	K14191|0|sot:102598434|probable dimethyladenosine transferase-like; K14191 18S rRNA (adenine1779-N6/adenine1780-N6)-dimethyltransferase [EC:2.1.1.183] (A)	--	PREDICTED: probable dimethyladenosine transferase-like [Solanum tuberosum]
Capana02g002698	--	--	--	K14544|0|sot:102580460|nucleolar protein 6-like; K14544 U3 small nucleolar RNA-associated protein 22 (A)	--	PREDICTED: nucleolar protein 6-like [Solanum tuberosum]
Capana02g002656	--	--	Molecular Function: aminopeptidase activity (GO:0004177);; Cellular Component: cytosol (GO:0005829);; Cellular Component: plasma membrane (GO:0005886);; Biological Process: protein N-linked glycosylation (GO:0006487);; Biological Process: lipid transport (GO:0006869);; Biological Process: intra-Golgi vesicle-mediated transport (GO:0006891);; Biological Process: auxin polar transport (GO:0009926);…	K01262|0|sot:102582935|probable Xaa-Pro aminopeptidase P-like; K01262 Xaa-Pro aminopeptidase [EC:3.4.11.9] (A)	--	PREDICTED: probable Xaa-Pro aminopeptidase P-like isoform X1 [Solanum tuberosum]
Capana02g002669	--	--	--	--	--	PREDICTED: dehydration-responsive element-binding protein 2F [Nicotiana tomentosiformis]
Capana02g002695	[Q]	Secondary metabolites biosynthesis, transport and catabolism	Molecular Function: copper ion binding (GO:0005507);; Cellular Component: mitochondrion (GO:0005739);; Molecular Function: oxidoreductase activity (GO:0016491);; Biological Process: isopentenyl diphosphate biosynthetic process, methylerythritol 4-phosphate pathway (GO:0019288);; Biological Process: hydrogen peroxide catabolic process (GO:0042744);; Biological Process: oxidation-reduction process …	--	Prolycopene isomerase, chloroplastic (Precursor) GN=CRTISO OS=Solanum lycopersicum (Tomato) PE=1 SV=1	PREDICTED: pyridine nucleotide-disulfide oxidoreductase domain-containing protein 2 [Nicotiana sylvestris]
Capana02g002721	[Q]	Secondary metabolites biosynthesis, transport and catabolism	Molecular Function: copper ion binding (GO:0005507);; Biological Process: lignin catabolic process (GO:0046274);; Cellular Component: apoplast (GO:0048046);; Molecular Function: hydroquinone:oxygen oxidoreductase activity (GO:0052716);; Biological Process: oxidation-reduction process (GO:0055114);;	--	Laccase-11 (Precursor) OS=Arabidopsis thaliana (Mouse-ear cress) PE=2 SV=1	PREDICTED: laccase-11-like [Solanum tuberosum]
Capana02g002745	--	--	--	K00430|4.67357e-100|sly:101243845|peroxidase 72-like; K00430 peroxidase [EC:1.11.1.7] (A)	Peroxidase 72 (Precursor) OS=Arabidopsis thaliana (Mouse-ear cress) PE=1 SV=1	PREDICTED: peroxidase 72-like [Solanum lycopersicum]
Capana02g002746	--	--	Molecular Function: peroxidase activity (GO:0004601);; Biological Process: response to oxidative stress (GO:0006979);; Molecular Function: heme binding (GO:0020037);; Molecular Function: metal ion binding (GO:0046872);; Biological Process: oxidation-reduction process (GO:0055114);;	K00430|0|sly:101243845|peroxidase 72-like; K00430 peroxidase [EC:1.11.1.7] (A)	Peroxidase 72 (Precursor) OS=Arabidopsis thaliana (Mouse-ear cress) PE=1 SV=1	PREDICTED: peroxidase 72-like [Solanum lycopersicum]
Capana02g002655	--	--	Molecular Function: transferase activity (GO:0016740);;	K12356|0|sot:102582599|anthocyanidin 3-O-glucosyltransferase 5-like; K12356 coniferyl-alcohol glucosyltransferase [EC:2.4.1.111] (A)	Anthocyanidin 3-O-glucosyltransferase 5 GN=GT5 OS=Manihot esculenta (Cassava) PE=2 SV=1	PREDICTED: anthocyanidin 3-O-glucosyltransferase 5-like [Solanum tuberosum]
Capana02g002733	[O]	Posttranslational modification, protein turnover, chaperones	--	K08900|0|sly:101259707|probable mitochondrial chaperone BCS1-A; K08900 mitochondrial chaperone BCS1 (A)	26S protease regulatory subunit 6A homolog B GN=F7G19.2 OS=Arabidopsis thaliana (Mouse-ear cress) PE=1 SV=3	PREDICTED: probable mitochondrial chaperone BCS1-A [Solanum lycopersicum]
Capana02g002680	--	--	Cellular Component: integral component of membrane (GO:0016021);;	--	--	PREDICTED: uncharacterized protein LOC101255155 [Solanum lycopersicum]
Capana02g002666	--	--	--	--	--	unknown [Capsicum frutescens]
Capana02g002748	--	--	Molecular Function: peroxidase activity (GO:0004601);; Biological Process: response to oxidative stress (GO:0006979);; Molecular Function: heme binding (GO:0020037);; Molecular Function: metal ion binding (GO:0046872);; Biological Process: oxidation-reduction process (GO:0055114);;	K00430|9.87137e-171|sly:101244141|peroxidase 72-like; K00430 peroxidase [EC:1.11.1.7] (A)	Peroxidase 72 (Precursor) OS=Arabidopsis thaliana (Mouse-ear cress) PE=1 SV=1	PREDICTED: peroxidase 72-like [Solanum lycopersicum]
Capana02g002653	--	--	--	--	--	PREDICTED: uncharacterized protein LOC102588089 [Solanum tuberosum]
Capana02g002702	--	--	--	K14544|0|sly:101260390|nucleolar protein 6; K14544 U3 small nucleolar RNA-associated protein 22 (A)	--	PREDICTED: nucleolar protein 6 [Solanum lycopersicum]
Capana02g002712	[J]	Translation, ribosomal structure and biogenesis	Molecular Function: structural constituent of ribosome (GO:0003735);; Biological Process: translation (GO:0006412);; Cellular Component: large ribosomal subunit (GO:0015934);;	K02907|1.21104e-66|sot:102589641|uncharacterized LOC102589641; K02907 large subunit ribosomal protein L30 (A)	--	PREDICTED: uncharacterized protein LOC104089792 [Nicotiana tomentosiformis]
Capana02g002657	[K]	Transcription	Molecular Function: transcription regulatory region sequence-specific DNA binding (GO:0000976);; Molecular Function: sequence-specific DNA binding transcription factor activity (GO:0003700);; Cellular Component: nucleus (GO:0005634);; Biological Process: regulation of transcription, DNA-templated (GO:0006355);;	K09338|2.5685e-102|sly:101251349|homeobox-leucine zipper protein ATHB-40; K09338 homeobox-leucine zipper protein (A)	Homeobox-leucine zipper protein ATHB-40 GN=ATHB-40 OS=Arabidopsis thaliana (Mouse-ear cress) PE=2 SV=3	PREDICTED: homeobox-leucine zipper protein ATHB-40 [Solanum lycopersicum]
Capana02g002693	--	--	--	--	E3 ubiquitin-protein ligase RING1-like GN=At3g19950 OS=Arabidopsis thaliana (Mouse-ear cress) PE=1 SV=1	E3 ubiquitin-protein ligase RING1-like protein [Morus notabilis]
Capana02g002704	[QR]	--	--	--	--	PREDICTED: protein N-lysine methyltransferase METTL21A [Solanum lycopersicum]
Capana02g002682	--	--	--	--	NAC domain-containing protein 78 GN=T32M21.10 OS=Arabidopsis thaliana (Mouse-ear cress) PE=2 SV=2	PREDICTED: NAC domain-containing protein 78-like [Nicotiana tomentosiformis]
Capana02g002747	--	--	Molecular Function: peroxidase activity (GO:0004601);; Biological Process: response to oxidative stress (GO:0006979);; Molecular Function: heme binding (GO:0020037);; Molecular Function: metal ion binding (GO:0046872);; Biological Process: oxidation-reduction process (GO:0055114);;	K00430|0|sly:101244141|peroxidase 72-like; K00430 peroxidase [EC:1.11.1.7] (A)	Peroxidase 72 (Precursor) OS=Arabidopsis thaliana (Mouse-ear cress) PE=1 SV=1	PREDICTED: peroxidase 72-like [Nicotiana sylvestris]
Capana02g002735	--	--	Molecular Function: phosphoprotein phosphatase activity (GO:0004721);; Cellular Component: nucleus (GO:0005634);; Biological Process: defense response (GO:0006952);; Molecular Function: ADP binding (GO:0043531);;	--	Disease resistance RPP13-like protein 4 GN=RPP13L4 OS=Arabidopsis thaliana (Mouse-ear cress) PE=2 SV=2	PREDICTED: disease resistance RPP13-like protein 4-like [Solanum tuberosum]
Capana02g002717	--	--	--	--	Zinc-finger homeodomain protein 6 GN=T30D6.14 OS=Arabidopsis thaliana (Mouse-ear cress) PE=1 SV=1	PREDICTED: ZF-HD homeobox protein At4g24660-like [Solanum tuberosum]
Capana02g002689	--	--	Molecular Function: transporter activity (GO:0005215);; Cellular Component: intracellular (GO:0005622);; Biological Process: transport (GO:0006810);; Biological Process: response to wounding (GO:0009611);; Biological Process: coumarin biosynthetic process (GO:0009805);;	--	Phosphatidylinositol/phosphatidylcholine transfer protein SFH11 GN=SFH11 OS=Arabidopsis thaliana (Mouse-ear cress) PE=3 SV=1	PREDICTED: random slug protein 5-like [Solanum lycopersicum]
Capana02g002665	--	--	--	--	Pentatricopeptide repeat-containing protein At4g36680, mitochondrial (Precursor) GN=At4g36680 OS=Arabidopsis thaliana (Mouse-ear cress) PE=2 SV=1	unknown [Capsicum frutescens]
Capana02g002659	--	--	Molecular Function: sequence-specific DNA binding transcription factor activity (GO:0003700);; Cellular Component: nucleus (GO:0005634);; Biological Process: regulation of transcription, DNA-templated (GO:0006355);; Molecular Function: sequence-specific DNA binding (GO:0043565);;	K09060|0|sot:102584143|G-box-binding factor 1-like; K09060 plant G-box-binding factor (A)	G-box-binding factor 1 GN=C7A10_630 OS=Arabidopsis thaliana (Mouse-ear cress) PE=2 SV=2	unknown [Solanum melongena]
