# Supplementary material for: Construction of a high density genetic map of an interspecific cross of Capsicum chinense and Capsicum annuum and QTL analysis of floral traits
Source: Sci Rep. 2019 Jan 31;9:1054. doi: 10.1038/s41598-018-38370-0 (PMC6355862; doi:10.1038/s41598-018-38370-0)
Supplement: Supplementary file 2 — Supplementary Table 8 [file 41598_2018_38370_MOESM2_ESM.xlsx]

## Sheet: Sheet1
Ft2.1 interval genes
#GeneID	COG_class	COG_class_annotation	GO_annotation	KEGG_annotation	Swissprot_annotation	nr_annotation
Capana02g000712	--	--	--	--	Pentatricopeptide repeat-containing protein At4g13650 GN=PCMP-H42 OS=Arabidopsis thaliana (Mouse-ear cress) PE=2 SV=2	PREDICTED: pentatricopeptide repeat-containing protein At4g18750, chloroplastic-like [Solanum tuberosum]
Capana02g000682	--	--	Molecular Function: metal ion binding (GO:0046872);;	K13448|3.99947e-79|sly:101266296|calmodulin-like protein 1; K13448 calcium-binding protein CML (A)	Calmodulin-like protein 1 GN=CML1 OS=Arabidopsis thaliana (Mouse-ear cress) PE=2 SV=1	PREDICTED: calmodulin-like protein 1 [Solanum lycopersicum]
Capana02g000683	--	--	--	--	--	PREDICTED: uncharacterized protein LOC104649288 [Solanum lycopersicum]
Capana02g000685	--	--	--	--	--	PREDICTED: uncharacterized protein LOC102590707 [Solanum tuberosum]
Capana02g000687	[RTKL]	--	--	--	Mitogen-activated protein kinase kinase kinase 1 GN=MEKK1 OS=Arabidopsis thaliana (Mouse-ear cress) PE=1 SV=2	PREDICTED: mitogen-activated protein kinase kinase kinase 1-like [Solanum lycopersicum]
Capana02g000688	--	--	Biological Process: transition metal ion transport (GO:0000041);; Molecular Function: peroxidase activity (GO:0004601);; Biological Process: response to oxidative stress (GO:0006979);; Molecular Function: heme binding (GO:0020037);; Molecular Function: metal ion binding (GO:0046872);; Biological Process: oxidation-reduction process (GO:0055114);;	K00430|3.25222e-154|sot:102602103|peroxidase 25-like; K00430 peroxidase [EC:1.11.1.7] (A)	Peroxidase 25 (Precursor) GN=T26J13.7 OS=Arabidopsis thaliana (Mouse-ear cress) PE=2 SV=2	PREDICTED: peroxidase 25-like [Solanum tuberosum]
Capana02g000690	[S]	Function unknown	--	--	Uncharacterized protein At4g06744 (Precursor) GN=At4g06744 OS=Arabidopsis thaliana (Mouse-ear cress) PE=2 SV=1	PREDICTED: uncharacterized protein At4g06744-like [Solanum lycopersicum]
Capana02g000691	--	--	--	--	Protein IRX15-LIKE GN=IRX15-L OS=Arabidopsis thaliana (Mouse-ear cress) PE=2 SV=1	PREDICTED: protein IRX15-LIKE-like [Solanum lycopersicum]
Capana02g000692	--	--	--	--	--	PREDICTED: replication protein A 70 kDa DNA-binding subunit B-like isoform X6 [Nicotiana sylvestris]
Capana02g000693	--	--	--	K07466|1.03756e-30|sly:101252755|uncharacterized LOC101252755 (A)	--	PREDICTED: uncharacterized protein LOC104229801 isoform X4 [Nicotiana sylvestris]
Capana02g000694	[V]	Defense mechanisms	Molecular Function: ATP binding (GO:0005524);; Biological Process: ATP catabolic process (GO:0006200);; Molecular Function: polyamine-transporting ATPase activity (GO:0015417);; Cellular Component: membrane (GO:0016020);;	--	ABC transporter G family member 9 GN=F27G19.20 OS=Arabidopsis thaliana (Mouse-ear cress) PE=3 SV=2	PREDICTED: ABC transporter G family member 9-like [Nicotiana sylvestris]
Capana02g000695	[R]	General function prediction only	Molecular Function: adenyl nucleotide binding (GO:0030554);; Biological Process: cell redox homeostasis (GO:0045454);;	--	CBS domain-containing protein CBSX1, chloroplastic (Precursor) OS=Arabidopsis thaliana (Mouse-ear cress) PE=1 SV=2	PREDICTED: CBS domain-containing protein CBSX1, chloroplastic-like [Solanum tuberosum]
Capana02g000697	--	--	--	--	--	PREDICTED: uncharacterized protein LOC102589879 [Solanum tuberosum]
Capana02g000698	--	--	--	--	--	PREDICTED: uncharacterized protein LOC102596479 [Solanum tuberosum]
Capana02g000700	--	--	Molecular Function: DNA binding (GO:0003677);; Molecular Function: sequence-specific DNA binding transcription factor activity (GO:0003700);; Cellular Component: nucleus (GO:0005634);; Biological Process: regulation of transcription, DNA-templated (GO:0006355);;	K09284|0|sot:102589826|floral homeotic protein APETALA 2-like; K09284 AP2-like factor, euAP2 lineage (A)	Floral homeotic protein APETALA 2 GN=AP2 OS=Arabidopsis thaliana (Mouse-ear cress) PE=1 SV=1	PREDICTED: floral homeotic protein APETALA 2-like isoform X2 [Solanum tuberosum]
Capana02g000702	--	--	Cellular Component: cytoplasm (GO:0005737);; Biological Process: exocytosis (GO:0006887);; Biological Process: vesicle docking (GO:0048278);;	--	Exocyst complex component SEC10 GN=SEC10 OS=Arabidopsis thaliana (Mouse-ear cress) PE=1 SV=2	PREDICTED: exocyst complex component 5-like isoform X1 [Solanum tuberosum]
Capana02g000703	--	--	Cellular Component: exocyst (GO:0000145);; Cellular Component: plasma membrane (GO:0005886);; Biological Process: exocytosis (GO:0006887);; Biological Process: actin filament organization (GO:0007015);; Cellular Component: plasmodesma (GO:0009506);; Biological Process: vesicle docking (GO:0048278);;	--	Exocyst complex component SEC10 GN=SEC10 OS=Arabidopsis thaliana (Mouse-ear cress) PE=1 SV=2	PREDICTED: exocyst complex component 5-like isoform X1 [Solanum tuberosum]
Capana02g000704	[KR]	--	Molecular Function: N-acetyltransferase activity (GO:0008080);; Biological Process: metabolic process (GO:0008152);;	--	--	PREDICTED: N-alpha-acetyltransferase 50 [Solanum lycopersicum]
Capana02g000705	--	--	Biological Process: proteolysis (GO:0006508);; Molecular Function: cysteine-type peptidase activity (GO:0008234);;	--	--	Ulp1 protease family, C-terminal catalytic domain containing protein [Solanum demissum]
Capana02g000710	--	--	--	--	--	PREDICTED: uncharacterized protein LOC104645957 [Solanum lycopersicum]
Capana02g000711	--	--	Molecular Function: sequence-specific DNA binding transcription factor activity (GO:0003700);; Cellular Component: nucleus (GO:0005634);; Biological Process: regulation of transcription, DNA-templated (GO:0006355);; Biological Process: fruit development (GO:0010154);; Biological Process: negative regulation of auxin mediated signaling pathway (GO:0010930);; Molecular Function: protein dimerizatio…	K14484|2.55045e-122|sly:543750|ctd1, IAA4, entire, iaa9; auxin-responsive protein (Aux/IAA); K14484 auxin-responsive protein IAA (A)	Auxin-responsive protein IAA8 GN=IAA8 OS=Arabidopsis thaliana (Mouse-ear cress) PE=1 SV=1	PREDICTED: auxin-responsive protein (Aux/IAA) isoform X1 [Solanum lycopersicum]
Capana02g000713	--	--	Molecular Function: aspartic-type endopeptidase activity (GO:0004190);; Biological Process: proteolysis (GO:0006508);;	--	Aspartic proteinase PCS1 (Precursor) GN=T7H20.240 OS=Arabidopsis thaliana (Mouse-ear cress) PE=2 SV=1	PREDICTED: aspartic proteinase PCS1-like [Solanum tuberosum]
