# Supplementary material for: Construction of a high density genetic map of an interspecific cross of Capsicum chinense and Capsicum annuum and QTL analysis of floral traits
Source: Sci Rep. 2019 Jan 31;9:1054. doi: 10.1038/s41598-018-38370-0 (PMC6355862; doi:10.1038/s41598-018-38370-0)
Supplement: Supplementary file 3 — Supplementary Table 1 [file 41598_2018_38370_MOESM3_ESM.xlsx]

## Sheet: Sheet1
>Marker2500
TAAAAACCAAATAAACTGCCTAAGAATCGAAGTATCTGTTCCAAAAAGTCATAAACTAATTGGGGCAGTTATGGAAAAGCTATAATGATGAAAATAAGTAXXXXXXXXXXCCACCTAAGAACATGAGACGTGTCAGTAATATTATTCTATAACATAGAGACATGACAACTGGATGAACAGCTGCAAAATTTGGTGGTAAATCTAACTCAT
>Marker2650
GTGATCATTTCCTAACTCCTATCCTATGACTATGGCAAGACTAACAAGGCAAGTTCTAAATTCAACACACAACGAGAATTGAGTAAGACCTTACACACACXXXXXXXXXXTCGGGGTTTATGGAATACCTGGAGTGAATCAAACGTGAGGCTTATGGGTCTCTGACCCTGCTGTTGTATCATCTGTTATTTTCTCTCCATTGGGAGCACC
>Marker3560
TCTGGAATAGAGAAGGCTCACCAACTTAACACTATAACTCTATCTGATAAATCTACTGTCTTTCTGAACCCCTAGACTGAGCATAAGAACCTGGTGGGAGXXXXXXXXXXATGGGCTATATGGAATCCGCCATTGACTCGGCGGGGAAGCCCCCAGCCCAAGTATGCCGCAAGGGTTGGAGTGTTTGAGTCTGATACGCCACAAGGCTCT
>Marker5973
TTTTCTTGATTTACATGCATTTCTGGCATTTCGAGCATTTCCACAATGGCTACAGGACATTTAAAACTTGTTGGAACTATTCGATGATTGGATAGTTCGTXXXXXXXXXXACCTCAAATGGAAAATATTACTTTGTCATCACGTATGGAACGTCGAATTTAGTATGGTTATATAGTTTATTTGCATATATCAGAATTCAAATGGATTCTG
>Marker6185
AAGAATGGGATCAGGACTTTAGTTTCCTTCGAGGAAAGGTCCATCATGTGGCATAGGATACCGCTAGAATGGATTTGGACTACCAATAGTTGAATCGAGGXXXXXXXXXXTAGTTTTGTTTGTCAGATGTCAGTTGGTAGGTTTTCTTTTAGGAGTTGTGTCACTTGTTCTGTCGTAATTGTATTAGGAAATAATGGAATGTAGTGAAGT
>Marker8454
ACTAATCTGGAAAAATATCATCTATATCAGGATCATCCACTAACTTCTACATTGCCTCATTTTCAAGGAGAGATAAGTGATAAGCAACTTGGTTCTCAATXXXXXXXXXXCAAGGACACTCCACTAGTATCACACATAACCTTAAATAGTAAAGGCTAATCAGAGGATATAATAATAGGAATGAGACCAACCACTCCTTAAGGCACTCAA
>Marker13237
TTGTTTAGGTCGTATCAAGTTGGTATTAGAGCCTAGGTTCATGAAAAGTTGGGTATCCACAAAACCTTGCCAGGTAGAATCTCTTTTATGGGTTTGCAGCXXXXXXXXXXGATGAAGTAATGTACACTAAGTTATATCAGTCCATTCATATATTGGCACAGTTGGTAGCTTCTCGGTCTAAAGGTGGATTTCCTGTTACTCCACCTTCTA
>Marker15073
GTGGAACTTGGTAAATTAGATGTTGGACTCTACAAATTTTAGATTTCTCATACTACTGACTCATGTACCCCCATTTCTACTATTTCAATTCCTGCATGTGXXXXXXXXXXTCCCCTTTTAAATTGATTCATGTGGATTCTTGAGGTCCTTATAGCACCCCAACTTATGGTGGGTGTAAGTATTTCCTAACTATTGTTGATGACTACAACC
>Marker15084
AACGAACTATGCCAGCAGCTTTGAAATATCAATTTTAGGCTAGATTGACCTTTGGTTTGGGTCCTGGTGCACCCGAGCTCATTTCGACCTATTAGTAGGAXXXXXXXXXXATCCTGGGCATCTCGTCGAAGTCCGTTTGGACTTGGGAATAAAAAATGCAGCTTTTTTACTTAGCTGGTGCAGAAAATCTGCACCATTTAAATCAGTTTC
>Marker16644
TAGCAGATAAAACACCAAATGCAACCCTCTCTGAGAAACAACCAACTAAGCTATAACATAAATCAATTGATGAAATTCTGCATTAGTCACATCACCTTGAXXXXXXXXXXACTACACACCCCTAAAAGAGACTCTACTAAACACGTCTTTTTGGACTCTAGTTGACCATAAGTCGAAAGCTCTGATACTAACTTAACATAACCCAAACTA
>Marker18608
TGGTGGATTGTCATTCTCACTAAAGTAGTCATTCTCTATTTTTTCAGATCCGTACTTGCACAAAAAAGTAGCATATCTCAGACGATAGTATTGAGTATCAXXXXXXXXXXAGTGGGTACCCTGTGCTAAAAAAGTCACTGTACTGAAGGTAAGTTAGAATCATTACTGTCAACTTTTCAATTTCACTTGTTTGTGTTCTTTTTCGTGAAG
>Marker18930
AAGCTTGAAAACCTGTAATCAAAACATGAATTAAAACTCAATAATAGCATGAACTTCAATTTCAACTCACATGAATCATGAAAACTCATAAACATAAGATXXXXXXXXXXAAAGGGGTGGGAAAAGACCAAAAAGCCCTTTTAAAAAAATGACTTAAAAATACTAAATGGGATTTACGATGGTTGGAGTGACGGTCTGTTCCTAGTCTGA
>Marker19018
ACTTCTTAAAAACCCTAAGTATGGTTGCTTGATAGAATTGAAAGAGTCTTTGAAGAGTTTGAATACATTAAGGATGAGATATAACCCCCTTAAGTTCTTTXXXXXXXXXXCATAACCACTTCTCATACCCAAGAAAACAATAATTTGGGACGACACACTAGATACCCTACGATTGGGACATAACAACTTGTCATGAGTCTTTATGACTCA
>Marker21664
ATCCCAGTGACTCTCTAGATTTATTCATTAGAGGCTTGTCGGACTGCTAGTTTTAGTTGTAGACTATGAGTTAGCATTCAGATTTTTATTTTCAGCATTGXXXXXXXXXXTACCTCCTTTATAAGCCATTACCTACCCCCCTTTAAAGAAAATAACCATAAAAAGAAAACTAGTTAGAGAGAGAGAAACTAAAAACCTATGTAGCTTCTA
>Marker22196
CAGTCTATTTTTTCTGCAAGTATTGAGATTAGGATAAAGTCACCAATAGTATAAAACACCATTTTATCCTTATGTTAAGGACATCATTCCTCATCCAATGXXXXXXXXXXCCAAGGGATTTAAGGATCCATTTAACCTTTTATCATTTTATGTCACACATTATTCAAAAGACAGAATAAACATCAGAAATAAGCTTTTAAAATGGGTTGA
>Marker23158
TCATCACACAATATGCTCAAAGAACCATCTCCATTGTCATAATCAAATCTATCAACATTATCACTAACTTGAGATTTACCAAACACACCACACACATGCTXXXXXXXXXXAACAAAAGTTTGGTCCTTATGCAACCTAACAATACTAAGAGCATCACAAAAGGAAGATTCATACACTTCTACACTAAGTAAATCTGAAACTACACCACTT
>Marker23846
TTGAATAGCCACTATTGCCACAGATCTCACACCAACCACTAGCTTGATGAATTACATTGACTGCTGTTGTAAGCTGTGGAGCTCCCAATTTCAAGCTACTXXXXXXXXXXGCATGATAGAGATTCTAGCCTGGCTTCTATTTGAAGTATACTATCTCACTGTGAAGTCTAGCAATCTTACCATATGGAAAGAAGCAAATAAGAAATTTTC
>Marker24337
GGGAGAGCCACTGTAAGACCCATTTTTAGGCATATATGGATCAGTGTTGTACTAAGGAGACAAGGGATTTCATGTATTCTAAGACTAGCAAAGTAAAGCCXXXXXXXXXXGTATGTCTATGGTGTTTGACGGAGGCTTATATTTCTTTTGGTGTGCCACTTATATGGTCGTGAATCTCCTGTCATATTGAAAAGTTCTGTGTTTGTTGCC
>Marker26187
TGTTAACTAGTCGGTGGATCTTACTTATTTAAAATATGGAAACTAGTCCCTAGGGTTGTAACATGCTTGATGATGATAGACTTTGTATTGTATGATAAATXXXXXXXXXXAATGAATTCGAAGATGAATAACCATATACCTATGCTATGGCAATATCAGTTTCATTGTGATTAAGTTGCGATATTGATGTTGATAGTAAGCCTCGGTAAG
>Marker26825
GCATTATTTGTTTAGTGTATGATGATGATATGAAATGAACTTAAATGAAGTAGTGAGATTCATACAGCCAAACTTAACATGTTTGGGACTGAGGCATAGTXXXXXXXXXXGGCTTGTTACGTGCTTGTTATACTGTGATACGTAACTATTGTCAATTGAGGAAGTTGAAATCATGACTTTCTCCATGACCCGTGTGTTGTAATTAAGTTA
>Marker29587
TACTAATGCTAGAGTGGTAACTATTATTATAAGCAAACTCTATGAGAGGCAAATGGTCAACCCAACTACCACCAAAATTAATCACACAAGATTGAAGTATXXXXXXXXXXATCTTCGGAATAATAAGTCCTTATGGGCAAAAAGTGAGCAGACTTGGTCATTCTATCCACAACGACCAAACTAGAATCAAACTGATTTTGAGATTGCGGA
>Marker36118
AAAACATCAGGTGAAGAATGAAAAAAATTGCAAATTATCGTCCAATCACAAGCTGCCACGTCACCACTTTTGGACAACCGAATTTTAAGCCCAAATTTTGXXXXXXXXXXTAAAACCGAGAGTGAGATTGTGGTGAGGATATTTTGCGCTAACACTGTTTGTTGTTTTGTTAGTGTCTTTTCTTAGGTACCATGGAAAATAATACTTTGA
>Marker36231
TTACATGAAAAAATATGATCGTGACCCAAAACAAGGCATGCAAAAAGTCTTGTCAACAGGCAAGTTTTGGGGATTTATGGAAATACCAAGGTTCAAGAAAXXXXXXXXXXTTCTGCAAATGGAAGAGGAGTGTTGTTGTACAGGTTTGGTAATCACAATTATGGTAAAACTCATCATTTTTACACCCACAAGAGATACATTCTCTAATTT
>Marker36233
AAAACCGAAATGTAGAAAGGGAAAGAGTCCATGTAGGACTCGAATGCATCCACATGCAAAGAAAAAAAATAACAATTAATATATGTTCAAGTGTGGATATXXXXXXXXXXTAATATATAAAAAAATTCAAACTGGACAATTTCGCTCCCCTTTCAAATAAGACAGAATATTATTTCTTACTTAGACAGCTTTGCGAAACCTTAAGAGTTT
>Marker36739
CACGACAAGGGTGTATCGTACGCAGCCTTACCTTGCATTTCTGCTAGAGGCTGTTTCCAAAGCTTGAACCCGTGACCTCGTGGTCACATGGCAGCAACTTXXXXXXXXXXAGGAGACTGTGTGTTCTCCTCTTGCATTAATTCCAAAGATGCAAACGTTCTAGGTTTGCAACAATGACCTGGGGCAAACTTGTCTCCACAACGATAACAT
>Marker39806
AGAAAAATCCAAATTCATGGGATTTTTTGGTTGGCAAGCTCATCCTCAACCTCAATTTGAAATTTCCCCCATTGAAAATCCCTAAACTTGCCCTGATTCCXXXXXXXXXXTTTATTTTATCATTTTCTGCTTCATGTCTTTCTCTATACCAATAGTCGCTTTGTCGTAATCATGATGAAGCTGGGAATTGTTTGTTATAGATAGCTTTGA
>Marker45340
AGCAGCAAACACACCAGATCCATACAGAAGCTGGTTGAACTCATGAAGAGTCAAAAAAGTATTCTTCATGGTAAGAATCACTGCGCCTACAATATGATCCXXXXXXXXXXAGTACCATAATGTATATGGAAAATCAAATAGAGAATTCCAACCTGCAATTAGCATAGTGCATGCGAAGAGTTTTTTCTCCTTTCAGTACACGGACAACGT
>Marker45799
TGGTTCAGGTCGTGACATATGACAGCTACAAGTTGATTGTCAAATACTTATTGAGAAAACTATCCCCAAAGACTATTAGCTTATACGGTTTTTCGTGGGTXXXXXXXXXXAATTAAGGAGGTTTATCTCTTTAACCCTCAGGATGATGTAGTAAGTCAAGTCTTTTTTCAAGAAAAATAATTTGACTCAAAGGAAGATATTGAAATAGAT
>Marker46693
ATGAAATTGACTTGAAAGATGAAAACACTAAATGAGCTGCAAATGTAAAAGTGTATCCAAATATTAAAATTCGTCAATTGTTCTTGAAAAAGGAAAACGCXXXXXXXXXXATTTAATCAATGATAGTAGAAGCGAAAAGGTCTTAAGTTAGGAATAATCACATGCCTTATTATTTCCACTGCCTTTGACCAAACCAAAACCACAAGAAGA
>Marker48963
ACCCCTACCTCCCCCGAATCCATATATAGTCAACCTTTCACACCTCCATACTATGGCATCCTGACACCTCCTCATCACATGCTCGAACCATCACAACCTTXXXXXXXXXXTTTTATTCACCCTACAGTAATATGGTGAGTGACATCCTCTTCAATCTTACAATTTCCTTGGATCGTCAACTAAGATACTTGAAACTATCTTTTTTCTAAA
>Marker49014
AGCTTCATCATTGTTTCGATCTCAGAGTAGTAAGCAAATATCAAGTTGTTCTACTCAAGCTAATGCTAAGCTCAGTAAACAAATATCACAAAAGGTTTATXXXXXXXXXXTACAACTACAGATAGGAGTTAAACAGTCAAAGTATGCAAGGTTTAAAATTCGATATAAGGATTGTCACACCCTCTCCAGTTATGAAATTAAGTCGGTGTT
>Marker49081
AACACAAAGTACTTCTCAAAAATCATGATTGGGTTCTCATCAATTTCTTAGCTTCTAAAGACTAACTCCCCTTAAGATGGTCGTCATCCATCTATCATAGXXXXXXXXXXAGAAAGCACTGTCCCAGTGCTTGCAAAGTAAACTAAGCATGAGGTAGGGAGCAACTACCTGGTCACATGTCATCTATATCATCATCTGAGTTTGGTCCAC
>Marker50170
ACCCAATTTAAGCACCAAAGGAAAACACCACAAGAGAATCATGAAGAAACTAATACTCTCATGGTGTGACATGATTTTAATTAATTTCAAGGGTCTATTCXXXXXXXXXXCATTTTCATAAAGTACCCATCAAACCATAGGAGTTTGATTAGGTTCCTCCTTTGAGTCAAGTCTTCATCAACCATGGAGTCCTTGAATAAAAACTCATAT
>Marker51797
AAATGACACTTGAAGTGGGGTAGGACTTACAACTTTTGGAATAGACTCAAACAATGAGGATTAACTCATGCCCCAGTTTCTTTTGACTGGGTTACTCTAAXXXXXXXXXXGTTGACTCTATATGATTCCAAAAGAAGGGTTGAAGGAAAATAGAACTAAAGCTCAAATGGGTAAACAAAGGATGACACGATGTTTGGATAGTAGAATGAG
>Marker52182
TTAACTAGACTATTATTTTGAGTTTTGGGCTATGATATTATTTATGTTATGCTTTTGTATAGTAATCAAACCATTGATTATGCTTGAAATCCCTCTCATTXXXXXXXXXXATTTACTTTAACCCTCGTGGAGCTTGCACCTTACTTTATCCCTTGTGGGACTAATCTTTTATTTATTGGAATTTATTTATATATATTGATGTTATGATGA
>Marker52817
TCACAAGATACACATGTTGGAAACTAGGAAAATAATTATTGATGTCTACACCATTCACACCACATCTTGAACAAGAAAATTGAACACATTGAACGTTAGAXXXXXXXXXXAATAGGTGAACATGTGAAAGAAATCAAGGAATTTAATATCTACTATATATACATAAAAATATACTTTTCCCCTTATATATATAGAGTAATTCTTTCACGA
>Marker55770
CAAGTCAACAAATTGTCATGCCCCAAAGAAAGGCAAAAAGAAGGACCAAGCAAATATGGCTGAATCCAAGAAATAAATGGACGATCTGTGTGACATATTAXXXXXXXXXXTATCACTTCTTGATAAAAATGGATTAAAATATGTATTTAATTCTGAAAAAATTATACTTAGTAAAGGAGAAGTGTACATAGGAAAAGGCTACCTCACTGA
>Marker56523
CTATGGTGGTAGGAGCACTCATAACTTCACCCTCGATATTTTGATGGATGGTTTCCCGAATTAAACCTGCACTTCTCCCCCTTTCTGGGGCAGCACTAGTXXXXXXXXXXTCATCATCATCACTTATCGCCATTTGTCAATTTGGGGGATCCTAAGCACAATTATAGATAGCTAAATTCATCAAATTAACTCTATCACTAAGATCACATA
>Marker59190
TTCCCACCTTCCCTCGAATAACTTCATTCCTAACCCTGTCACCCCTAGTAAGTCCACACATCCAATGCAACATTCTCATTTCTGCCACCGTCAACTTTTGXXXXXXXXXXAACTTATATTCCAAGTACTCCGTCTTGGTCTTACTTAATCGAAACCCTTTAGATTCCAGGGTTTGTCTTCACACCTTCAGTTTATTGTTAACACCTCTCC
>Marker61073
AAAATCCCCTGGCTCCTCATCCACTAACTCCCCATAAACCTTCAATGCTTCATCATATTTACCTTCAATAACCCACATTTGTGCAAGCAAGAGCTTTAAAXXXXXXXXXXACAATAAGAGCATCCGTTAATTCTCTATTCTTAACGTGATTCTCCAATAATTTTCTCAAGATTCCAACATCATTGGGGTTAGAAACAACCTCCTCGCCGA
>Marker63528
CGTAGGCTAGTTCTTGACCTAAAATTCAACATAACCCTGATTATAGCGATATGGGTCTTGATGACTCCTAATAATATATAGAATATGATTGTAATAGTGTXXXXXXXXXXGTTGAGATTAATGAAACTTAGTATAAGGTTATTGCATGCTCGGTGGAATGTGCGGATTATTCCCAGATTATGAGGTTATGTCGGATATGTACCTATTATT
>Marker63871
CATTGCTTGCAACTATAGCATTGAATTTTGCTCATATCCTTACCTTTTCCTTTTCCCTGCAGCAAATGCAGCAGTCTGGATGTTTTCTTGATTGAAAGCAXXXXXXXXXXAGTAGTTAGCAATTTCATGCTCTAGCTGAAAGCGCCTTGCGCTACGGTCTTGGTTGTAAACCTTTTGTAAGTAATCTCACTTAGCCTTTGATGTCTTGCA
>Marker72477
ATACTTAAGCTAGTTTTGTTAGATACTTATACACTCATTATATATTTTGAAATGCTTATTTTAAGACTTGATGGGGCTAAGTACTTAATTGTCATGATTGXXXXXXXXXXATGACATGATACGGATGGGTTCCCAGTGATAGCATAAAGTTTGGTAGATTATAGTTGTTCGGTCATATTTTTTCCTTGGTTATACCCTCAAGGCATATGG
>Marker73083
TTGCCCAAAGGTGGCTCCGCCCTTGTGTATCCTATTGTGAGTACTGTTTAGGATGATTTGTCAGTTTATCTATAGTATTTATTAGGACTGTCTTCATTTCXXXXXXXXXXTGTCTGCCAAGTCTGGGAAGAAATTACCTAGTGTTTTTTGTTGTCTTTGCTGGGGTTTGAACCTGAGAGGCATAGAGTTCAACCCACTCCATTGACCACT
>Marker74737
ATGTGGTGGCATAACCATTGAGCCAAAAGTCTATGAGTATGGTAGTTTGTCCTTCTTGATGGTGTCCAAGCGATATATAGCTAGAGAGTTTCAAACTCTAXXXXXXXXXXTGATTTAATTTGTGATGTAATTTCTGAAGCTCATGGTTCATGTTATTCCATTCGTCCTGGTGTAACCAAAATGTACCATGACTTGAGGCAACTTTATAAA
>Marker75907
TCCCAATGCTAGAATGGCAACTATTATTGTAAGCAAACTCTACAAGAGGTAAATGCTCAACCCAATTACCACCATAGTCAATCACGCACGAACGAATCATXXXXXXXXXXGAATCATATTAATTTCGATACCGAGGAAGACCATAACAAAATCTATGTTGATTACTTCGCATTTCCATTTTGGCAATTCAATTTCTTGATACAATTCTCC
>Marker76314
CTTTTGCCAACTTTTGGTCAATAGCCCAAATTGAGTTAGTAAGTCCTGGGACCAAAATCAAAGATCCTCCTACCCTAAAATCGACATTTTGGAGATGTTGXXXXXXXXXXAAAATGACCTGGAGGATCATTGCAATATCAACTACAAAAAGGACTTTCATTCGTAAAAGTAAAGGTTTAAGATGTATTTGAAGGATCGAATGGGGATACT
>Marker77173
GAGCTTTCACTAATAAGTACTAATTATTAAAGAACTTTAGAGCCACTGCATGAGTTAACACCGTGCATCATCTTCCTCTCTGTTGTTCATGTTATACAACXXXXXXXXXXACTGAAGCTTGAACAGAAGATGAAAATGAAGTTTGCGAAGAACATCAAACTACGAAGGAAGAAACTAGTTAGGAAGCGCCGTCTTAGGAAGAAGGGGAGA
>Marker80372
CTAAATCATGAACAAGTACTAAACTAACTCTGACTAACTAAAATAAATAAAGTACTGATAATTGGTCCTCAAATGATGAGGAATCACCAAGACTACAACTXXXXXXXXXXATACAAGGTCATACAAATATGAATCTGAAGCATAAACTAAAACATAAACTGAGGACCGTGGGAGATAAAAATAACTGACATACCTAATTTGACCAAATCA
>Marker81851
CTTCTATAGCTCGAACCCACAGGGATGTGATGTAGGCAGTCCATTCTAATGCAAGCATTAGTTGTTGTTCCCATGTTTCGAAACCTTGACCAATAGGTTAXXXXXXXXXXTATGTTGTTCCACCACAAGTACCACAAACAGAATCAGACAACACAGTACTACAACAACAACAACAATCACAAGCCAATAGCAACAACAACAACAAGAGAA
>Marker82398
CAATTTCATCTGATGGAAACCACTAGATCTAAATATGAGAAGTGATGGTTTAATAGATGATATATCTTAGACTTCCACTTAATTGAATGACATGGAGTTTXXXXXXXXXXCTTGAAATAATTAGATACTATACAAATGTACCACTTATATATTGGTCAACAGCTAATGCATCATATATTCATGATCAAATGAGAGAAATATATATCTCAG
>Marker82736
CATACCTTTACTCCTTTGACTGATCTATTGGTGAGCATATTTTAAAGACTGAGGGCGCAAGGTATTATGTAATTAAGAAAATGATGGATCCTTAAACATCXXXXXXXXXXTTCTTATGGCTAATAATATTTTCTAGTTTTATCTAGCTTTTTTTAGTCTTGACTTATGTTTGACCTGCTTTTCATTTGGATACGTAGGTAGTTCATTATT
>Marker87420
ACTTCTAACCCCGAAAGTCCATTTTATGATAATTTCTATCTCAAACTAGACTAGGATTTGAAACCCTGATATAAGGTGCCAAATAAGCCTCATTAAGTACXXXXXXXXXXCCAAGCTATAAAAATAGTGATCTACGCATTAATACGAAAGCATGATATCTATATTTTATCTTCATGCTTTGGGTCCAAAATTAAGTCAAAATTCAATATA
>Marker87779
TAATTTTTTACCTGTGAAAGAAGAAAAGGAACGATGAAGAACTCAAAGTTGTTGTGGCTGGAGAGCAAGTATGTCACATCGATTGATGGTTGAAAGTCGAXXXXXXXXXXAATTATTTTTGACCCTTTAAGTTGATCAATGTCATCAATCCTTCATTCAAGACCTAAATGATACTTTTTCTTCAATTTTCTCATTTTGGTAGTCCTCATA
>Marker88975
TCAATAGAAACAATGAGGATATTGGTATCATTGTTGACCACGGTTTGGGAGGTCGTTCCCTTCATTGCAATGTACCTAAGAAAAACACCTACAAAACAATXXXXXXXXXXGAAATCAACCAAAGAAACAACAAAAATAAAACTAGAAGATCAGATTTTGACCTTAAAATGGTCATGTAAACAGTGATTTGATGATGTGGCAGTATACTAT
>Marker91237
TTTAACTATACAAAACTTGAACGAAAAGACACTCCAATTTTGCAACTACATGCATGTACCTTACTTGCTCTGACGTGGATTATTAATCCACTCATATGGTXXXXXXXXXXATAATTTGGTGTCAAGTTTAGGGTCATATTTATGTATGTAGACACGTAAAATTTATTGGGTCAAATTCATATAAAATTTGGATTTGATTCATATTTTATT
>Marker93708
ATGCCAAGGATGGCGCAAATTGCTGACCATACCTTAACAGGCATTTGCAGATCTTGGCAAAATTGAACTCCTGATATCTGGAAAGTTAATTCTACAGTAGXXXXXXXXXXATGCATATAGTAGTATGCTAATGTAACAGTTCATTCTTCTTGTACTCTCATTTCTCTGGATAAGTCCATTGTCCTTGCTCTACATTAGAGGCGTCAATAT
>Marker94069
ATGGATGAACATCACAATACCTTAAACCTTAAACCTTGGAAGAGAAACATAATTCTTTAACCTTTCTTGAAGGTTCTTAGATTTGGTAACTTGATTTATTXXXXXXXXXXACTTCCCCGAGATATTTTTCTTACACCCTTGAACATGAATTAACTCTAAAACCTATGTATCCGGGTCGGGAAGACCCATTTAAAAATCTTCAAAGTTAAG
>Marker94576
AAAGAAGTATTCAAGGCAGTGGTACCTGAGATTTCAAAAGGAAGTGATTTCTTTTTATTTCACTGTGATCGATGAAGACCATTCTATCATTGTGAAAAAGXXXXXXXXXXAGAAAGAAAAGGAAGACATGTCTCGAGTACTATATTCTAATGCATTTGGGACTTTGATGTATGCTATGATGTGTACTCGCCCAGATATTTGTTATGTCAT
>Marker95413
TTCTTTAACTAGGATCATCATTACATGAGTTATCAACTAAGCCATCTCATCTTCACATGTAAGGAGATAATTTAACTACCCATCACCCAATACTAGATCCXXXXXXXXXXTTAGCATCAACAAGGGTCACACCTCTTATATAGTTATTTGGAACAAGAAATGAATAATAATTTACCAAGAGAGACCTCATAATTCAAGCATATAGGTGGT
>Marker97812
CCATTAAGGTAACCTTTTCCTACATACACTTATCCTTTACTAAGTACAATTTTTCTGGAAATAAATACACAATTTAATCTGTTTTTGTCTAGAAGTGAAAXXXXXXXXXXAAAGCATAGCACAAGATCATCCATTTCTTTCTTAGACTCAGCCAGATTTCCTTGGTCCTTCTTTTTCCCTTTCTTTGGGGTACGACAATCCGTAGACTTG
>Marker102471
TTCTTCTCCACAGATCTTTCCAAGAAAGCTCATAACTTTTTGAGTATCCCCAAATAAATCAAGAAAGAAATCCTTGATTCCTTGGATGAATCCGTGAGGTXXXXXXXXXXCATCATAACATTCCCTGACACTAGGCATAATGTTCTTGACCTTTTTGTAAAGCACATCGATGGACACTGAATTTGTTGAAAGCCATGGCAAGACCCCTTC
>Marker102767
ATGATCACAAAATAAGCTCATGCCTTACATGTAATGATCATGTTCTATAGAATTCATGCCCAAGCTCATCTTTATGTCAATCTCGTTAACTTGTGATTTGXXXXXXXXXXGTTGTATAAAATGCAAGTACATATAAAACAAACTTCATATTCTTCGTAGTATTGGAAGTGATTTATACAAGTATTAAAGCCTCAAGTAACTCCAATCTCT
>Marker103673
CAACTTATTTATGGGCAATATGAATTTTGTTAGCCTTATTTTAGCGCATATATGCTATATTTGAATGTTGTAGTTGGTTTTGAGGTCATTCGTGAGGGGAXXXXXXXXXXCCCGTGCAAGGATTTTATTTAACATCGTTGGACTTATCAGTGCATTTATATGTCATCATTCTAGATATAATGTTCGTGCGGGAGCTTAATTTGATAATGT
>Marker106316
ATTACAGTTGGAGACCGTATTCGTCTAGTGGCACATTGAAGGATTTTTGCCAACAAGCCTCTCTCATTTTATTTTTCCCAACTCACTATTGCCTTATGGTXXXXXXXXXXACATTGCATGCTTAGCCTTATCATCTTTAAAGATTGATCTGAAGGTTTTTCTTTGGTTGTAACTTTGCTTTTGGATAAGGTTAGAAATAAGGATGTCATG
>Marker107283
TCATATCTTTTCTTTTAAGCCTATGTGTTGTTCCAAGAAGAGTCTAAGTTTTCAACTTGATAAGCAACTTTTGTTCCTTGTTTCTTGTCATACTTATGTGXXXXXXXXXXGTGAAAACCCGAGCTTGTATGGCTTCCTATCCAAGGAACAAGCTTTGAAGTGTAGAGAACAAGTCCCAACACTCCAAATCCATCCAAGAAGCCAAGTCCA
>Marker108867
CAAAAAAGTATTGCACCACATCCAGAAGGTCACCAAAAATAACATCCCAATAAGCTTGGAAGAACCGACCACTCCTACCATCAGGACCAACAGCAAATGTXXXXXXXXXXGATATAGCCTCCTCCTTTTTCCCCTCATCAAAGCATGAAAGTACTTAGAGTTTGAATCTCCTTCCTTAAACCAGTGAAGTTGAGTTTTTCTATTTTAAAA
>Marker117428
TTACAAAAGCTTAATAAGTTGTTGAATTCAATCCCAATCCTATTGTTCCCTAAGAAGGGCATGGGTCTTACATATTTTGTATTGATTTTAGCATTGGTTTXXXXXXXXXXTCAGTTTTCATTATCATCTAGGTAAGGCTAATATGGTTGTGGATTCCTTGAGATATAAGATGACTAGTAGAGGATCTTATCACATATCTTGAATCAAGAG
>Marker118373
TTCATACTTTTAATATATTATAGATTATTTCACTGGTATTAACATCTAGATGATGATTTTGATAGCATGACAGCATTTTGAGATCATAGAGCAAAGACCAXXXXXXXXXXGATGATATTCACTAATTAGATCCTTCTAGTATCTGTATGACCTTGTTTACCTTAGTTTCCTAGGTTATAGTCTTAATATCTTGTTAAGTTATATATTGTT
>Marker121152
CATGACATCTTGTCTTTCTAACCCTATCCAAAAGTCAAGTTACAACCAAAGAAAGACCTTCAGATCAATCTTTGAGGATATTAAGGCTAAGCGTAAAAGGXXXXXXXXXXAAAGAAAATGAGCAAGGCTTGTTGGTGAAACCCCTTCAAGGCGCCACTAGCCGAATGAGGTCTCTAAATGCAATTGGCTCAAGGAAGTAAATCAGTTTCA
>Marker125413
TACACCATCTTTTCTTTCTAACCCTATCCAAAAGCCAAGTTACAACCAAAGAAAGACCTTCGGATCAATCTTTGAGAATGTTAAGGCTAAGAATTCAAGGXXXXXXXXXXAAAAGAGAATGATAGAGGCTTGTTGGTAAAAACCCTTCAAGGTGTCACTAGCTGAATGAGGTCTTAAATGCAATTGACCTAAAGAAACAACTTAGTTTCA
>Marker125767
TGTAAGTTAAGTGACATCTCCTATTGATAATAAACCTACTCTGTTTTTGTTTTTAGAAATTAAACCTACGAGTACTTATCTTCTCAGCTGAAAATTTATCXXXXXXXXXXTGTAAAAGCTACTGAACATTAGATACTTCAACAGGAGTACACAAGTAAAGGATTATACAATATTTTAAGACGCTTCAAACGCCCAATTTGGGAAGGAAGA
>Marker126175
TGTTCGGGTTGTGACATTAGCCTTGCCTGGATGATACAAAATAGTGATGTGTTAACCCTTAAGCAACTCAAGCCAAAAGCGCTGCCTTATATTAGGATCTXXXXXXXXXXATAGTAGCCGAAGACAATAGCTCTTTGAAATTTTTGAAGATCTTTTCACATGCATCCGACTACTGAAAAACTATCTTTTTCTAAGTCAACTTGGTCAAAG
>Marker128388
AAACCAATATCTAGAAAGAACATAAAATGCCTAAGAATGTCCAACATGAAATGATGCCTTCCAAAAGGATGGAAGCTCACCACTTCGGTCCAATAAACTAXXXXXXXXXXGAAAGGTTCCCAGTGTGTGTAGCCACACGACCAGGCAATATCCCTGGGATGACTAGTACATCCTTCTAATATAAATGTAACACTCGCACGCGTCCATCAA
>Marker131000
AGAACTTTTCAAAGGCATATACTACCCCTAACAATTCTTGCTCGATGACAGTGTAGTTACATTGGGTGTCATTCAAGGTTTTACTTGCATAGTAGATAGGXXXXXXXXXXAAGAAAAGTTTTTATACTTTTTATGGAAATAGGATGTGGAAGCTTTGCAATTACCTCAACTTTTTCTTGATCATCTTGAATGCCCTTTCTAGATATCTTG
>Marker134886
ATTTTTGGATTTTCATCAAGAAAATTCTAAAATTCATACAAGTTGGTGGAAAACACTATCTTCAGGGCGAATTCAAATTTCTCAAGCCAAAAAATTTTGAXXXXXXXXXXTTCCATTCAATTTAATTCTGATTATTTCTGCCTCGTCTCGATATTCTGTAGTTATGCTTCGATGACGTTGTTTGCTGGGAGTAGCTGTAGATGGACTTGA
>Marker135106
ACACCTATAGTTCCATTTTCATAGAATCCACTCAATATCCCAAAATAAGTTCGGAAGCCTTAGGACCTGAACCAAGGGTCCCCCTAGCCTAAAATGAATGXXXXXXXXXXATGACCTAGAGGGTCATTACAATATCCACTACGAAAAGGGCTTTTATCTACAAAAGTCACTGGATGGAAAGACCACGAAAGCTCTAAGGGATGAGGTATT
>Marker138761
AACCACCCAAGTCCATAGTAATCTAACAAAGCCTCTACAAAATCAATAGTCGATACGAAGTCAGGACATGCCCCCGATAATAGCCAAAAACCAATAACTAXXXXXXXXXXTAATGCCATGATAATAGTTACAAACCAATACAATATTTAGTACATAATATCATATAAGATACATATACCTATATAATACCACATGCTAAAGTAAGGAGCA
>Marker139010
CAAATCTTGCTTCTAGCTTCGTTACCCTTTTTTGCATGGCTTCAATTCCTGCATTCAACTTTCTAAATGAACTATTTCCCTCTTCTCCTTCTTTCATAGAXXXXXXXXXXTTCCATCCTTGGATGTCATCATATCGTGCATATGTTCAATTATAATGGTAGGCAAATTGAATTTCTTGTTCTTAGATAGGATCTCCAGAAGGAATAGGTC
>Marker139546
CTTATCACAACCCTCACAGTGTATCTCTTCCATCATCCGAGCATGACCTAACACCTTAGAAAAAGACCTACCCACATCAACTAAACTCTGAGTAGACATAXXXXXXXXXXGAGAAAATCCAGCTAGTTTACCATTCATAAAACCTATCACCAATGTCGAGCAGCCGAATCCAACTAAAATATGGTGTAATCCACACCACGAGTCTCAACA
>Marker141057
GATTGAGTTGAAGGAGTTGAAGGACAATTTCTAGTTTTTTGAGTAAAAGGTTTATTAGACCTAGTGTATCTCCTTGGATTGCACCTAATTTGTTTGTGAAXXXXXXXXXXTTTTGACAGTATCTCAACTCTATTGTGATTTTATTTATAGATGACATCTTAGTTTATATCACGATCTGAGGCTAGCCCCCTAGTCGTAACATGCTGCTTA
>Marker144565
AAATTATGATTTCTTCATTTCAAACCCCAATTTCACTTTGTTTTCACTTGGATTTTCTCCTATGAGTTTCTTTAATCTTGAGAAAAATATCTTTAGACAAXXXXXXXXXXTTTAGATTGGGTTGGGTAGTTAATAATAATGTAAAAGCATGCTATGGGTATGGGTTTGTATCATAGAAAATGTGTTTAGGTGATTTATGTGCTTGTGCGA
>Marker144717
CTGACTGAGATACTTGTGTTTTACGATTGAAACTTGAAATAGTCATAACTTCTTATCTGTTTATTAGATTTAGATGAATCTTATACCAATGGAAAGCTTAXXXXXXXXXXTTAATTTATGACTAAGATCACCTGGCTCGTAATAACACCATACAACTCATGGTGTGAGTTATAAGAAGGGCAAAGATCCTAAAGCTCAGGAAACTTGCAT
>Marker146114
CGAGTCGTGTATTGTCAAGTTGGCATTTGAGCTTTAGGTTTATGGTCAATTAGGAGTCCATAAAGTCATGTCTGGTAGAGTCTCTTTTAGGTGTGTGTAGXXXXXXXXXXGGTGAGGTGACTAATGCAGAATTTCGCTAGTCTATTCATACTATTTCTCAGTTGGTTGCTGCTCAGGCTGAGTGGGATACGTCTGATGGGTTATTTATTG
>Marker147769
ACGAAAAGAAAAGATTCTTTATACCATCTACTATGCTAGTAAGGCACTAAATCCTTCACAAAATAACTATACCATGATGAAGCAAGAGTTATTGGCAGTGXXXXXXXXXXAGCAGATACTAGTAGCTTCCCAAGATCTAATTCCATACCAGTTGGGGGTCATTATAGAGAGGCATACACAACTCATAAAATCCTGTAATGTGGCTATTAT
>Marker150058
ATTGTTCATGTTTTTCGTATTTTACATGTATATTATGCAGTGTACAGGTACAAATATCAGTCATGGGTTAGCTTGTGATCCTTCGGGGTCATAAGCACCGXXXXXXXXXXGTTCTTCTCATATTTTAGAATATGCCTCCAAAGAGAAGAAACCAGCCCGCTCCTCAGCCCGAAGATCCTTTGGGCGAACATGTTTCTCATGTGGAGTTTA
>Marker151914
TAATAACTGTTTGCAATCAAGGAGCACTCAAGAAGTAAGTAGACAAGTTAAATACTTGCCCCCTCAGTGGAAGCAAAGAGGGAGGGGAGAGCTATAGGTAXXXXXXXXXXGGGCAGTGGCACTATTGGGTTATCAGTAACTCCATCGAATAGTTGTTTAGTTGGTATAGCTCCTCTCTCTCTTTCTCTCAGTTGTTGGAGATAGAATGAG
>Marker152866
AAGAAGAACCCAATTTGTTCTAGTAATCAAAAAAATAATATCAATGAACATCAGTTTGGGGAATAGGTTATTATCTCATCAAATAGCATATTACAAATTTXXXXXXXXXXCAAGAACTATCAAATCGGGAAGAAAGCCACATAAGAGGAGGTATAGAGTTGGAGAATCATTTGCGTCAAGAACAAGCAAGTGCTTCATAAGTAAGCGCGC
>Marker153076
TCCTAGCATATTTTTGGGACACTTCCATGGAGATCCTATCTATTGAGTCAGTTCCTATGATGTGTGAGTTCCAAGAGGTTTTTTCTGCAGATTTTCCTGGXXXXXXXXXXAGTATTCTTTGCCTCCTATCAATGATTTATTTGACTAGTTGCAGGTGCATCCGTATTTTCTATAATTGATTTGAGGTTTGGGTATCATCAGCTAAAGATT
>Marker153235
TGCTATCATCCAAATCGATTAGACATTGCCTGGCATCATCAGCTTCTTGCCTAGCTCTTTTCAACTCTTCCCTCAATATACGTATAGTTAAAGCGTCCTCXXXXXXXXXXACTCTCTTTCATCGTATTCGGTGAAAAACCTAAGCATGGAATCTATTTGTAGTGCCTTCTGCTTGATCTCGAATTGCCTAAGAACTCTGCCAGGATTGTA
>Marker153329
AAATGATCTCCAATGGGGCACCACGATGGTGGCGCATCTCAGAGAACGTCCATTTCTCATTCGTCCTTATATAACTATTACATACTAAGAAGTTCAATGCXXXXXXXXXXCCACAGTCATATATGTCCATATCAGATATGTCCATGTAGAGGGTGTGACCTTCTTTTTTTTTGCTCTTGTCTTGATTGATGTGCTTGCCATAAATCTTGG
>Marker153610
CAACTCCCCGGGTCTAATTGTCAGCAATGATTACCTAGTAGGATGGAAGGTAGTTCTTTGCAAAAAAGTGAATGAAACAATAATGAATATGATTACTGAAXXXXXXXXXXTAGTGTCTTCTACCACAATGATGGCTATTTCATTGTACAATTTTCTAGGGGGGAAGGTCCTGATCTAGTAATGTGTGCAGGTCCTTATGTACGTAGTAAC
>Marker154058
AAGAGTTGAAGAACTTCAGACCAATCAGCTTGATAGGAAGCTTCTACAAGCTACTGTCGAAAGTACTGCCTGAAAGAATCAAGGGGGCAATGGACAGGCTXXXXXXXXXXTCTGTCCTTATTAACAGGCACCCGAAGGTTTCTTTGCAGCCCAAAGGGGTATAAGACAAGGAGATCCTCTATCTCCTTTCTTATTTATTCTAGCCATGGA
>Marker155836
TTAAGAAAGACAAGAAGAAGGATCAAGCTAACATGGTTGAATCCAAAACTGAAGTGGATGATCTATGTTCAATGCCTTTAGAATGCAACTTGATGGGTAAXXXXXXXXXXTATCACTTCTAATCAAAAATGAGTTCAAATGTGTATTTATTTCTGATAAGGTTGTAATTTGCAAAGAAGAAGTGTATGTAGAAAAATGTTACCTCACCGA
>Marker157748
AGAAATGGGATTCAACACTAGATTGACCTCTTTATCATTCCCTTTATTAGACTTAGCCTATTTTTTCAACAACTAGGGGTTTTTAAGATGCATACCACCAXXXXXXXXXXTTAATTTTTGTGGCTCTCTAACCCCTTAAGTAGATTTGCAAGCAAAGCTTCCATCCTTTAGTCTGAAGACTCAGCATCAACGTTCCCTAGTGGAAAATAA
>Marker157970
AGATTGCTATTAATTACTTGTAGACTCAATAGTTATTGTGTATTATTCTAATTACAATATTGATATCAAGGAGGTTTTAGGCATATGATGGTTTATCCTAXXXXXXXXXXTTAGTATAATTCCTGTTAATAATTCTCCTTGACTTCACCTTCCAAGCTTATGGGGGCTCGCCTTAGGTTATTTACTTTATTGCACCTTCTGAGCTTATGG
>Marker161070
TTAATTTTTATCCTACGGTGGCATGTAGTTCTAGGAAAGTAAAATGCGCTGAACCTACACTTACCGCTCGGTGCTAAATACTAATCCCAGACTTAAGCTCXXXXXXXXXXTAGAAATCATCATTTCATAATATCAATAGATATCTCATGATATTTTATGGTAGTCCTCAATACTTTGCTATGTTCTTAAGGAAGAAATGAGCTGCTTCAT
>Marker162607
CAGTCAAAAATTTTATTTTCCAAATTTGGAAGTCTTGATCAATTCTACAAATTGGACTTTGATGGAAATTGTTCAATGGAGAAAAATACAAACTAGTCTTXXXXXXXXXXAACCACAACAAGAACAACCAACAACAATCTCCCAAGAACAACAACAAGTTCCAACGCCCAATTCCACAACAACAAGACCAACAATAAAACCACCAACAAA
>Marker163093
TAATTTTACTTATTTATATTAGAACTTGTTCTTAAGCAGCTTTCTCAAGAGTATTGCCAATGCAATAGTTCTCACTGCAGTTTGTCATGCAACTTCTAAAXXXXXXXXXXCCATAAATTTTATTGAGTCGGATCTGACTATTGCAAAAACACAAGTAGCGAGACAAGAAAAGGAGTTTAGCTACCATATTGAACGAGAAACTTGGAGCAA
>Marker167251
TTTTAACATCATCCCGATCTTTCTCCTACACCCATTTGCTTCTTTCCTCCAACCACACCTCTTTTTTTCTTTTCTCCCTCACTTCTCTCTTCTTTTCATCXXXXXXXXXXAACAATGCCACAATACTACATTTCATAAAAGAGATGACTCAAACATATTTCAAATTTAAGACAACCTTAAAACTAATCAACGAGGACTAAACAAAACTCT
>Marker168008
TCAATATAAGCTATAAGGATATTTGTATCATTGTTGCCCACGGTTTGGGAGGTCGTTTCCTCTATTGCAATGTACCTAAGAAAAATACCTACAAAATAATXXXXXXXXXXGGAATCAACCAAAGAAACAACAAAAATTAAACTAGAAGATAAGATTTTGAGCTTAAAATGGTCGTGTAAAAATTGATTTGATGACGTGGAAGTACACTAT
>Marker168337
TCCGACTTACCTTAGGACAAGATTATTATTGGCTCTTTGTAACTTTATAATTGAATTGTATCCTTTAAATTATATTTTTGGTATCTTGAAAAGGGTGGTTXXXXXXXXXXAGTTAGTATAATGTTGGTTACTTGTTTATCTTTGATTACACCCTCTGGTCTAATGGAGCCTTCATTGAATTATTTACTTTTCTGCACTCATTCACTTATG
>Marker171361
TCTATTTTCACAGTGCCATCTCATGTGAGGAGCTTAGTTGTTTGAAGCATACAACCTCTTCAACCTTGGTATTAGAGGTAAATGATGCATCGCCTTAATAXXXXXXXXXXGTCAGATTTAATACTTAATAATCTAACAGCAACAGACAAACGAGAGTGCGAACACCTGTCAAACAAAGGATGATTAGCAGCATATAGTTGTTCATAAAAA
>Marker172359
TTATCTATTTCAGTTTTTTTAAAAAGAACACTTTATGTAACTACTCTTGGATAGAAAGTAAATCTCTCTGCACAAGTTTCTCTCTCTCAGTGATCTTCTTXXXXXXXXXXTAGGAAGCTGTGAAAGAGGATTACGATGTTCCAGCCCTATCGAATAATCCCACCATGGCTCAGATTAAAGCACGCAAGGAAAAGAAGACAAGAAAATCGA
>Marker174233
ATGGATGAGCATTACACTTACCTTAATTGGTGAATTTATGAAGGTTCTTGATGATTTTTCTTGAAAATTAAGCTTGAATCCCTTGTTTCTTTTGAAGAGGXXXXXXXXXXCCAATCTTAGTTTAGAGTTGATAAGATTCAAAGATGTGGATTGGAGCTCAAAATAACCAAAAGAAAGCAAGAAAAGTACAACTGAAGACCCGCAGCAGAA
>Marker176450
TTTACTAACTTATTCATTTTTGTTACTATAACTTCGTTTTTGTTGTTATTTTTTGTTTTCACTATTTTAGGAGTTTGTTGTTGTTATTATTATTATTATTXXXXXXXXXXCTCCAAACTACAATTAGTAGTACAAGAAGAGTAGTTGACATCATGATCGGACGACCCTGGTGACAATGCTGCTCTAATCAGATGATCATCGGATTGACTT
>Marker177999
GCTTAACAGCTTGGTGGTTTTCACATATAGATCACTCATCATTATTATTAATTGGAAGAAATTTATGACTTTTGTGATATGGTATACTATGATGAGGAGTXXXXXXXXXXACTCATTATTTGCTAAGTTTTTGAGTCAGTTTCTAAAGCATTCCTTTGGTTTTACCCTTTCACAGATGGCTAGGATGATTGCTACTGCTATACAAGATGA
>Marker179860
TCGGCAATACAACTTCTTAAATACCATATTCATTTTATTCAAATAATTATCATATGGGCATTGATAAATCTTTCTACTAATGTCTATAGCAGCTTAAATCXXXXXXXXXXATCACTCCCACGCACTACCTCAAAAAATATATGCACACACAAACTTCCACTAACCATCACATATATCACGGACTTAGCCCCAAATCTTACTTCACACTCA
>Marker182267
GCTTCGTCTTATTACGTACTACAATTCTTGTGTCAAACTTGGATTGGGGGCTTGGCCGTCGAGTTAAGGGCGGATCTCATATAGCCAGTGGGATTACAAAXXXXXXXXXXAGTAGATCATTGTTAGACATTTGAAGTTGGTAAGGCTCCCTTATTTCGGAAGGCATTGTTCCATGTGTTGATTTCATTTGATTATTCATGGTCCGATCAG
>Marker183220
CTTTATGTTAAAAGAAAATCTTGAAAGTACAATGCTTAGCATAAGTTTTATGTGTTCCTACAATAATAATTTTTATATGTTGTCTAAATATTTTGGTGGTXXXXXXXXXXGGTTTTATGAAATGATATATCAGTAAGGAGGCATGTCTCTTCATAGTATGGTATGTCAGTAAGGAGGAACACTCTTCCATGTCCTAGTATGTCAATAAGG
>Marker185568
CTTATAACACACTTTAAAGGATCAAAATATTCTCAAAATCCTTTCTAAACTCTCTTTTGAAGATTGGGCTAGGGCTTCTACGAGGTGTTCATCTAGAGGCXXXXXXXXXXTGGAATTTGGTCTTGGTAATGAAATGCCCTTAATGTGTTTGTGAAATTATCTAAGAGAACAAACTTGTCACATGTTAGATTGTGTATTGGACTAAGGTAT
>Marker185627
AGGAAAGCTACTAATCTCAATTAAAATTCACACTTACTGAACTTATCAAATAACTGATACTCCTTAAGGGTCTGTAATACAACCCTCAAATGGTCTGCATXXXXXXXXXXTAATGGTGACTTTGTTCAATTAACGATAGTCGATGCACATTCTGAGGGAATCATCCTTTTTGTGCATGAAGAGAACTAGATCACCCCATGAGGAAACACT
>Marker188489
TTCAGCTTTTATTTCCACATTTATACAGTATATTATGCAGTGTACAGGTACAGATATCAATCATAGGTTAGCTAATGGTTCTTCAGGGTCATGAGCACCGXXXXXXXXXXGATCCTTTGGGCGAACACGTCTCTCATGCAGAGTTCAGAGCTGTATTCGCTACTGTTGCTCAGTCAGTTGCTGCTCAAAATGAATGACCAGCTGTCATTC
>Marker188833
CACATGAGATTTTTACATAATGTTTGACCCAAATCATAAAAGTACGATATGAATACTATTTTTCTAATATTGATGAGTATATTATGATTTTGATAGCATGXXXXXXXXXXAGGATAATTGTGACATATTTAACATCTAGAAGTGAATTTTGATACCTTAACCTAATTTGGGGTAGAATTTTCCTTGGAACGAATTTTGGAGATTAAAAGT
>Marker190867
GGGAAATCCCACACCTACTAACATGAGGCTGGTGATGGCTGACAGATCAGTAAAGCAACCTGTTGGCATTCTGTATGATGTGTTGGTAAAGGTCTCAAATXXXXXXXXXXTCAAAAATGAACAGCTGGTTATTGAGCCCTTAGCCGCAGTTGTGATGAACTTTGATAGCGAAGGCATTGAGGAGTATGAAGAGATAGCTTGTGCCCTGGA
>Marker193943
ATATTATTTATATCTACTAATGCATCCTCCTTCTACACATCATTATTATTTACCTCTCTATATACCTAAACTTCTTTCACAGCTCTATAAATTTCAGCTAXXXXXXXXXXATAGCCCTTACCGCCTTTCTTGTCACTACACTTCTAAACCCACACTTTTAACTAACACAATAACAACAAGATAAAGAACAAGTTGCTAGTGAATCAAAAT
>Marker195189
AAAAAGGCAAAATCACTTATCTTTTTTCATAAATTCTCTCAAGAGAAAACTTAGATTCTTCAAAATCCAAGTTCAAGCTTCAAGAAATCACCAAGGACCTXXXXXXXXXXTTTGAATGATGATATTTGTATGTTAAATCCTTGACTCATGATTTTCATATTACGATTATGTTATCATCACATGATTTAACTATTCTCATGCTTTAACTTA
>Marker196351
ATGGGCTATCATCTAAACACTTATCAACTATAATCCAACCGACGTCAAGAAGATCAAATAGGAAATCATGAAGTAGGCTTAACCAACCTATAAATGAAATXXXXXXXXXXCTCATATCTAACTAACAACTAATCAATATAACACTCCATCTCAGCAAAGAATAACCATAGGCATATATCATCAAAGAGAAACACTCCACCAAACCTCACT
>Marker196509
GAAGCTAAGGGGGAGATGACAGAACAAGTAACCAAGTCAGGCTTTCAAATTTTAGTAGTACTGTCATTATGTATAGAAAATCAATAGGAGAGGATGATGCXXXXXXXXXXTCATACTACACACTTAATAATCTGTTAAATTAAAATTATGTCATGTATATCCTTAGTTTAGGTCTCTTGATGAATCCATGATATTGATATTCTATTCCTC
>Marker197251
TCACCATTTGTGTACCAAACTAGTTCCTTAAGGGCTTATTCTCAAGCTTAACATTGTGGATTTCAGCTGATCAACTTCAGTTTTACAAGGATATTCTGATXXXXXXXXXXAGGTAATGAAGTTGGTTTAAAAATAAATACCTATGGAAAAGTCCCTTTAAAGCATTGTCTCTCTATAGAGGTAATACAAGGAGTCGTTCTTGAAGCATGC
>Marker197963
CAATCCAAGTTTGCCACCAAGATTAGAGTACGTAAAAATCACAATGTATGCCGCCTTGCATAACACACATTTCCATAAGAAAAGGATATTCCTCCATGCAXXXXXXXXXXAGGAAGAGTGGAAAGATTTCCCATTGTTTGAGTTTTGAGTGAGCGTCAAAACTTGAGTCAACTTCAATTGACTATAACTCTTTTTATATAATGAATTACA
>Marker198612
CTTTTAAGGCTCTTTATGGTAGGAGGTGCAGGTTTCCTATTGGATGGTTTGAGGTAGGGGACACTTAGTTGTTTTGATCTGACTTGGTTCACCAAGCCTTXXXXXXXXXXCTATTTTCCATGTGTCTATGCTGAAAACGTGTGTGGGTGACCCTTATTTGATTATACCTATTGAGGATGTTGGTGTTTTTGATTCGTTGTCTTATGAGGA
>Marker200257
CAAAAATTCTATATGAGCGTGACATTGGCATAATTATGAACTAGGGTAGCATTTTTGAGACCTACAAAATCTTACAAGTAGTTGTTTGTGATCCTTGCAAXXXXXXXXXXTCCCCCTTTTACAAACTCACAATTTTCCTTTAAGTGCAGGATTAACAGGTACAGGTGGCATGAATCATTCCACAACAGCTCGAATAGTTACCATCATGAG
>Marker201019
TTCAGATGCAAATCATCCCAGTTCTACTCAAGCCCAAGCCGACGATCCACTTTATCCGCCTGGATTTGGTCCATACGCTAATGTGTCCAGCGCTGCTGGCXXXXXXXXXXAGCATTTCTTTCAAAGACCTGTGTATGTTCCCTAATGTTCATTTGCCGATAGGGTTCAAGACCCCTAAATTCGACAAATATAGTGGTCATGGTGACCCAG
>Marker201305
ATTTCCCTCTTCACATATTTTCCTAAATCATGTCTCGATTGCTGCTATATACAGGAGATATTACAGATGCATAAGTCCTAAATGCAGTGTGTGGAAGTTTXXXXXXXXXXTCCTTTGCTAAACCATCTGAGATCGCAAATGCTCGGGAGTTCCTCTATGCTAGAAGAGGCTACTATTGAGATCTTTTTAAGCATCAATAATGTAAACAAT
>Marker204132
TGTTGTTGTGGAGTTGGGCGTTGGAATTTGTTGTTGTTCTTGGAGAATATTGTTGTTGTTCTTGGTGTTGTTATTGTATTCTTGTTGTTCTTCACCCTTTXXXXXXXXXXAGCTCCAAGACCAAATTTCCCTCCATTAACCAAATCCACCATTTCCAAATTATAGATTGATCAAGACTTGAAATTGGAGAGTAAAATTTTGACAAAAATG
>Marker206264
AGTAAGATAAAACATCCCCTCTTAACTAATTTATGAGCCTGAACATAAGATATAATACTCTTAAGAACCGAATTAAGTGCACCCTTCCAAGCTATCCTTGXXXXXXXXXXGAATATTCATAGCAAGACGATCGCTAATAGAATTAAAACCCAAAGCAAAATATACAGACATGTAGGAAAAAGTCAATCTGAGATTAAATAATACAAATAC
>Marker208510
TTTCAGTAGGGGAAGCTAAACCCATATAGCCTTAGACTCAAAACCCAAGAACATAGGATTTTACAAAGAGTTTGACATCCATGCTCCAAATTTAAAATTCXXXXXXXXXXAACCCACTTTGTATACTTATTTTGAAATGGACAAATTGCTTGGTTTAACTTACTTTTGAACCCAATGTATTGCATTAATGGATATAAAAATGAATTTGGT
>Marker209799
ACTTGTACGTAATAGAATTAAAATCAAGGAAAATTCCCCTGATGGGATGAACATAGGGATTCCCCACCCTTCACTCTGTTCACGATTATCTGGGAAAGAGXXXXXXXXXXATCTGTAGAACCTATAAAAAGGAGATGGTTATGGTGTAAAGTACTTTTGTGCACCTACGTCATTCAGCTCACGCAAAAAAAGTGGGGCTCATAGTTTTCC
>Marker211321
ATTTTACACACAATCATCATTAGCATGTACATAAGTGTACGAGTGAACTATTTTACCTTGAAGTTCTTGAGAATATTATTCTTTACCTTGGTGTGAAGGTXXXXXXXXXXTCTGAATTTCTTTAGGCTTGGAGTAAGTGGTCACATCTCTTTGGGATTTGGGAAGAATGGATCGAAAGCGATGATTTCCCCATTGTTCCTTTAAAATTAG
>Marker211608
TCTAAGGGCAAAAGGATCAATTTCTCTCTGTGAATCTTTGTAATTCAGGCATGTGACTCTTCCCTCATTGTTAGTTTACTAAAATCACATGTTTAAAGTAXXXXXXXXXXTGATTTCGTCACCTAGTTTAATTATTCTTGGAGTCCTTGCATTGCATAAATGGTTAAACAAACATGAATTGGTTTTGATTGTTTTCATATGATTTTGGAA
>Marker212247
TCAGTTAGCATATTTAAGACTTTTAACTTAGAATAATTGTAAGTTCTTAGGTAACTATCATTTTGTATGGTATTTCATGTGATTTAGTTTGAAAGTCAAGXXXXXXXXXXTTGTCGTCAGCCAAAGGCAGCAAACATGAAATTTGAAGAGGAGTTGATGACATTTTTTGATAAGTCATCAACTTCCTCATAAGTCGTCAGGACTTGTCAT
>Marker212769
ATCGTCATCCGGCAGCAGCAGAGCCCTCCTCAGCTTTTCTCTCATGTCGCCCAACTCCCACCGGAGTTCATGAATCTGCCTTTCAAGTTCCGACAAGGAGXXXXXXXXXXATTTGTCGTAACAGATATCTATAATTGTTTGATAATTTGAACAGATGTGTCATCTGTTGGAATAAGTTAGTCATCTGTTTATTCAAATCAAGTCATAGAT
>Marker214944
GTGATTATTTCCTACTCGGCTATCTTGAACCCTAGGTAAGAGCAATCAGGAAAGTTCTAGATTCTGACTCACCAAGAACTAAGTAACGCCTTACACACACXXXXXXXXXXGCATCTACTTCCACATGTACAAATTTTCTTCCTTTTTTTAGCTATTCCGGCAAAAACACAACATGAACAAAATATGTTGGTTCTCAAACTTTTTAGATTA
>Marker215666
ATAGTCAAGTGTATAACCACGAATACACTATCCGTAATGTAAATTACCATAAAAAGGAAATGAATTAAAATCATTCCTCCAACCTCAATATCAGTCCAAAXXXXXXXXXXACCATTACCGATCTAAGTGCTATTTCGTCCAGCTCGAAGGATCACAAAGGTAGGACCTACAATGACCTCTCTTCGCTGGGATGATGTCTCACGGATGAAA
>Marker217600
AGCTAGGGACCAGGATGAGGAGTCTTCACCAGACCCTATTTTTACTCCCAAACTACAGATTCCTCCACCCCAGCCAGTGGTGGGCTAGGGACCTGCCCAGXXXXXXXXXXCTAGGTAGATTCTTGAGATTGACTCCGCCTAGGTTTTCTGGTGCACAAGGCGAGGATGCTTATGAGTTCTTAGTTTCCTGGTGGATAGGATTCATAATTT
>Marker221025
TGTTGTAACTTGCGGTGTGGATGGATTACACCATATTTCAATTGGACTTATTTTCTCATCATTGGTAGAGAGGGTATTTGGATTCTATATAGATGGATCTXXXXXXXXXXCATTAGTATGTCTACTTAGAGTTTAGTTATTACGGGTAGGTCTTTTGCTGAGGTTGTGGATCATGCTAGGGTGATGGAGGAGATGTATCGTGAGCCCCAA
>Marker223403
ATATTCTAACTCCCAAAATATACTCTGCTTAGTCCAGTTATGCGAAACGCCATATCCATCAAGCCTGTACAATGGTTCTTCGCTGGTCTTAGGCAAATCCXXXXXXXXXXTAAGAGAGATGTCCCAAGTTTCAACCCCCTCATGCCATAAAATTTGAAGTTCATCAATCAAAGTTTGCAAGTAGACATCTATTCCACTTTTTGGACTAAG
>Marker224877
CAACTAACTCCAAATGACTAATAAATAGAAAATACTGAAATAAACATAATCGATACTCAAAATATAAGGATTCACCACTACTGCTGCTGCTGATACATAAXXXXXXXXXXAACTTGAACTGACTTTTGAACTGAGAAAGGACTAAGACTGTAGGAGTTAGCAATAACCTGAGTTGAAAGGGTGTCAGTATCGTGCCACGGGTACTAACAT
>Marker227813
TACTTTAATTTGACATGTAGAATAGAATGCCTTTCAACAATACAAGAGAAAGGGAAAAATAAGTTTCTATTCAGCCTCTTCCAACTTCAGACTTCTCTTAXXXXXXXXXXCACACTATATTCATTTAAACTAGAAAGAACGCTGAAAAAAAGAGAAAGCTCCTTTCTTTTCTATATTTGGTGGGAGGAATAAAAATCCTATCCAATACGA
>Marker230121
CCTTGAGACTCTTGCTATAGAATACACTATATTTCTATTGGGATTTAACATATCGACATTGGTGGAGAGGTTATCTTAATTCCAAGTCAACTGGATCTCTXXXXXXXXXXAGACTTCCTATTATCATGGCTGGACAGAGTTTGGATACTGAGGGTAGATCTTTTATTGAGGCTATAATCATGCCCAATTTATGGAGGTAATGTATCGAGA
>Marker235800
TCCTATACACCCAAAGTGCCTCATCAAGTTGCCTTGCCTAATTAGTTCGGACTACATTTATGGTCTTCTCAAGTATAACTTTGATTTCCTGATTGAACACXXXXXXXXXXCATAATCATCCGCCACCAATATATATTTGTTACCAAATAAAATCATAAAAGGTCCCATAAAATCAACCTCCCACACGTCGAAAAGTTCAACTTTATGATT
>Marker236662
TTTTAGAAGGCTTTCCATAAATGAGAGGTAAACTAGGTACCTCTATCTGAGATTATAAATAACGAAACTCCGAGTAATCTGACCAACTCCCTGACATAGAXXXXXXXXXXTTAAGCTTTTGACATGTAGAGCAGTTAGCTACAAACTCTGTGATGTCTCTCTTCATCCCACTCCTCCAATAGATCTCCCACAAATCATGGTACATATTAG
>Marker237308
TGTCATCATCTGAAGCAGAATATATTACTGCTCCTGCATCATCCTGTCAAGCGGTTTGGCTAAAAAGGTTGCTTGCTGATGTCTTTCAGGAGCAGGCTATXXXXXXXXXXGAGAGTGTTGTTAATATTTCAAAAGCTATCAATTAGTTCCTATTTTTAGCTAGTAAAAGTAGTGCTAATTTAGTTCAGTTAGTTACCATGGTAGAAGTAG
>Marker238468
CTATTTTTTCAAGATTCGTAAAAAGAGTGTGTTTGAATGATTTTTATGTGATTTTGATAATGATAACTCTGGTGTAACTAGCTAAACCTTTCAGTGGTAAXXXXXXXXXXGACTATGGTTAGGATCTGATACGAGTACGATCATGACCTTGGACACTTTTTGAGTATTTTGAATATCACCTAAATGGGTGCACAATCCCAAGTGTGAAGA
>Marker241495
TCCTCTTGTGCGTAATATAGAGTTTATTATTGACCTTAAGCTAGGCACCCGACCTAATTCTATGGCTCCTTATCGTATGGCTCCTACTGAGCTAAAGAAGXXXXXXXXXXATAGACTTTAGGACTCGTTCGTCATTATGAGTTCTTGGTGATGTCTTCTGGGTTAACCAATGCCCTAACAACTTTTATGGATTTGATGAACTGCATGTTC
>Marker243796
AGAATCATGGAGGTTCGGGTATCAGAAATTTGAGAAAGCAAAACAAAAGTTTTCTAATGAAATGGCTTTGGAGACTGCCCAAGGAAAAACAAACTTTATGXXXXXXXXXXCTAAATCAGCAGCAAGAATCTACGCTACATGAAGTATGGTCTACACAAGGTTGGAATTTAACCTATAGAAGATTGATGCAAGACTGGGAGATTGAAAGAT
>Marker244586
GCAACCCACACAGTAATAGTGTGGGCTTGATATTTTTTGGCTCATCATTTTGATAGGCTAGCCCAACCTGACCCATCAAACTCAAAACCCGTGTGGGCTAXXXXXXXXXXACCAAGATCATAAATAACTTACACACCAGGATTATCTAGGCTGTAGGGTACCCCCCACCCCTACCCCTACGCAAAACTTTCATCGTCACCCTGTAAGACA
>Marker245493
ACCTTGATGCTATTGCCTGAGAAATAGCTAAGGCGAATGCGGGTCTTGACAAATTGGGCTTGGATATGTCTACTATACTTGAGAGGTTGGATCGAGTGGAXXXXXXXXXXGTCTACGACGATGCTTGTGTGATGGTAGGAGACTTGTTTCTGATAAGATTAAAGACAAGGCTCAAGATGGAGAGGAAGCCGAGATTCAGAATGAAGATGT
>Marker245591
AAAAATAATGATCTTGAAAACCATGTGGGGTACGAAGGAATCCCCCTAAGTGATTTTAATAATGGAGTCTGCGGGGTACGAAGGAATCCTCAAAGTGTTGXXXXXXXXXXCCCTAAGTAGATATATATACTTGTATCATGGTTGGGATAGGGTACAAGAGAATCTCCAGCCTTTCATGATATGTCCGGTTTGTGCGGCTAACACACATTG
>Marker247134
GTGATTTTCCCCTTATTGGATTTTCACGTAAAAATCTTGATGTCATTATCGCTCTTGTTATTCTTGTTGATTAACCGTATTACTATTGTCATAAATATTGXXXXXXXXXXCTCAAATTTTCAGACCCCTAGTTTCTCAAAGCCCGCAACCCCTAGTTTCTCAAGAATTGTGACACTTAGTTTCTCAAACCTCCAAATCCCTAGTTTCTCA
>Marker253649
CACAATCCCTTTCTTGACCCAAATTTTGACTTGACCCTTAATATAACAATGTGGGTCTTGTTTTACTCCTAATGACGTGTAGATTATGATTTTGATAGCAXXXXXXXXXXAGTTGATGATAATAACCCTTTAGTATAACATTTACTACTTGACATAGTGGATTATGATGGTTTTCAGATAATGGTATGGTTATGTTGGTTGTTCTTTATT
>Marker254052
AAGGCTGTTATTATGATATTTTAATTATTCCAGACACATTATTAGGACAAAAGTCATGTTTTGATATCGGTTAGACATACAGGAAGTGTTTATCCTTATAXXXXXXXXXXTGTCTTAATGAATAACTTATATGTATAAGATATTAATAGTGATGTTTAAAGATTTGACTAAGATAGATTTTGGTCTATAATTTGATGTTACTAATTACTA
>Marker254147
ATGATTTCCCCATAAACAAGATCAACAACTCTTTTCAGAAGTACTTCTACTATTTCTTGTTTGCATTAATCTTAGACCAAATATCCATCTTTTCTTATGTXXXXXXXXXXGTGGTTTCCCCTCTCTGCCATGTCCATGATTCCATCTCTATTCATAAAAAACCTAACATCCCTTTGAGAAAAATGAAAGGTCAAGAATTATAGTGATGTT
>Marker254569
CACTCTTGGAATAAACCAAGATATTATCTATAAATATAATAACAAAAGAGTCGAGATACACTCAAAATACCCAAATGACATAACCAAGAACTCATAATGAXXXXXXXXXXACAAACAAGATAGGCACACCCTAAGAAGATACACTAGGTTCGATAAATCCCTTATCCAATAACTCCTACAACTGATCCATCAATTTCTTCAACTCAGTTG
>Marker257172
TTAAGGTTCATTTCTTATCTCATTCTCGGTTAATTCTAATTGTTTGATATTTTTGCGTGTTAAATTGATAATGTGTGGATTTTGTTTTTTTGTTGATTTCXXXXXXXXXXATGTATTTATTCTTCGGGAAATGCCTCGAAGTCATGTGTATATATTCATTACCGGGAAATGCCTCGCGATACTTTGTACTCGAAAGACCGTTCATGATCA
>Marker257396
CTTCTTAACCACCATAACCTTTTGTGGATCCACCATGATCCCTTCACTAGATACAACGTGACCCATTTAAGTCACAACATTCAACCAGAACTCATATTTAXXXXXXXXXXTACTTATTATTTACCCTCACCTTTTTTAATTGTCGGTAGTCAATACACATCTGAAGAAAACCATCATTTTTACACACGAATAATATAGGTGCACCCTATG
>Marker260491
TCCCTTCTTGAATCTCCTTCTCATCCTTAGGGATCCACCTCTTATCTTCATACCTAAACGAAATACAGGTACTGCCGATGAAGTTGCAATATACTAGATCXXXXXXXXXXACATTGAATAAATGCAACTTGTTCAGGAAGCCATGTATCTAGCGCAGCTGATCGAACCTGCAAAAGTACACAAACAACAGATAACTGAACCTTTCTTGCT
>Marker265671
TCCTTTACAAATTGGGATCTCTATTTTCATATTGCTTCCCATAGCCTTCTTCATTTGTTCAAGAACTTTCTCTCTAGTCTTGCCATGACCTTTCCTGAGTXXXXXXXXXXCTATTAGAAAATTGATGAGCACATAAAACAATTATTTGTTTCTATGTAGCATTAGATTTGCTCAAATACTTTTATTACTCTTAAAACTTAGTGTCCAAGT
>Marker268663
TTAAATTATTGAGGATGGAGTCTTATATTTTTCGGCTTGGGAAGGATAATAATTTATCCCAAATAGTCCCCTACAAATACTTGTATAACTGAATGGTAGGXXXXXXXXXXGTTAACTAAATCCCTAAATTTAGACCCTTCAAAGAGTAAATAACCTAATCCTCTTATGAGGTAATCAGCTGAAATGCATAGTGGTACAAGGTATGAAACT
>Marker270068
TGAAGCAGTGATTTGCAAAGCAAATTTGAGAACCATGACGCAGATGCACGTATGGTCAATGAAGAAGATAAAGAAAAAGACCATCTTTTTGTTGCAACATXXXXXXXXXXAATATGAACCTTTTACCAGAAAAGAAAAATAAACTTTTCTGCGTCTCTTCTCTTCTAACTCATCTCTATTTTTAAAACCAACACATGGGAACTCCAAAGC
>Marker273671
AGTTATGGTAAAACATCCTTACTTCTTCTTAATCAAACTAAGGCACATACAGTTCAAATAAGTGCTCCCAATTTTCAAACTTTACCCAATTACTTAATTCXXXXXXXXXXCATTTCAATCTTATTTTTGTTTGCATCATCAAACTCCTTCTTGGTCTTGGTAATTTGTACGATTACATCACCTACTTTCACTGCCCTTGTAGGAACAAAA
>Marker275273
GAGAGCGTAAGAGTTGTACCTATTCATATTTTGAGCTACAAAAATAATATTTTGATTTAAATTTCATTATCTTGATATGGAATTGTTATAGAATTTCATAXXXXXXXXXXGAATTTAGGGACTCACTAGAGATTGTTTCACCTTTCCTAATGTGGGCTCAGTTTAGTGATCACTTTAGTTCAGGTTCATTTCTAATGGAAAGGATGGAAC
>Marker277745
TTATGCAAGTGAATGCAGAAATTAACATCTAAAATTGAGGAACAGACCCTAAGAAGAAGAAAAAGAGATACCTGATATAAAAAAGATACCACCCCAGTTCXXXXXXXXXXGTAATATCTATAAAAATACAACAATAACATCACCATAAAGCATCAATAAATTAGTAATACAACACATAATCTCAAGTAGACTGACAATGTACCCAACCCT
>Marker279485
AAAGTAAACATATTAACATGACTGAGATATATTCTCCACTAATTATAGTTTAGACTATAGAATTTTTCTTTCCTTATGTTCCAACTTTCATTGTTGAAAAXXXXXXXXXXCAGGATCATCTGTCGCGACTGTTTGTAATACGATGCAAGACTTGGAGAATTCATTGTTGTTACGCCTTCAAGAACATTACAAGGTGCCCTTCTTTCCAAT
>Marker279649
ATGATCTAACCACTTGTCTAGAAAAAATTATAAGTCGATATGATAGTGCTAACATTCAAATGTAACGCATACAAATCGGAGGGTTAGTTTACTAGAGTAAXXXXXXXXXXGTCATTTCGAATAATACAAAACTTACCCTATTTATAACATTACCTTCCATTTCCATTGTGATTTCGTATTTTCAAGACCTGCGAATACAAGCTTTTGTAG
>Marker280180
ATTAGAAAACTTGCCCTTTGTCTATTGACCCCAAGTCAATTATAGACGAATCATATTTATGTGTTGAAGAAATGTATGTTTGTTTAATCCAATCCATTATXXXXXXXXXXTGCAAATTTTATAGGTATTTATACCATTTGTGTATATCTATGAAATTGGGGGATAATGGATTGGCTTTAAGAAAGGCATATATTTTCTTCAAATGTCGTC
>Marker282435
TAGCTTGCTCATCTCCCCACTTGAAAGGTTGATCCTTTTTAATCACTTCGGTCAAGGGGGCGACAATGGTGCTAAATTCTTTGACAAAATGTCTATAAAAXXXXXXXXXXATACATCAACATATCATTAAAGTAAACAACAATAAACTTTCTGATAAATGGATTCATCACATGATTCATTAGCCTCATGAAAGTACTTGGAGTATTTTTT
>Marker282991
AAGGGTGGTTCATGTCAAAATACATGACAAGAAACTCATAGTGACTATACCAGGTTCTAAAGATAGTCGTAGGGATATCCGCATCCCTAATTTTAAGATGXXXXXXXXXXAGATCAATACCAAACACATTTTAATATCTAGTGGAATATCGAGAATATTATCGAGAAACTCCTCAAAAAGCTCATTAACCACGAGAACATATTATAGAGA
>Marker283332
TTCCCAAATGATACAGAATACTCATATCATAATCTTTCAATAACTATAACCATCTTCTCTAACGGAAATTCAAATCTTTTTGGGAGAATACGTACTACAAXXXXXXXXXXTGGATATGGGGGATGCAATAGATGATAAACCTTCAAAAAACCGATGGTAATAGCCAGCTAAACCCAATAAACTCTTAATATCTATCAAAGAAATAAGTCT
>Marker283676
TGATTTTGGATTTTAAATGGAACTTGGGAGTCTAATGGTTATATGAATTGGCTTGGCATAATTGACTTAGCTTGCAAGTATATTGATATGATGATACCAAXXXXXXXXXXACCCTTCCGACAAGAGGAGCCAGACTCATATAGCCCATGGGGGCTTTTTGGACAGAGCGAGCTACATAGTTCAAGTTAATATTTTAAAATCTTATATTCA
>Marker284990
CGGGATTCATTTGGAACCCAATAGATTCAAACAAACTATTTAACAACACTAAATTTGATGATCCAAACTCAAAGGCAATATCAAATTTATGAAGACTTCAXXXXXXXXXXAAATGGTACAAAAATACATTGGGAATCATGCCAATCAACCCCACACCCTAGAAGTACCACAATGCAACTACAGAGAGAGGTAATTACACGACCCAAATAA
>Marker285890
GATTGGTATCTTGGATAAGTTCTTTACGCATTGTTATGATTACTTATATGGTTCGGCTTCGTTCTAGAAGTCTTACCTTAGGATATCTTTTGTCTTTTCCXXXXXXXXXXTAATCTGATACATCTTTAAAAGGATTTATTTAAAGAAGTATTTTACTGAATTAATCACGCGAGCTTATTTTTGTTGCTTAGCTTTTCGTTTCATATTATT
>Marker286209
ATGATCATTATACCAACCAAGCATAATCAAAATTTAACTTTGAAAGACTAATGGGGCAAGTTCTAGATAGTACAAATACACATGAGATGAAGACAATTAAXXXXXXXXXXACGAGCGACCCATCAAATAGTTACTCAAACTTCACCAATGGATATTAATGCAATCCCAGATCATTAATGCTACAGGTACTCAGACTTCCCTTACATTCTA
>Marker286585
GTGAGGGCATATTACTACCACTTGGGTATCTATGTTCTTATTTCATATTCCGTATTATTTGTATTTCTCTTATTTCCCATTTCTTTAAGACTTAGTGTTCXXXXXXXXXXTTGGAAGCCCACTGAGCCTCTCTGTCTCATCCATATTGGATATAATTACTTCACTGTCAAATTAACAAACCCAGTTAATCAAGCGAAAGCACTCCAAGAT
>Marker288322
ATCTTATTAGTGTTTTGAGGAGATGTGTTGATTATAATTTTGTGTTAAATTAAGAAAAATGTCACTTCATAGTTAAAGAAACAATAGTGCTTGGTCACAAXXXXXXXXXXTGTGATTTTGTGTTGGTTTTGTAGAAAAATAGAGTTTGGAGCAGAGAAGGAGCAAAAAGGGATAAAAAGAAGCGAGAAGGCTAACTACGAACCCTACCTA
>Marker289037
ATTGAATTCGATAGAATCTCATCGCAGAAGCCATCATCGACTAGTGAGAAACCCGTGGCTGTAAATGTCCGATACCAGCAAAACTCAGATAACTATCTCGXXXXXXXXXXCCAAGTTCAGAGTTTGTATCTCCCTCTCCGAACGAGTCATATGAAGTTAGATATCATGATCATAGTAAGGAAATGACTTTCAGGCAGGCTGTGGATCGAT
>Marker290206
AATGTTTGAAGATTGACTCAAAAATGGTAGCATCATCAGCTTGAACGCTCAATATGGAGGAGTTGTGGAGAACAAAAAGAAGAAAGAGGTAGGGGCTGTGXXXXXXXXXXGTAAGCCTGCTGTGGCTAAATCTAAAGACAACTTTGAAAGAAAGCAATATACACCCTTAGCCGAACCCTTGGCTTAATTATACGAGTAGCTTAAAGATGC
>Marker290946
TCTTTCAGGACTTGGACAACTTATGTACAAAGAGATCTCTACTGAAGTAGATCATCCAAAATAATCCAGCCCTTGATCAAGCATACAACAAAAATAATTTXXXXXXXXXXAGCTTATTTTTATTGTTAGATATTTTTCATAGCTTCCCCAAGTCATTTATGACTTACTAAAACTAATAGTCTGGTTACTGGGCAGTTCATTTGTTTTTTA
>Marker291140
AGAATAAGGAGAAAAACCGTTCTAAATTTGGTAAAGTAAGGGAGTAGGATGAGGGGTCTTTAACATGTATCTCAACTTTTAGTAAAACTAGTAAATGTTGXXXXXXXXXXCTAAACAACTTTCAAGTAAATTTTATATAACCTCAATAATTGATGTGGAGAAATTTATAAAGTTCAGCGCATAATGGCAAAAAAATAAAAATAAAAAGTG
>Marker291745
GTTGCCCTGTCTCTATTTCCATCTATGAATTTCAGCACTAGAGCACTATCTAATGACGTAGCTGGAACTAAGGATTTCGGGCAGAACTGAGAACGATTCCXXXXXXXXXXACCACCACATAAGGAGCGTATCTATCTAGTTGAGTAAACTTGAGAGAATACTCTTTCACAGTCATGTTTCCCTGCCTGAGATTGATAAACTCTAACACTT
>Marker297096
CTGCTTTGTGCAAAGGTTCTGGTCTTGTTGGTGGTCTGTATGCACCAAGTTTAATGATAGGAGCTGCCGTGGGTGCGGTGTTTGGAGGGTCAGCTGGGGAXXXXXXXXXXATTGCTGCCCCTCATGGTTAGTCTTACTGTCCAAGGATTCCCAAGCTTTAGTTGGTGTCAGTTTGCATGTAAAAATTACTTTGTTAGTTAATTATTTAAA
>Marker301949
CAAGACCAAAACTTTATCATAAAAATAATTTCACAATGCACAATCGTAAATGAAAATTCAAAACCCATTGCAAATTCATAATTTCTCAACATTTAAACATXXXXXXXXXXAAATTCGTGGGAAAGGTTTTTGGAGTGAGAAAAAGATCGAAATATACCTAAGAAAACCAAAAAAGATGCAAAACGTCATCAGTTGATGACCAAGGTTGAT
>Marker302205
ATTGAGATGATTGCGCAATAAAGGTTCCTATAATGTCCATAAGGTCTTATATAGTGTTCAAATTGGTTAAATGGCTAAAGTCCCTAAATATTGTATTGAAXXXXXXXXXXCTAAGTCTTGTGGTAATGTACACTCATGACTTGTGGTAAAGTTAACCTATGTCTTATGGTAAAGTCCACCTATGTGTGTGGGTAAAGTCCCTTGTTTGAA
>Marker303485
CAGTTCTTTCATGATAATGCACCATCAACCTTCTTGCTAAACTCTTTTTGGTGGTCATAGATGCTCCACGTTACTCTTTACCACTCTTGGCTTAGGAAACXXXXXXXXXXGTGATATGCCTCTACTGTTTCATCCATGTCGATGATGATTTTTCCTTTATTTACCAGCACCATGATTTTCTCCTTCAAGATAAAGCATTTTTCCGTTGGG
>Marker304295
TATCTGAATGTGATTATATTTATAAGGACAATAAAGATTTTATATAAACAAGATGCGCTGTGCGTATGCTCGGGCTTATCAAGCACTCTTGAATATAGTTXXXXXXXXXXAATGGCAAGGTCCTTTGACACTTTCTCTATTACCAACATTTAAATCTTTATTGTCTTTATAAATTCAAGGTAAGGCTGCGTACAATACACCCTTGTGGTG
>Marker311986
TCACCTGTTTTCGGGCAGCAACTAGGACAACGAGCCTTAGACAAACGGACTTTTACCACCGGAATGCCCATTAGACTTACTGGAGTTCAACAGTTTCGCCXXXXXXXXXXACTCAAGAATCAACAGAGAGATGGAGAAAAGAGTCTTTTGGCTTTGTTGGTCAAAGAAACGAATCAAATTTTTCTCAAATTAGTGAATCATAGACTGAAT
>Marker312235
TGAACGGATCCAAGAGATTTCACCATTGTGTGTTTACAATCTTGACCAAGGTTTTTTCAATTGTAGGTCAAGAAGAGAGTCTTCTCTTAAAAGTACTTCGXXXXXXXXXXCTTTGATTTTACAAGATATGGATTTGAGGTCAAATCCTTTTCAAGAAGAAGGGAATAGTACAAGCCAAATGTCCATCATATCCTACAATGACATCATGCG
>Marker312359
CTCCGTCGTTTCCTCCATAAGCTCGGGTGCTGTTTCCGACAATGTATTTCCTGTTAGAGAATCAGTACTAGGTTTTTGCAGGGTAGGAGCCACATCGGGTXXXXXXXXXXCAATTACGCTAGGCTGAAGACAATAAAAATATTCAGTTCTAAGAAACACCATGGATAAAAAACTAGATGTTTCAAACATAAATGACCAACATCAAAAGGA
>Marker312924
TGGTGGCAATCCACTTTGATCATCCTGATTGCTTCGATTTCTGTAGTCATTTCTACCTGCAAAACCGAAAGCACCCAGTAACAACCAGTACGTATCTTTCXXXXXXXXXXCAATGCGCCCCTGCAGCAGAGACCGCCACAACCCACTCCCAGAAACACCTCTGTAGGGAAAAGGAGAGCAGAATGGCACACCGCCGCAACTTAAAGATAC
>Marker313106
TACTAACATTTTTGTGGCGTTCTTTTTCCATAAACATTGAAAGAGTATTTTTGTGCATCATCTGAAGTTGTATGATTGAGCTTTGTGCATTGGAGTTCTGXXXXXXXXXXGTTTCTGCTCTTTAAGTTGTTTTCCGAGAACAGGAAACTTGGATTTGAGGATGTGGGTGAGTAGACTTCGATTGCAGAATCCTAGCCTTTAGGTTTTGTA
>Marker313457
TTAAAACTAATGGAGATGGGAGTCCAATTAAGAGTGTCAACCTCATGATCAATTTTTCTGGAGAGGAGTTCCATATACATGATGAAGATGTATGGTGAGAXXXXXXXXXXAGCTTGATTGGCTAAGGCTGATAATGTTTGTGAGATGGGGTTTGAGTCTATTCACCAGGATCTTTGTGATAATTTTGTATTGAGTGTTACAGAGCCCTAT
>Marker316516
ACCTTATACCTTCTTCAATATCAACAAACAACGAACACCAATCATACGTACCAGCTTCAACCAACGATCTCAACATCAAAAGCCAAACCTTAACCTGATTXXXXXXXXXXACCGATCTTGAACGAGAAAATCTTATCCAAAAATGGATATATTCAAAAAATATCTTCTTCCTCAAAGCCCTAAAATACCCCTGTTCATCTTCTATTTAAG
>Marker317678
AACTCGACCCTTTCTAATTAACCTTGAACACTTGCTCTTGTTCAGGATTTATCTTTGTTTGTGCATCCAAATTTTATGAAGGAACTATTATAGACTTCTCXXXXXXXXXXAATGTTATTATCTGATTCGAGTAAACCTATTTCTTTTAAAGATTCTTTAAATGTATCAGACGCCCTTCCATTAACAGTCAGTAAGTATTGAAATAAATTT
>Marker318606
CCAAAATTTATCACGCATGTGCGGAGCATATCCTCCAAAACCTAGATAGTCCGCTCTAACTGGCATCAATCTGGGCATAAAATTTTGTGCTAAGATCAACXXXXXXXXXXGATGTATGAGGAAAACTAGTCACAAAGTCCATAGTGATGCGTTCCCACTTCCACTCGAGAACGGGTAACCTCTGAAGCAAACCACCAGGTCTCATATGCT
>Marker319239
ATCTTAAAGAAAACTATTTTGTCTTCAAGCAAAGTCTTTCGGTCATAAAGTGACGGAGGCGAAGTTAAACTCTCGCACCTTAAGCCGATGTCCACCATCTXXXXXXXXXXTAATATCCCAACCACGACAAAACAAACAATCAAACGAGATCAATGGGAGTTACTGAAGATGAACTATGAATTACAACCACTAAATGGTTGGTATTTATAG
>Marker320677
TCTGAAATATAGAAGGCTCACCAACTGAACACTGCAACTCTGACTGATGAGATCTACTACTTATCTGTACCCCTAGACTGCGCCTCAGAACCTGAGAGGTXXXXXXXXXXACAGTCTATATGGAATCTACCATTGACTCGGCAGGGAAGCCCCTAACCCAAGTGTGCCACACGGGTTGGAGTGTCTGAGTCTGATACACCACAGGGCACT
>Marker320930
AAAGACAGGACTGTTCAGCTCCAGTGTATTAATTACATTCAAAATGGTGGCATTTTATTTTCTGTGAAAAGTTGTGACTTTTTCTTTTACACAAATTACTXXXXXXXXXXTAGTTTCAACAGATGGAGTATTCGGTTCATTAGCTGTTTTGAATGTGTTAGATAAAAAGTCTTCGCCTCTTTTTAATAGTCCCTCCGTTGCGTATTAGTT
>Marker326452
TACAATTTTTTTATTTTCCAAAATTGGAAGTCTTGAACAATTGGTGATTTGGAATTGGTGGGAATTGTTTTGGAGGGAAACAAGTCTTGAAATCCTCTTCXXXXXXXXXXAATTTTCATCAACCACCAAGAACTCAACAATCTAAACGTCCACCTATAACAACAACAACTCCAACAAGTCACGGCTAAGACCACAATAAACAACAATAAT
>Marker328435
GTGAAAGCTTACTAGAGCTTCGATGATTGTGGCTCGAAGGGACAAGTTTTCTAACTTGTACGTATTTCAGGGCTCTACTTCTAGAGGCTTGATAAACTTAXXXXXXXXXXGCACTTTACTTTGTGACTTTTATTGATGATCATTCTCGCAAACTCTGGGTATTTCCTTTGAAGTCCAAGGATCAAGTACTTGATATGCTAAAGGATTTTT
>Marker328818
TAGTTTGGGTTATGACAAGTTTGGTATCAGAGCCCGAGGTTCATGGTCAATTAGGTGTCCACAAAGATGTGTCAAGTAAAGTCTATTTTATAGGTGTGTAXXXXXXXXXXTCTTTGGGCTTCTTAGCCTAATGATACTCGTGCCCTAATACTTGGGGTGATGTGTCTAATGCTGAGTTTTGTAAGTCGATTCATTTGCTTACTCAGTTGG
>Marker330808
GACCTCACAAGTCATGACCTAAGTCATCGGGACTACTTCCAGGCTACTTCCAGATGGTTTCTAAGGTATTTTTTGGTCTTTTCCCATTTTTTAACCCCAAXXXXXXXXXXCATAGGGCTTTACCCAAATTGTTACCCCAAGCTTAAATTCAATTCCCCATGATATATTTGTCACTCTTAAGCATGTTTTAGTGATTATTTATGATTTCTT
>Marker332262
CGTCAGTCGTCATATGCAGGATGTTGGGGTCATGCAACACATATTATGCTTATGAATAAGAAAAGATTCAGAAAGAAAATTACATCTTCAAAACATAGAAXXXXXXXXXXTCAACGCCCAAGGCGGATGGATGATTTGGATGATTTGTAAGTTTGGCATCTCTGCTTTGATCAACTTTGCAGCTTCATCGCCTAAAACCCCAATCAATTC
>Marker334083
CAATTCCATCAAGGTTAGTCTTCCGATCTTCAAGGGTGAGAGTGATCCCGAGGCATATCTTGCTTGGGAGTCATCTTGTGATAGGATATTTCAAGTGATTXXXXXXXXXXGTGAGCCATGATATTATACGATTCAAAGTCGGGTTGAATAGGGACACAGCTTCTTGGATGACCCTCCACAAGTTTGACACGAACGATGGCATTTTCCAAG
>Marker338544
TATTGAGACTCATGGCATGGATTACACAATATTTTTATTGGATTTGGCTGCTCGATAGTGGTAGAGAGGTTTTATGGATTCTAAACCAGCTAGATTTTCTXXXXXXXXXXAGACTTTACATTCGTATGTCTACTCAGGGTGTAGTTGATATGGGTAGGTATTTTACTGAGGTTTAGGATCATGCTAGGGTGATTGAGGAGATGCATCGTG
>Marker339642
GGCTGACCATATTTGAAGCACCTGTCCCTCTCCTCATCACAAAAACCCTGATAAAACCAATCACAGAACCTACAAGAAGGATACGATAAAGCTAATTGTTXXXXXXXXXXTCCTCTACCTGTTGCATATGAACAACCAACCTAGAGATATCCATGTCCTTGATAAGTAAGACAGTCTTACTTTCAAGGATCAACTCACGAGATAGTCCTG
>Marker345047
TACCCAAATGATACTGAATGGTCACATCATAATCATTTAATAGCTCAATCCATCTCCACTAACTCAAATTCAAATCCTTTTGAGTAAATATATACTGCAGXXXXXXXXXXATTGATTTGACAAAATAAATGACACTTTATTTTGAGTCAACCATGTCAAGTGTGTTGCAATGGATGCAATGTTCTTGAAAATCTATAGTAATAACTAGCA
>Marker345891
TCGACCTGGCATATCTTTTACTTAACAAATAAGTTTCATGTTAAACTCTCAACAACCCATGCACTCCTTACCTTTAGGTAGACATAATCCCAAGATATTCXXXXXXXXXXGGAGAGAAGATTAATGAATAATTCTATCACTCTATTCATGTTATTGCTAAATTCATCACTGCTCAGGCTGAGCGAGATATGTCTGGTGGTTTGTTTGCTG
>Marker346399
CGTTTCACTCTGCAACAAAGAGAAACAGGACAAAGCTGAAAGAGGGAACAAGGTTTCAATTGATGTACACAAGTGCCTAAAGTGGCTTGATTCTTGGGAAXXXXXXXXXXAGTACTAATCTTGTCTCACCCTTCAACTGGGGCATTCTTGACGCACTGTGGATGGAATTCTAGCCTGGAAGGTATATCTGCTGGTGTGCCGATGATCACT
>Marker346740
TTTTTCACTAAGATACCCCATTGTTTAGAGCTCCAAGCTATGATTTGGCTTATTTACTAGAGGGAAAAAGTAGGTATCCTCATGACCCATAAATTGGGTCXXXXXXXXXXAGGGTCCTAATATCGAGCCTAGGGCTCCTTTTGTTGTTCGTGGATGACCTAGAGGTAATAGACATCCTAGGTATGTGTCCACAAATATGGGACAAGATAG
>Marker346756
GTTCTAGAGAAGTGGAAGCAGTAGTAGAAAAGGAGCCACTATAGATGTTTGTCAGAAATATGCCTTTTAGAGAAGTCAAAGAAGGAGAGGTTACAAAGCTXXXXXXXXXXGAGTTACACTGCTTAGGTGAAGTAATTCCCTTGTAAAAATAAGTGAAAATTCTTTGGGTCCTTCCTAAATCTTGGGAAATCAAAGTGGATGATGTCACTA
>Marker347546
ACTGTTCTATGTATTTGATTCATTCTTCACCATCTTGTTTCATCTTATTAACACCATATGTAAACACCTTATGAACGGTGAATGGTCCATAACACCTACAXXXXXXXXXXCACAGTGCCTTGTGCTAAAGTTCGACAATCTAGTGGCATGCCTTTCTATACATGAGCTAATATGGAAAGGCACGTAAGGGGGTCTTTAAATCTAGCTAGT
>Marker349254
TAATGTAATAATGTAGTTACAACAATTCAATAATATTCTTCTCTTATATTTCTTCACAGTCTGTAGCCGATATATCACATAGCTATACTTGAGCTCTTATXXXXXXXXXXCTAATGAAACATGTTAGGTGACCCACGGGGGATGAGCTGCTTGCTTTCTTATATGATTTTGGGCGATCTCACCTCATGAGCCAACTTTTGAGGTTGAGTT
>Marker349676
AATGGTACAATTGATAAATATAATGCTAAACTTTTGATTAGGGGTTTTAACCAAAAGAAATATGTTGATTATTTTGATACTTATTCTCCTGTGACTAAAAXXXXXXXXXXATGGCTTTGTTGTTAATTCATCTGATACCTGTGTTTATTCTAAAATGATAGGATCAGATTTTGTGATTATATATTTATATGTGGATGACATGTTAATCTT
>Marker351598
TTTCAAATCCTGATAGTCTTCGGGTTGCTTTAGCAACGTTGATCATGTTATTCAGTCCTTCCATGACTAGAATGAACAGAAAAGGAGAAAAGGGATCACCXXXXXXXXXXCCAACTTGTTGATCACTTTTTTCAACCTTTCTGTCAACACCTTGGACAAAATCTTATACACACTTCCTATCATACTTATGGGTCTGAAGTTTTGATTGGT
>Marker352921
AATTTATGAGTCATGATGACACCTACTAAAATCCACCAGTAGGTAAGCCGACAGCATAACCTAGAGCCAAGCCAATGGGTTACTCTGGTAGAAACGTCTAXXXXXXXXXXGAACTCAGCTCAGTGAAGACAACTAATACTCGGGTCTGCACCAAAAAGGTACAAAAGTGTAATATAAGTACCAAAACAATGGGTACTTAGTAGGCATCAT
>Marker355171
TCATCAACAAATGGTGGAGTCAAGTCCCTCTGTACATTACATTGGTACGTACATTAAGACAGAAATCTATTGATGTCACTATAGGCGCGCGCACATAGAAXXXXXXXXXXGTGGTTTTCTAAAGTTTCTACATTACAATACATAATTGATGCTACCTGTGAGGGATGTCAAGGTCTTTCCATTCCCCGTGCTTTTTCATTATCTTAACCT
>Marker356043
TTACTATTTAAAAACACTTTTATTATATTTCGTGTTGTGGATAAATAAGGGGTCCATTTGGAAGGGTAATTTTCTGTTTAGATAAAATGTGAGGTTATTGXXXXXXXXXXATTAACTTTAGGACATATATTAATTGCTTTATTCCTTTTCTTTCGCATGTGGATACTCTCGAGTCTTACATGGACTCTTTTCCTTTCGTATATCTATCAT
>Marker360696
GCAATCCTTAAAAGACCATCTAGATCAAGCAAGGTTTCCTTAGCCTCACCACTCAACACCTTATCCCGAGTTACTCTCAATCCAACATCATCAAACTAATXXXXXXXXXXCTAACCTGAATGATAGAGAATAGTATGATCATAGTCCTTAAGCAACTCAAGCCAATCATGTTGCCTTATATTAAGACCATGCTGGGTGAAAAAATACTAA
>Marker362038
ATCCTTGGCTCAAAGGGTCACCCATTAAGACGCGTTTATTATCATGAGGTTGCTATAATTGCTTTTTTGTGTGCTTATGTGTGTCGTTTCGAACCAAAGGXXXXXXXXXXTTTGGCGAAAGTAGCTTTGGCGAAAGACAAGGAGCTGGAGAGACACACTGCTGAAGCTGAAGCAATGATCGCGGAGATAGATCGAGCGCTGAAGGAAGCA
>Marker364645
TATTTTACTACTATTGACATTAGATTATTATTTTGATATCATCACAATTTTTAAAAATTATGGAACAAAGACAAGCGATTTGTGGTGATTCAAGAATTTTXXXXXXXXXXTATTAAGGATCCTTTAGTATAACACTTACTATGTGACTTAGTGACTTGGACCATATTTTTCTTGATTATAGTGCTATGATTATGGTAGTTATATATTTTT
>Marker366842
ATGACCCAACAATTCTCCCCCTCCCGACTATGTGGAGGAGACCGCCATCCTGGCGATCATGCAACAATCTTCAAACTTCCCTCTTGGCAAGACTTTAGTCXXXXXXXXXXGATAGAGCAACACATTTTTGCAACCTAGATTGCCAAGACACAGCTCTCCCTGCAAAAGTAATTAAATACCCTGAAGTAGACTTGCGAGTATCAACATCAC
>Marker367335
TCTTTTGTGTCTGCCATAGTTTCTTATGCTGTAGTTTTTGAAATTTTGATGCAAATTTCTAGTGTTTCTTAATTCAAATTAAATTCAGCAATAGAAGTTTXXXXXXXXXXTTGAGGTCAACTTTCTGTTAGTCTTGCAATGCACTAGAAGTCATGTGTCTTCAGTATATAGACTGATAAAAACCATTACTGATCTCCGTTAATATATAGC
>Marker367886
TTATATGGACCTATAGTGATACTTGCTATTGATTTTTATCTTTGGTTTCACCTATTCCTTATATTGATGTTTATTTTTGCCATTTTTAATGCTATTGATCXXXXXXXXXXATATTGATATTGAGATTCTAGGACTTACCTCTTAGGTTACAAAGGTTTTTGCATTGGCTATATCTCTCTATGTAGCTTATTTCTGAGGTTGACTAGTTTG
>Marker368317
TATTTAGTGCACTTGTGTTATCACACATTAGGGGTATAATGTATGAGACAATACCAAATTATTTCAATTATTTATTGATATATAGCAGTTGTGCACAACAXXXXXXXXXXTCCCCTTCAGATACCTATGAATTCTTTTTGCATCTTTCAAATAGGACTCCTCTGGGCATACTGGAAATTTGGCACATATTCTTACAAGAAAAATAATGCC
>Marker369397
ATTAAAATGGGCTCAAACCGAGATCTCTGACTAAAGTAGAGGATCAACCATCCCAAGAAACCCAAACTTTCACAATAAAAAGAAGTCATAAAACCAGATAXXXXXXXXXXCCACCCATGCATTCCCCCAGTATGCGTCTGTCTAGGTCAACATGAGGTCATTTCCTACAAGGTGAGGACGGAGACAAACCCGAACTTCGTGTTCTTCTTC
>Marker369500
TTTTGATGAAATCTTTCAATTGCTCAATTGGGATCATTCCTTCAGAAGAGGCTGACACCTCCTTAGTAAGTGGTGCCTGTTTCGTAGAATGTTGTATCTCXXXXXXXXXXTTTTTTAACAAGAGAGATCAAGTAGAGCTAGAGTCTTCTTTTTCTTTCTGCCATACTGTTTCCTTCTTTTGAAGTACTTGTAGGGGAACTTGTTCTTTTT
>Marker371195
TCTGCTCCTCTGTTGTACCCTATTTTCCTGCATTGTTTCCATACTTCTAACTTGGTTTTCCCCGATTTTTGGCTTCCGATCCTGTCCAAAGCACCTACAAXXXXXXXXXXGCATGATGATTTATGACGCTACTTGTAAGACTTTAACCTTTTTCCCAAATTTATGTTGAATTTTTGAGTGGGCTCCTTGGGTAAACGTAGAAACATCAAT
>Marker371393
CCACAAGCCCATGAGACACAAATAAAAATAAATAATCCAACGCGCCTAGTGGATGCAATCAAGAAGTAATAATAGTAAATATTTCAATCATTTGAATCTCXXXXXXXXXXAGAATAAGTCATAATATGCCTAAATCCTCTCTGGGATCGAGAATGTAAGTAGAATGATGTGTAAACGCATATTGAGGCTACAAGGAGCTAACATTAATCT
>Marker373258
TTTTTGATTCCTTTATGGATCGGTTCTTTCTTCAAGAGTTAAGGAAAGTTAAGATAAAGGAGTTTGTGAACCTCATGCAAGGGAGGATGAGAAGAAAAAAXXXXXXXXXXGTTAATCTATTTCTTCATGTCCTCCTTGTTAATTTTATGGTCGTCCTTATTGGAGATTCTATGAAAAAGGTAGGGATAAGTGTTTCAATTAAGGCTAAGT
>Marker375441
TTATTAAAGGAAGACAAATAATGGATGCTATCCCCATGGCAAATGAATGTGTAGATTCTAGAATCAGAAGCAATGCTCCAGGTATTGCTAGCTGGACATAXXXXXXXXXXAATGAGATGTTGAAGATTGCTTAAGAAAACCTTTGGTTAAAGGGCTTCAGAGTATCAAATAGAGTTGGATTTGAATTGGAGATCACACATTTACAATACA
>Marker380163
TCATAAATAAAGAAAGGACTTTACGTATACAAATACGTAATAAAAATAAATATTTTTGGGCGATGATAAAACTTTTATAACAACACAAAAGATATTACAAXXXXXXXXXXGACTTTAAATTATGTGTTTATATTTTTATATTCTTACATTTGTACAAATGTTAATCATAGTGAAAACTTTATTTTAAGTGTGTTGGGTGGGATATTCTTT
>Marker382377
TTTCACCCTTAGAGTTCAATAAACCCATTTTAAAATCTCAAATCATGATTTCCATATTGTGGGTTGTTTGTATTCATGTTAATCTTGGCATGTGATTTCCXXXXXXXXXXTAGTGTACTTATGACATGATAGCATGCATCCCTATACATGTACAAGTTCAACATTTACAAGTGTTTGATGAAATGCCTTAGAAAGTGAATTATGAACATG
>Marker383046
AGAAGGACTTTGATATGTTTGTGGAGTTGGAGGATGACTATAAGAAGTTGGTGCGCGTCATTATGAGTAAGAAATGGGTCGAACATATGATTATGTGCTAXXXXXXXXXXACATGCCCCAGTTTTTATGTGAAATATTTTTTCTACCCACAAGTCCTAAGAGATTTTTCATAGCATTTTCTGCACTCTTTATTTTTCCAGCCATTTTTCC
>Marker388263
TGTACCTTGTGCATTTGTGTTTTGCCTCTTGTTTTTCTAGTGGATTGTCCTTCAACTATAAAAAAATTAGAAGTCACGATTGAATTCAATAAGTTTTTAAXXXXXXXXXXTTTCATTTGTTGTCAATAATCGTCGTTTTCTATTCGGCATGACTGATAACGATCCAGGTCTAGTAAATGCCTTGTTGTTTGCTCTTTTGTTATTTTTTGA
>Marker388577
TTTGTGTGTACTTCTTTGTGGCATGATTTAAACACAACGTTGGGGATTCATTCTTGTATCTACTTATGTCTATTTTATTTCATAAGCCTAGGTAATTTAAXXXXXXXXXXTCCATAGTGTCAACACCGAACTGACAGATTATTATGCTACTGTCGATAGCTAGTTTTCTGTTCTTAGCACATTTATTAATACCGTGGGTACACAAATTGA
>Marker390189
CTTTTATATTAGTACTATGCGATCAAAACACATAAACTAATTTCAATAGCAACAGCAACCAACTAATGCAACACAGCAACAACAACGACCCAATATCATAXXXXXXXXXXCAAACAACTAACATAGACATACACCAAAAACCCCAAATCACAATAAACATAAATTATTACCTGTGAGCACAACAACAACAGCCGAGCAGTAAATTATCTT
>Marker390392
TTTCCATTTAGTATGCTTTAATATCTAACCATTTGTGAAGCTCCATGACAATAAAGACTTAACAGAGACATTTCTTTTAACACTCTAGTACCTCTCCAAAXXXXXXXXXXTTAGAGTAAACATTGATAGGTTCAAAAGTAAATCAAATGATCCTCAAGGGGATAAATTATAAACAACTAGAACCTGACATACCTTGCATTAAGTTTAGTA
>Marker394006
TGCCTGGATGATAAATGATACTCATGTCATAATCTTTTAAGAACTCTAACCACCTTCTCTGATGGAGGTTGATATCTTTCTAAGAGAATATGTACTGAAGXXXXXXXXXXTAGACATAGGGGATGCAATAAAAGAAAATCTCTCAACAAATCATTTGTAATAGCCAGAAAAACCCAAGAAACTCCTGATATCTGATGGGGAGACAGGATG
>Marker395402
AAACTTAAGCTAAGTCCCCAACACTTAGCTAAATTTTTAGCCTTTTAGTCTCTTATGCAAGCACTAGGAGATGAACAAAACTAAGAAAAGTATGATATATXXXXXXXXXXTGAATTGTGACTAAATATCTCGAATCTGAAATCAATGATTGATGCATGAACTTAGCTGAATTCATAATTTTCATGGATACGAATAGTTTACCTTTTGGAA
>Marker398493
AATTCAGCTCTAAAAGGTAGGTATTTCCTTTACCCAAGACCATATAAAGAGAAAAACAACCCATTCCTCAACCAATGTAGAACCCTTAACAAGGGGTGTTXXXXXXXXXXGTTGGTCGTATTGGTTTCTCCTCTTTTTGTATTTTAACTTCCTAATTTGCATCACAAGAAACGCATATTGTTAAGACTTAGAACAGGAACTTATCGAAAA
>Marker398631
AGTTTAGACTCATGGTGTGGATTACTAATGTATGAGCCTATGCTAACACATTTAAAGCTTTTAACTCTAAATAATTACAAAGTCTTGAGCAACTTTAGTCXXXXXXXXXXATCCATGATGCGCCGTCAGACTCCTGATAGGACGTCATTGTCGTCGTCAGACTGAGACAACAAAAGCCAAACTTAAAGAGAATCTGACGATATCTATGAT
>Marker401948
AAACTGCTTCCATAGCTTGTCTTCTTATTAACCTGCCTCCCTCAGTTGTGATTGACAAAAAGACTCTACAAGAGGTATAGTCTGGTCTCCTGCTAGTTACXXXXXXXXXXGAGTCCACACCAGTGCCTACTTCTCAGTCTAGCTTGGAGATTCAGTGATACTATTTCTTCTTCACTACCAGTGGTTCCATAATATTTTATTGCTAAAGAT
>Marker402346
AATCAGATAAATCAAAATACCACATGCAGGACCAATTGGCGCTGCAGCTCTTATGCCTCCAAATTGAGACCATCAGCTGTTCGTTTTCAAGTTTCAACACXXXXXXXXXXATTGGTAGCTTGATTATACGTCGACATGGGCTCAACAGCATGAATAAATATTTTCTGTTTGGTTGAAAATTCTATCTGACTTAAGGGTGTCAAGTAGGTC
>Marker403093
AGATGAGTAAGTTTGTTGCTGGGGTGAATGATAGTGTGGTCAATGAGTACAGGTCCATGATGTTAAATAGTGACATGAACATAGCCAGACTTATGACCCAXXXXXXXXXXATAGCAGTGCCCGCACCCATCTTTTTTGTCAAACATGTGGCAAGAACTATCAAGGTACTTGCAGAGCTGGTAGTGATATTTGTTTCGGATGTGGCAAGCC
>Marker404336
CATTTTTGGAGAGTCCGAGCAACTTAGAAGAAATCTACAGTCTTATCTGGTTCTTACACCATTAAAACTCCTTGATGCTCCCTCACTTTACTGGTTTTCCXXXXXXXXXXATCAAATAAACCAATTGGAAAAGAAGAAAAATTGTTAGAGAAAAGAGAGAATAGATCGAAGAAGTAAAACTAAGAGGAGTAACTAGTGCACAAGGTGCTT
>Marker404885
AAATCAAAAGTTCTAAGGATTTAAAGTCCTAATTTCCAAGAATTTCTAATGAAAAAAGATGGAATTCGGTGGGAAAAATAATGGAGAATAACTGATGAGTXXXXXXXXXXTGCTTAAGCAGTCAAATGATTGCTTAAGTGATCCTGTACAAAAAAACTTACCTCCAATTAAGAGGTTGAGTTTTGCTTAAGCAACTCCGCTTAAGCAGCG
>Marker405126
ATGCTAAGTTGGTGGAGAGTAAGAATGAAGAGTAGATACAGACGAATAAAGAGGAGTATAAGTTAGTTAGGAAAGAGACTAAGGTAGCAGTTACAACGGCXXXXXXXXXXGGGCAGGGCGACTGGGTCAGACAGATTCTGGTGGACTTTTGAAAGAGCAATGACGGGGCAAGTTTGCAGTGGCTGACGCGATTATTTAACACAATTTTTA
>Marker406143
ATATAGTGGCAGATGCCCTTAGTAGATTGTCTATAGGTAGTGTGGCTCATATTGAGAATGATGAGAAGAAGTTGGTTCAGGAGATTCATTAGTTGTCTAGXXXXXXXXXXCATGATTTATAGGAAATCTATTGGTGGAGTGGTATAAAAAGGGATATTGTAGAGTTTAACCAAGTGTGCTAATTGTCAGAAGCTTAAGGTTGAGCACCAA
>Marker407442
TTAAATCTGCAAAACAAAGTGTTAGCCTACCCTACCCCCAAAGAGCAAATAACATTGTTCAGGCATAATTATCTCTTAAAAATACATGAAATTAGTGAGGXXXXXXXXXXTCATAAAGGAAAAAATAGGTTTCGAATGAAGAAAAGTATGAGTGGAATGCCAGTTATATAAAGCAAAAACATATAGCACATAATAACATGCTTGATGTTT
>Marker407863
CTTTAACGTCCAAACATAAGCCACAACACACGACCAACTTCAAGATCAACAAGTCACGTATCATTAAGCTCAACTTTAGATCTTAACACCTTTTGTGTTGXXXXXXXXXXATCTTTGCTACCAAATGATACAAAGCTAAGTGTGTATCAAGAGATTCAAGCCAACACAAGAAGAAACAATAAGAACAACAAAGTGCTAGTGAATCAAAAG
>Marker409144
GATCTGATAATAGTGATATATAGTACGTTTTGTGATCTCATAGTTCATGTAAATTTTTGAAAATTTTGCTTTTTTGTGTTGTGTGCCTGTAGTACATTTAXXXXXXXXXXAAGATAGCTAAACCTTTTCCCAACTCCTCATATTCCTCATTTTATGAGCGTTGCAATAATATGGTGATAGCCTGGATCACTAATTCCCTTTCTACTGAGC
>Marker410916
TGCTATCATCCAAATTGATTAAACACTGCCTAGCATCATCAGCCTCTTGCCTAGCTCTTTTCAGCTCTACCCTCAACATACGTATTGTTAAAGCATCCTCXXXXXXXXXXTGGAATCTATTTGTGGTGCCTCTTGCTTGATCTCGAATTGCCTAACAACTCTTCTAGAATTGTAGGGACGGGTCCCTCGGAGACCGGGAAGCACTAGGAA
>Marker411093
TATTTGGGTTGTGTCAAGTTGGTATCATATATTTAGGTATATGGTCAATTGGGAGTCCACAAATACCTTGTCAAGTAAAGTCTCTTTTAAGGGTATGTAGXXXXXXXXXXGCTAATGTGTTGAATGTTGAGTTTTATTCATCAATTTATATGATTGCTCTTTTAGTATCTTCTCAGACTTAGTGTGGTGCATCTGTTATTCCATCTTTTG
>Marker412095
ATTGTAGTTCATAAAGCTTTATTTAAAGCATGATTTTTTAGAAAATTCACCAACTATCACAGTTTTAGAGTTTCTAATAGAACCGAGAAACTGGAGAATAXXXXXXXXXXGTTGTCACCCGAATTTGAAAGAAAGAGAAAGCTCATCTCGATATGAGTTAAGAAAATATCCTAGAGGTAAAGCTGAGAACAGAATATCCAAAATACCCAC
>Marker413385
TTGGTGTTCAACCTTGACCTACTGATAATTTGAACACTTAGCTATAAACTATGCAATATCTTTCTTCATCCCAATCCACTAATAGATTTCTTGCAAGTCAXXXXXXXXXXCTAGAAAGCTGATGAACCTCACGGACTAACTTCTTCTTGTCATCTATTACATGGGCAACACTACACATAGACAACCTACTAAGGGCATCCGCCACCATAT
>Marker413626
TGATGTGCTTTCTGGCATATTCTATCAAGAATCTTATGATATTATTTAAGGTATAAGTGAGTTTGAGGTTTTGAGTAGACTTTAAAGTAATTAGTTTGATXXXXXXXXXXGAAGTCTTTTTTAGTCCCTTAATTTAGGTGAGTCTGGTTTCTGGTTCAACTGCCTAAGCAGTAATATAGCCGCTTTAGCAGTAACACCTAGGTGAACTTT
>Marker414088
AAGACTTAATTTTACATGGTATCAGAGCCTAGTTAAGGAAAGCAACATTCGAAGAGAAATTTCAAACTTAATTTTTTCCAACTATTTTTCTTGGTTGTCCXXXXXXXXXXATTGGCAATTTCCAGCAACCCGAACCATTCCATCACCACTGAACCCTTGATAGGTAGTGTGAACTACTTATCTTGGTCATCCTGTTCAGCTATGGTGCAA
>Marker415849
CCGAGCAAAAACATCACTTAAACGATCTCGAATACGAATTCTGATGGTGCCAGCAGATCTAAAATATCAATTTTAGGCTAGGTAGACCTTTGGTTCGGGTXXXXXXXXXXACTATCATTTAGTGTAGAAAAGTACCGCGATCACGGTAGCTTCATAGAGATCGCAATGTTGCGATCGCGGCATGCACCAATTCGTGATTGTCCAAGATGA
>Marker415929
AAGAAAGCATAAGGATTTTATCGTATATTCTTCCTCTAGGTCCCAAGTTCCAAATTACTTTCCAAATCTTGTGTATCTGAGGCATGTTACACTCCCCCACXXXXXXXXXXTTGTGAAATTGTTCGAAATATGGTTTTTTCACTTGGTTTGACTTGCTCATCTATTCTATTACATTGCACAAATGGTTAAAAGATTAAACATGGATTTTGA
>Marker419416
TATCAGTTTGCATCTATCAAACTAAACTGTACAATGCAAAATCTTGTTTCAAGGATCAGTGTCTAATCGGTAAAAAAATGCATTCACAAAATCATTGCACXXXXXXXXXXAATCAACTATTGGAAGAAATCAAAATATCTCCTCCAACATATGGTCCATTTGTCGAACAGATAACCCATATGTTGCAACAGATGGTAAATCTATTGCGAC
>Marker419758
AACAAATGCCCCAAGTACTTTCATGAGGCTAATGAATCATGTGATGAAGCCATTTATTGGAAAGTTTGTTGTTTTTTACTTTGATGATATGTTGGTGTATXXXXXXXXXXGAGAAGTGAGAAACTTCCACAGGTTGCTAGTTTTTATAGATGTTTTGTCAAAGGATTTAGCACCATTGCAGCCCCCTTTACCGAAGTGATTAAAAAGGAT
>Marker420675
GTCCCAACTAGTTGTTAGTAGTATAGCATGTTATTCTTGTTAGAGGCTTCATCGACGTCACGTAGTGTTATATTCTGTAGTTTTGATTTATATAAATCCCXXXXXXXXXXATCTAGATCGTGGGATAGAGCGAAGTCATAAGAAGTCACTTTTCATTCACACTCTGCTTAATGATTATATATGTTCTGCATTTAAAGGCAGCCTCAATTC
>Marker420683
TAGAATTTGGAGTAATAAAACCTATATGCTCAGACTGAGAAGCTACCAACTGAGCCAACATATGAATATACTGATGAAATTTCGCATTTGACACATCAGCXXXXXXXXXXTAGCCATAAAAGAGACTCTACTCAATACGGCTTTGTTAGATACCTAATGACACTAAACCCTGGCTCTAATAACACCTTTGTCATGACTCAAACTAGGGTC
>Marker421072
TGTTTTGTAATCTAACTACTTATGTTATAAGCGTAGTGTGTTATTATTGAGAGAGATGATTAGCTAGACTTACCTAAGTTTGATTCTGATTAGATTTCATXXXXXXXXXXACCTAGTCCCTCATTGTATGGTGCAACCTCCAAGGGTTCTATCAATTACATAACTGGAACCCATAAGCTTGAAGGTGCAATAAAGTAAATAACCCAATGA
>Marker424504
CACACACGTCCAAGGATTTGAATAAGTCTTGGATTCATTGCAACTCATATTCTTGACTTCATGTGAAAGGTCTTGAGCTAGGAATTCCCGTATCATCCTCXXXXXXXXXXGGTTCAAGAATGAGATTTCTTCTTCCTTTGTTGGTTCGCCTTGAAACTTCTTGGTCTTTCTTTTTCAACCGCAACCTCACCTTCTCATGTAGCTTCTTAA
>Marker429095
ATTTATGAGGTTGAATCATATAATGTTTACTGGTATGAAAGTTGAGAAGGAACCTCAGGGCTTCATAGATGAAATAGAAAAGATTTTTCAAGTGATGCATXXXXXXXXXXGCTCCGGAGTTAGTATTAATAATGAGATATAAAATGAAGAAGTTCGCTTCTGGGTTGTCTCAAGACTTAATTTTTGAGAGTAAGGCTGTCTTGTTGAACA
>Marker431401
CTGTGGATTGGCTTATTTTAAGTGCTTTTAAGCCAAAATAGCTTTTAAACAATTTTGGAATGTTTGGGTACAATTAAGAAGTGCTTTTAAGAACTTATTTXXXXXXXXXXTTAAGCTCTTGAAAATGTAAATCATTTTGAAAACGGAAAAGGGTCAGAAATACCCTTCAAGTATTGAAATTGGGTCAAAAATACCCTTCGTTAACCTATT
>Marker432094
CGGTTGGGGGCATGTCCAAATCGAATTTTTTTATTCTTTTGGATAGAGGATTTATTGTACTTCTAGGGGTTGGTATGGGCAGGATTGGTATTGGTGTCAGXXXXXXXXXXTATTCCAAATTCAGTTTATCTAAGGATGATATAGGTGGTTAGATTGGGTAATAGGGGGTGGTCCCCAATCTTGGTTGGAATTGGGATGCCCATTATGATA
>Marker433681
CAATATTTGCCTTACTCGGATGATAGTGCAGGCTCATGTCATAATCCTTTAGAAATTCCATCTAGTGCCTTTGCCTGAGGTTTAATTCTTTCTGTGAAAAXXXXXXXXXXCGACCTTCCCAACCTTCATTTTTGGATTTTCAAGTTACGTTGTGGTGAGGTAAGGTCGTAGTACATCTCGGGTAAGTTTTGGAATTTTTTAGAAGGCGTA
>Marker434654
ACATAAATCTGATGTTGCTGGCTTTATTTAAAAAATTGAATTTGAGTCCTCTTGAGCCGACTACTTTATGGCTATTAATGGTCGATCGCACTATCACGAAXXXXXXXXXXAAGCAGTCGACTGACATGAGAGTGGTGTTGGACATTGATTGTATTGATGACCTAGGGGGTATTTTTTTTGGGTATCTTGATGAATTTTGAGTAGTCAAGA
>Marker434979
CACCTCAAGGATGTATTGTACTCAGCCTTACCTTGCACTTCTGCCAGAGGCTGTTTCCAAGGCTTAAACCTATGACCTCCTGGTCACATGACAACAACTTXXXXXXXXXXCAAAAATGTTGCCACACCCGTGTCCGATCCTCCAAAAATGCACTATTTTTGAAGGATCCAACACACACCCGATGATATTTTTGAAGAGTCCGAGCAACAT
>Marker436497
TCAATAATAGGCTGGGAAATGCATATAGAGACAGAACATACAACGTGTCATTATAATATGTTAAATATGTAATACTTACCTGTTTGCTACTTGATTCAGAXXXXXXXXXXAATAGACAAGCCCCATCTTCCTCAATTCCTGAACTTTCGAATACGAATAATCCAAATCCCGCTCAAGCCCAAACTGCGATCCATTTTATCCACCTAGATT
>Marker438936
TTCCAGCTAAGGGAGAGTTGGACCCATATAGCCCATGGGTGCCTTGTTATATGATGGTTATTCTACACAACGTAGGTTAAGGTTTTAAAAGTTCATGCTAXXXXXXXXXXTCTTTGTATTCTATGTCTCTACTTGTTTAGACTTTAGTTTTGGCTATTGTCGGAGGCATGTCCCGATATTTTATTGACTTTAAATTTGTAGAGGCTTTGT
>Marker442921
ATACTTCAACAAACCCCTTATAACCGTATCAGCCAACTTATAATCCTTTTCAACAAACTGAACAATACAGTAAGATAACTGCTGATGATACATCGCAACTXXXXXXXXXXTCAACACAAACGAATGATCAATAAACCGCTTAGCTACTTTTGTATCAGTATCTGATGAAACAACATACCTCAACAGCAATTCATACACAAGCTGTAAATG
>Marker443335
GTAGCAAAGTACCTGGTGAAATTCTCTCGTTGAAAAGTGATTCCGGGAGAACTATTGATAACCATCCTCGTGGAATTGAGAATTTGCTGCATTGTTCGGGXXXXXXXXXXCATCAGAGGATGCGCACACTTAAGTTATGGGTATTGAAAGACTATGGTGTCGGTGAATCTTGGATTGCATTGTTTGTTATAGATGCTTCGGATATTTTGA
>Marker443824
TGGAGATTGAGAGAGATATCAAAGAAAGGGCAACTTACTGACCAAAAGGGTACTCATCTACTAACACTTGGATAAGAATAAAAAAGTAGCTTAATCGTCAXXXXXXXXXXTGGAGAAAATGTGGGATTAGAAGGTGAGAATGATGAAAAGTCACAATATATAGAGGGGTCCTAATAAGATAAGTAAGTAGAGGGAGATAATAAGGATGCT
>Marker444612
AAAAAGACATACAAAGGTTGTTTGAATGAAAAAGTAAAAAAGAGAATATATATAGTACTCTTGCTGGAAGCTACAAAAAGGAGTGTTTGAATGAAAGCATXXXXXXXXXXTTATATATAACCTCTTTTTTCTTCGCGACTATCAATATAAGACTTTATTCGCACATCCAACATGTTGTTCTATATAGTTGGGGCACTTGGAGATCTTGTT
>Marker456408
TGCTCCAAATGTGCTACAAGGTAATAAAACTAACCCTTGCACTCTAGTGAAGTAGACTAATAGCCAACTAAGTATGAGTGATAGTTTGTCTTTAGGTGAGXXXXXXXXXXCCCAACCCGTGCCCATGGACACTCCACCCTTTGACCCCGGTGATAATTTAAAATACGATTATGATGTCTTTTGGAATGACTTAAATGTGCATGAAATGTA
>Marker457965
CCAAATGTTTTCAGAAATGGAAAATTTGATACTTACAGCAGGCTGTGATGCCTTTACCTTTTTCTATCTGCCTGAATGAGCACGATCAGAAAGCTGCTTTXXXXXXXXXXCTGCACTAGTATACATGATTGTGCCTTCTTATTGGTCCCTTCTATTCATGACTATGCTTTTTTCTTAGTGCCATTTGTATGATTAATGATATAGTGCCAA
>Marker461062
AAAACCAATGCCTAATATGATCAACAATTATAATCAAATTCCAGTAATGGAACCAGCCAGCCATTATAATCCTTTTCTACAAGACACATCGACGGAGCAGXXXXXXXXXXCTAAAAATGCATCACTTTTTTAAACATAAAGGGCTATTGGTGCATCAGTTGAAAGAATATATATTATTTTGTGTCTAAAGCAAAGATAATGTATAATTTT
>Marker462975
CTGATGCAGACATCAAGTTTCTCAATTTTTCACAATACTGTACTTTTAAGGTTACAAGTTTGCTGAAGTAGGCAGTTGACAGTTGGTGACAGCATAGAGCXXXXXXXXXXCGAAAATGGAGAATTTGGTATGAAAATGAAGAAGTAGCAGTGTTGAAGAATTTGATGTAAAATGAAAGCTTAAAGAGCAAGTTGTAAAGATATAGCACCT
>Marker463802
ACATCGTGCCCGTACCAAAGAAGGATGAAAAGATAAGAATATGTATAGATTATCAGGATCTCAACAAGGCTAGTCCAAAAGATAATTTCCCTCTCCTAAAXXXXXXXXXXATGGATGATGTCGTCATCAAATCTAAAAGGAGTTTGGACTATTTGGATGATTTACGAAAGTTCTTTGAAAGACTGCAAAGGTATGACCTAAAGTTGAATC
>Marker464486
GACTCTCAGAGTCAAGTCACTACTCGGGACTTGAGTCCATAAGTTGTGGATTTAACTCATGGACTGTATTCTTTGTTCATAAACCCAAGCCATGAATTGTXXXXXXXXXXGTTCAAGATACGGTGCCAGTATAAGATAGATGTCACATCCTAGGCTACCATATAATTGGCACCTCAGCCAGTTTCTCAGCTTGTACCAGTATCTCAGCCT
>Marker467116
CCGTAACAACCCTTGGATGAATTATGCCATTTTCCCCCTGTGGGAACACCATGGTTCGGAGTAGACCTACCGCAAACGCAAAGGCTCTCATCTCCTTCCAXXXXXXXXXXAAATTAACACTTCTTCAATGGTAGGAGTCAATTCCACATCCCCGAAGCGAAACACCATATTCTGATCATCCCACAAAGTCGTAAGCACGTGGATTATTTC
>Marker470050
TTACTCCTTCTTCAAGTTGTGATGGAGCATCTCCAATATCTTTCTCCTATTGAGGGTAATCATCATTGATAGATATATGGTAATACCATAAAGTATTTTCXXXXXXXXXXTAGATAATTTCTCTGATGCTTCCTGATTTTCTTGGTATTTAGTGAACCTCTCAAAAATAGAAGTTCTTGTAATTGATTCTCCCAATCGATCAAAGACAAA
>Marker471011
ATTTTGTGACGCAATAATGGCAATAATAGTGCGCACCATAGTTATTTTTGCTATAGGTGCAAAAAGTCTCCTCATAGTCCACACCATACTCTTGTTTGTTXXXXXXXXXXATCGTCGAGAAGGGTCAAGTGGAGTAGACCTTGAAGAAATCTCAGATTCTCGTTGTGGAGCAGTCTCAGGTGGCGGATCCGTTTCGGAATGGGGTAAAGT
>Marker472186
CATCCTGGAATAAATCTACTTTTGGAAACATCTTCAAGAGGAAAAGGAAAATTCTGAGTAGACTAAGTGGAATCCAAAGTTCCCCCAACTATCCCTACAGXXXXXXXXXXTTTTCTACTCCTCCTTCTTTGCCACCGAACACCATCATTTTTTCCTCAAGTGCCAGAACAACTCCTCTACCAGAGGAACCATTAATTTGGATGACCATCA
>Marker473100
TTTTGCACCAGAAAACTAGCAAAGAAATACAACTTTGTTTAGAGCTATGTATGAATCTATGTTTACCTTCAAAAATTCTATTGTTTCTTTACATCAAAATXXXXXXXXXXTTCTCTGAAGATTTGATTGAGCGAGGCATGCTTTCTTAGCCACAAGTCATGGAAAACAAGAAACCGCCAAAGGTGCCTTATCGTGCCAAATCTTCCTCCA
>Marker476469
ATAAGATGGTATGTTTATTACCCTTGAAAATCCTATTTCCTTATCCCTAGTTTAGATTAGTTCGTATCATGGATACGATATAATGCTAGGTTTATGATGTXXXXXXXXXXAATTGTGGATGTTAGATGTAATTTATATTAGTAAACCTTAGTAAAAGGTTACTCCTTGGCTTATTGAATTATGATGTACTTTCCCCGCATAATGATATTT
>Marker480620
ACATATCATACTTAGTTTCCCAAGTAGCCTCCTCAACTAGACGGTGATGCCACTGAACCTTAACTACTGGGATGCCCCTAGAGTGTAATCGTCTAGCATGXXXXXXXXXXTACGATCAGCATAACTTCTCTATCTACTCTGTGTTTCTCGTAGCATATCCTAAATCACCCGAATTCAATCCAATGACTCATGAAGCAAATATGTGCCACG
>Marker481696
AAATTTGGTATTTCTTTGATCTAAACCCCAATTTTAACCCATTTTCATTTGAGTTTTCTCCCATGGTTTTCTTTAATCATGGATAATATATTTTTGTTTTXXXXXXXXXXTCTTCAGGCTGGGCTGGGTTGTTAATATTGATATAAAAGCATGTTATGGGTGTAGGAACTAACCATGAAAATAACTCTATGATTTTTTGTGCCAGTGTGT
>Marker482829
GCTTACGCGCTACTAATTACAAACTCAATTTTGCTATTTCTTCTCTATGCTTAAACCTAGCCTAATTAAATGAAGTCAAAGCATGGACGTGAAGATCTTGXXXXXXXXXXTTTACCAAAACACGATTATTTTTACATCAGATTACTACTTATAACATACAAATATATTGGCTGAACACTTTGAGATTTAACTCCCACCACTTAAAATTCC
>Marker483609
TCCCAGGTTCCACTGAGGTTTATTTCTTCTTCAGTAATCAAGGATTCCTTGGTTCAGCTTTTGGGATTGGTTGGTGGTGTACCATTTGATGGTGCATAATXXXXXXXXXXGCTCCATAATTTATGCTTTGTTAAGACTTGTGGTATAGATTACGCATATTTTTAGTTGGACTTAGCAACTTGGCATTGGTGGAATAGTCATCTTGATTCT
>Marker491201
TTAAGAATGGTTTCTCTCCGTCTTCCTTGGTGTCTAGGGCATGTTGCTCCCCCCTTATTGTTAGTTCAAATAAAGGCATGTTTTAATGAATGATTTTCATXXXXXXXXXXGAATGCTTTTATCACATAGTTTGACTATTATTGAAAACTTTGCATTGCATAAAAGGTAATGGAACCTAAATTGGATTAAATAGTTTTAAATGGATTGTAA
>Marker495987
CATGCCATCCTTTCTTTCTAACCTTATCCAAAAGTCAAGTTACAACCAAAGAAAGACCTTCAGATCAATCTTGGATAATGTTAAGGCTAAGCATGCAATGXXXXXXXXXXTAAGAAAATGAGAGAAACTTATTGGCGAAAAATCCTTCAAGGCGCCACTAGCCAAATGAGGTCTTAAATGAAATTGACCTACGGAAGCAACTCAGTTTCA
>Marker497612
ATGATCCTTTCCAAACCCCTATCCTACAACCAAGGCAGGACTAACAGGGCAAGTTCTAGATTTGGCACATAGTAGGAGCTGAGTAAGAACTCACATACACXXXXXXXXXXATAAGGGTTAGACTATACCTGGAATAGATCAATCCAGGGGTTCATGGGTTTCTGACCCTGCTACTGCATTATCTGCTACCTTCTCTTAAATGGGAGCTTT
>Marker497744
TATTGCCGCGCTTGACCATCCTCCTATTTAGAACTGACTCAGGATCAGGACAAAAGGGACTAGATAAGTGCAGGACAGGTGGATGTTTAAAGCTCATGGGXXXXXXXXXXTTTCAACAGTTGAATGATGTATTCTCTAGCTTGTAGTGACCTGTCAACCATCTCCGAAGCACTCTCACCGACCAGGTAAGGCAAATGGATAGGAGTTTTC
>Marker499009
ATGAGCAAATTTTGGCAACATCACAAGACTTAATCCCTTGGTTTGCAGATTTTTTCAACTATTTGCCAAGTGATTTTCTCCTAAAATATATGTCGTTCCAXXXXXXXXXXAAGGATGAACATGATTATGCTAGGGCTTCACGAAAACATGAGCTTCATATGATGCCCATTCTTGAGCTTGAGTTGTTTCATGTTTAGGGTATCAATTTAT
>Marker499478
ATAAGTAATAGGAATCCCAAGTTTAACCAGGACCGAGGACCGCCCCCTTTACCCAACCTAACCACCTTATGCAACCTTGATGAGCTGAATTTTAAGTGTAXXXXXXXXXXCTGAGACTAGTACCTATCCCATCCATACCAACCCCCATAAGTACCACAAATCCTCTAACCAAAATAATAAAAATATCTAATTAGGACATACGCCTAACCA
>Marker500373
TAGTGTCGTATGCTCAAGTTTGACAGGCAAGTGGCATTCTTTAACATAAACTAACTAATAAGGAGATGCATCAATAGGATTTTTGTATGTTTTATGGTAGXXXXXXXXXXCACTCTTATCTTCATTATTTGGAAGTGTAATTACTTCCACCCATTTAAAAATGTAGTCAATAACCATAAGATATACTTCATCCCTTGGGAACTAACAAAT
>Marker502632
TCAGAAATATAAAAGGCTCACCAACTAAACACTGCAACTCTGACTGATGAGATCTACTGTTTATCTGTACCCCTAGACTGAGCCTGAGAACTTAAGAGGTXXXXXXXXXXACAGGCTATATGGAATATGTCATTGACTCAACGGGGAAACCCCCAACCCAAGTGTGCCGCAAGGGTTGGAGTGTCTAAGTCTGATATGCCAGAGGGCACT
>Marker505011
TACCAAGGACCTCTACACTTCCCAGGGTACGACCACACACACATGACTCGTACCCAAGGGTATGAATGGTACCCTAAACCGTATCCCCAAATCATACCCAXXXXXXXXXXCAATACACCTGTTCAAATCACCTTCTAAGTTTAAATATTTTGTGGACTAACCAAAAACAAAAATCCTAATATATTCTAACAACCAAAATTGAAACGATAC
>Marker505562
CATAACAATAAATGGTAAACCAAATGTCTGAAAAAACAAATTGGAAATACCATGGAGGTGTTCATTGATAACATGCTTGTCAATTCAAAGAATATGAAGGXXXXXXXXXXTATCAATGTCATTGGAGAGGTTCCACCATTTTTTCACTCTTTTAATAAAGAATAAAGGATTCGAATAAACCCCTAATGTCACCAAATTTTATGTAATTAA
>Marker505819
AATCAATTGAATTTGAGAAAGTGTATGAAAACAAATCAATTGGATTTGATTTTTAGAAATAGTGGCATATTTTTGTTAGGTTCTGGGGATTATTGTTGTGXXXXXXXXXXCGTGATGAGTAGATCTAACTTACGTGAGTTTGTCTGAGTGAAGGTATTAAAACATCCATGTACATTCTTAATCGTGTTCCGAAAACCCCTTTTGAGTTGC
>Marker506089
TTTATTCTGGGCATCCATGGACTGAGCAAGTGTTGTGAATATGGCTCTAAACTCCGCATGAGAAACATGCTTGCCCAAAGGGTTTTCGGGTTGAGGAACTXXXXXXXXXXGGTGCTCATGACCGTGAGAGACCTCAAGCTAACCCATGGTTGATATCTGTATTTATACATGTTAATATATATCATAATAATGCAGAAAACATGAACATGT
>Marker511021
AATGAGGCTTGGTGGAGTGATTCTCCTTGATGATATGTGCCTATGGCTATTCTTTATCGAGATAGAGTGTTGGATTAGTTCTAGCTTGAGTTGTATTTCTXXXXXXXXXXAGCTTTGAATTGTAGAGTTTGAGTGTTGCCTTTATTTTAGATTTATCTCAGTTTGTATTTCATTGATAGATTGGTTGATCCTACTCCATATTTACTTATT
>Marker511063
GAAATATGCTCCGAACCATATGTGTGATGCTTTTCATATTTATGAATAGTGAATCTATTGGAACTTAAGTACTTCACCGTTGTCAACGACTAATTGCATTXXXXXXXXXXAGATCATCCAACTTATCATCAAAGATGTCTTATTGTTGTTCTTTTCTACATTCTGGTTCTCATTATCTCTTGATTTTTCAACCACGTATATCCTTAACAC
>Marker512523
ACAAAATTAACAAGGAGGATATGTTAGGGTTGACTGAGCTCGACTAACCTAAGACTAGGCACCCTAAACCTTATAACACTGCTAACCTAAAAACGGCAATXXXXXXXXXXGGAATACCCGGAGTAGGGTAATTTACTTTATTTGTTGTTTTGACTATTTTGGAGGTGATCAAAGTATGAACATAGCGATGAACAATAGCGCAAGTAATTT
>Marker516659
CTTAGTGTACCAGATTATCTCGCTCCATCCCCTTGAGGCAAACATAGGGCTTGGGGCTTAGCCGACGAGCTAATGGCGGACCTATATAGCCCATGGGTACXXXXXXXXXXCAGCAGTAGAATACTTCCTGAACTCCAGAGTTGGTGAGCCTCCCTTTCTTTGGAAAGCATTCTATTCTTATGTTAGTTCAGTTGTCTTATAGTCCTGTCA
>Marker517632
AGCTAGTAGCATATTTTTATACAAAGGAGGTCCATGGGACCCCATACTCTGTCTTTTCTATGCTTTTTAGCTCAGGTTTCCGGTACTCAGACTTTCCATCXXXXXXXXXXTTTTCAACTTTAGCCATTTTAGGCTCATCAATTAACATCAAATTGGGCGTAGGTGGTTGTGGCATAGGAGGCTTTTGCTGCTCAATAAGGATGTCAGAAG
>Marker518469
CATCTCCTATTTATAGTTTGAGTATTTATTGATGAGATAGAGTTGGTAGTTTATGTTTTCAGCCTGTGGTTTATTCCCCATCATGATTTTGGTTCTTATCXXXXXXXXXXAGTTGGGCTTTCATTTATGGGTTTTCTAATCCTACTCTTTGACTACCTATGCGATCATCTTTAGTTATAGAAGATTGTTTTTGATTTATTTTGGGGATAG
>Marker519390
TATTTTTACTTATTTATATTAGAACTTGTTCTTAAGCAGCTTTCTCTAGAGCATTGCCTATGCAATAGTTCTCACTACAGTTTGTCATGCAACTTCCAAAXXXXXXXXXXCATCAATTTTATTGAGTCGCATCTGACTATTGCAAAAACAAAAGTAGCGAGACAAGACAAGGAGTGTTAGTTACCATACTGGATGAGAAATTTGGAGCCA
>Marker520756
ATAATAACAACACAAGTATCATGAGTTTACAAGGTGTTTAACACCAAAAAACAGCAACAATACAACAAGAACAAGATGACCACTAAATGAGGAGAACAACXXXXXXXXXXTATGAGTGGGAATAGGAATAGCATATAAAATCCTACTTGGAAAAGGATTGTAATGTAGTGTCCTATTAGGAAAAGGATTGGAATGTATTGTCTATAAATA
>Marker521863
ACATATCCATTATGTCTTTGCTTATGAGTTTTGAAGCCCATAAAAATGCTTTGATGGAGGTGTTATGTGGGGTTAGAATACTGAAAGAAACCACAAGAGAXXXXXXXXXXCATCAGAGAAATCTACCTGACATTGCATATAGGACTAGCTAAATTTCCCATTTTATTTCAAGTGATGAATGTATCATCTAGTTACAACCTGTTACTTGAA
>Marker524627
ATAGTTACTGTCCTTGCAGTTAATCACTTCAGACTTTTTTATCATGGTTACAATATTTGGCATCTTAACAGTATTATCAAGACGAATGAAAAAGAAACAAXXXXXXXXXXGACTTGTATCTGAAGAACAAACATTTGTTAGAGGTGAAAGACTTATTCAGGGATTCGGAGGGAAATGTAAGAAAGGAGGTAGATATCGAAGATTTTAAGT
>Marker524727
AACAACAACAACTTCAGCTGCCCCAGCCGAACCGAAATGCCCCGACCCGGTCCACATGCTTTTTTTCTTTTACACAGCACAAATAACATCCATCAGGATAXXXXXXXXXXTCTCTTCATTGTTGATCTCTCTGATTATCTCCTGCAATTGGTGTTCTCAAGAACATCAAAATTCAAATTTGATTTTTTTTCTCCAAGAGTCGTTGCAGTT
>Marker525148
GATACCAAATTGAGGCTCAATCTTGATCCAATGCATATAGAAAAGAATGTGATAGTCTGCTTGGGACTTTATTGGAGATAGATGGAAAGTCAAAGGATCAXXXXXXXXXXCTTGCTACAGGTTACTATTAGAATAGTGCTACCTAATAAAGTTGCATTGATATTGATTAGGTTGTGCAATTTCTTTAAAGCCATATGTAGTAAGGTAATT
>Marker525305
TCTGAAACATAGAAGGCTCACCACTGCAAAATCCGGTCTACGATCCGAAATATCTACTATTTATCTGGACCCCTAGACTATGCCTCAGAACCTGGAAGGAXXXXXXXXXXTATACCACGGGCTATATGGAATCCGCCATTGACTCGGCGGGGAAGCCCCCAACCTAAGTGTGCCGCAAGGGTTAGAGTGTCTGATACGCCACAAGGCACT
>Marker526823
AGACTTAAACTAGTTTTGGTAAACCTTTATACTCTTGTTATACACTTTTTAAAATTCTTATTATAAGGCTTGATAATACTAGATGTTTAATATCTATGATXXXXXXXXXXGAGTGACATGATCCAAAAGGTATCCTAATGATACCATAAAGGTTGGTAAGTCATGGTTGTTCGATTATATTATCCTTGATCGTAACTTCCAGGCTCCTGG
>Marker527714
TCACATGAGCCCCACGCGGTAAATATCATCTCAAAGAATCAACAACAATAATATAAGCCTCCACATGGGCAACCAATAATTGTAATGTTATTTTCATGATXXXXXXXXXXAACCAAAATTTTTATTTATAAACACCTTACCTATGATTAAAGTAAGTTATAGAAGAAAACTCAAGTGAAAATGGGGTTTAAATTGAAGAAATACTATTTT
>Marker528168
AAATTGGGTAATTTTCATAGAAATTAAATTACGCATCTAGAGGGGTATTTGGGTAATCTTTCCACCCCTATATATATTCCATAAACACAAAATTAAGCCCXXXXXXXXXXTGTTCGTTAGTTGAAATCCATGAACTTTATGTGGTTTAAAATGGGGAAATTCATGAAAACACACCTAAGCTAAAAGGATGCATGCAAAGTGTTTGATAAA
>Marker531030
GAGAGTACAGCTTCACAGCCACGTCAGACTCCTGCGACACATCGCTAAACTTACACTCCAAGTACTCCTTCTTGGTCCTGCTCAAACGAAATCTTTTAGAXXXXXXXXXXCTGGAAACTCTGTCATATGCCTTCTCAAGATCAATAAACACCATGTGCAAGTCCTTCTTCCTCTCCCGAAACTGCTCCACTAATCTCCTCACAAGGTGAA
>Marker532056
TTTGTAGCATAATTTTTGAACTTTCGGATGATTTGAGCCTCCTATAAATACGTTTAGATCTCCAGGAATGTCAGACAACACTTCGTCTTGTCGAGTTGATXXXXXXXXXXTAAGTTGCTTGTGATTGGTCAAAAATATGTCATTTGGGACACTTGACAATATTTTATTGGCTCTTGAACTTGATTTGGATTGACACATCATTTGAGTGTG
>Marker533229
ACGACTAACTCTAAAAGTTTATGTTGAGAGAATTCCTATCCAAACTAGACTAAGGCTTCCAAGTTCCATTATAACGTATTAACTAAGTATAAATAAGTCCXXXXXXXXXXACACTATCAAAATCATGATCTACATATTAATATGCGAATAACAATATCCACATTGCATGTAAATGCTTTGGATTCAAAATCAAGCTAAAAATTCTGTATG
>Marker535154
AAATGAATGAATAAATAAATGAATAAATAAAAAGAAGATAATAATAAAAATCGAGACTTTTCAAATCTTAGTGACCTCATCAATGGGGTTTGACCCATTGXXXXXXXXXXCAAGAATAAGACTCCACAAATAAAATACAAAGCAAATACACGCACTTACATGCCTCATGATTTATATTCATATTAAGAATGAATAAAGGTGAAAGGAAGA
>Marker535295
AACTATGTTGGCAAATATATTTATAATAAATGTACGTGATAAATGTGTTTACATTAAAGACACTTCAAATCACAAGGTCATTGTTTGTTTGTATATAGATXXXXXXXXXXGGACATGAGCTTTGCACTTCAAAAGAATGAAAGTGAAAGTGACTCACAGTTGGACTACACAAGAGTGTTGGGATGTTTAAAATGTATAATGAATTGTAAA
>Marker536553
AACTCCAGGGTAATCCAATCTGGTAAGCGATAAGGAGGCGAAGAAAAGAAAAATGAAAATGGACCGGTGAGTAAATGCAAGGATAATGACCTGCTAAAGCXXXXXXXXXXAAGCACGTCTGGTTTCCCACCCCATTTTACCAATGCTTGCTTCCTTGTTTCTTTACCAATCACCGCATGGAACTCTCTTACCATCATGGGGTACGGATGT
>Marker538201
ATTAATGTTCCTACCATTAACCAAGGAGCTATATCATAAATTTGATATAAAATTGGGTAAAAATTTTAAGTCTTCCAAGTGGTGAGATAGAAATCTCCTCXXXXXXXXXXATAAAATTATGGCGAGGAGTGTGACTGAAATTGAGAAAAGGGAAAGTAGGACATTATTGAGTTTTGGACTAAGCAGAGGAATGCAGAAAAGCTAAACAAC
>Marker541014
TAGTTTGATGGATGATTCTATTCTCTACACATATTTCAGCGAAGGGAGATTCATATTCTTTGACCCTATCACTTCTTATCATTTTTATCTTTTTCTCTAAXXXXXXXXXXATACTTTGATTCCACACACGTTTGACACTTTGATTTATTGCACTCAAAGTTTGGCAAAACCTCTAAGTTAATCAGTTTTCATAACGTTTTGTAGTTAACA
>Marker543718
GAACTAAATGCACAACTAACCTAGAATCGACATTTTGGATCTAATGAAACTTTCAAAATCACCATTTGAAGTTCAAATCACCAAATGTTGACCAAATTCAXXXXXXXXXXGAGAACTCTCATATAGATTGCAACTATGGATCTACCTGTCTCAGTGTAAAACCAATAATATTTCACAAAATGACTCACAAGGTCACAACACTAGCACCCA
>Marker544045
CCAACTAATTGAGACTATGAAAACAGCCATTACCCAATACAAAAAATAGAAGGATATGGCTCCATTACATGAAAAGGAGAAACATAGTCCGTTCAAAAATXXXXXXXXXXAAAGGGAAAATATGAGATAAATTGAAGAAGACCCCACTACCAATTGTATTATTGGGGATAAAATCACATGGGATGACAACTTTTATAAAGCTAACAGTAA
>Marker546916
AGGACGCGATGATACTTGCAGTACTTGGGATCATTGACCTTATTGGTTTTCTCTGTCCTTTTTGATTCAGGAAGATCAATGATTGTCTTAACTAGAAATTXXXXXXXXXXGGATGTCTTCCCATGACTTGCGATGCTTAACTCCATGTCATGTGATTGTGTAGCAAGCTCTTCAAATATTTGTGATTTGATTCCTTCTAGTATGTATATG
>Marker548185
TTGATGAGGTAACGCTTACCTACATATACTTCACCTTTATTAATTACAATTCTGTCACAAACAAATACAGATTTAAATCCATTCTTAGTCAGAAGTGAAGXXXXXXXXXXATTCCTAACAAAGTTACATTCCAAAAGCATATCACATAGATCTTCTGCTCATCTTTGGATTCAACCATATTGGCTTTATCCTTATTCTTGCCTTTCTTGG
>Marker549291
CATATTAAAGAGCACCAACAATGCTCCTATATAATGATGTATCGACAAACGTTTCACCATGTTTGGATAATTAGAATGTGTTGTCCGTCGGAGAAGAGGAXXXXXXXXXXTCTGACGAACAAACAAGGATGAGTCTGAGTAACAACATGTATAGCTATGTGATAGGAGAAATGTTTTGATCTTGAGAAACTAGCTTGAGGAGATTGCTTT
>Marker551536
CTTTATCATCACATCTCAACTACATTGGTAAAATGAAATGGTTTTTTAATTCTCCCATCATCTTCATGAGCCAAAGCATTTCACAAATCCCATAGGCTATXXXXXXXXXXGGTGCTAGTAATCCTGAAGGACCACAAGTTAACCTATGACTAATATCTGTAACTTAGCACTGCATAATATGTTGTATAAATGTGGAATAAAAAGGTTGAA
>Marker552000
AACAGGGTTCTTATCTAAGAATTCCAACTTCGAAAAAAGTAATGAGGAATTGACTCAAGGAAGTAGAATTGACAAACTCTCATGTGTTGAGAACTTCCCAXXXXXXXXXXTTGACTCTTCTAGTAAGATCTATTTGTGTCCACCTAGTGTTGGCACTTATAGCTTAAATGAGGATCCATTGCCATGTGATAAGAGTATTCACACCCTAGT
>Marker552222
GAGCCGATAATTCGAGTTCAGGAACTGTCCGAAAGTGGGATTAAGGAAATTCCCGAACACTTCGTGAAATTGCCAGCGGATAGACCATGTTTCATTGAGAXXXXXXXXXXGTATGGAAGCAGGCTTGGAGTGGTGAAAGGTGCTAAATTGGATTGGTGTGATTATTTCTTCCTTCATTATCTTCCTCAGCTGTTGAAGGACGAGGACAAA
>Marker553928
TTTACCTTGAATAAGATGTCACTATCACGCTTTATTTCAATAGCACCATATGGGAGTACCTTAACCACAGTGAATAGTCCAGTCCACCTAGATTTCAATTXXXXXXXXXXCATAGTTCTTTATGATCAAACTCAATCGATAAATGTCAAGCCTTGAAGTATACAAAATGATATGGAGAGGAACATATTGGGGTCTTATAGGCTATTCGAT
>Marker556175
CTAATTTTGGGAAATAAATGAAAGCATTATCTTTTGCTTCCAATTCAGGTTTAGATCAAGAGGTTGTCGCATTCCCATCCAAAATCAGTCTAGAACCCAAXXXXXXXXXXTAACTCTTTTGCTTTTTTAAGGGCGCAGATGAGTTCACAGAGAGCAATGTCATTACCCTCATCTCCGCACGAGTTGAGGCGGCAGGTTCCAGAAAGAAGT
>Marker556333
CATGTCATCCTTTCTTTATAACCTTATCCAAAAGCTAAGTTACAACCAAAGAAAGACCTTTAGATCAATCTTTGAGAATGTTAAGGCAAAGCATGCAATAXXXXXXXXXXCTCATTAGTGAAAACCCTCATGAACACCATAGGGCACTGGTGAGCTGGAAAAAAAAGAGACTTGTTGGCGAAATCCCTTCAAGGCGCCACTAGCCGAATG
>Marker559963
ATTCTCTAAGCTCTCTGAAACCGGGACGTGTTCATAGTTGAAAAGAATAAAACCGTGAGAACCATAAATGATAAAAGGCTGGTTGTGTGACATGTGTTGTXXXXXXXXXXCTATAAGAATTAGCTTATTATCTGATATGAAATTCCTATTGTGTTGCAGTATGCCAGTGCGTAAAAAGACCATCTCTACAGCTTCTTCTTCACAAAAAAA
>Marker560210
TAAGGGGTGTCCAATTCATGAATTTACACTCTCCTATGTTTACAGGTGTGAAATCTTAGAAAGATCCCCAAGGTTTCGTTGATGAAATAGAGAAGATCTTXXXXXXXXXXCTATTGTCAAGGTATGCCCATGAGATGGTAGCTAGCATGAGAGCTAGGATGCGTAAATTTGTTTTGGGATTGTCTCCCGAATTGGTCATTGAGAGTAATG
>Marker560869
AAAGAGGATTGTGATGATATTGAGGATATTTTTGAATATCCCTACCGATCCAAGTCTTTATATATGTCTCATACTTTGATGATATACTCATTATGAGATGXXXXXXXXXXTAAATCGATGTTTATTGTGAGGAACGACTTGAATGAATTTCAATTATATGAGAGTTGATAAATGACGGTGGTGGGTTGTTCTATCTTGTTTGTACATTTC
>Marker561245
TGATAATTCCAAGACCTATGTAGCCAAGCGATTTTGTAACAGTAAACAGTTCAGATGCTGAATATTCCTCCAGTGATAATCCTCTCCTTGGTTTGAAGCTXXXXXXXXXXGAATTCAAAGGGTAGAAAGTCAAGTGATCGGGACAGGACCTACAAAGCCTTCTCCGAATGAAGATTAAAATATTAAGTTGGAATGTGCAGGGGCTGAATG
>Marker563693
TATTTTGATGGATAGTTCCATTCTCTACACATATTTTGGCGAAGGGAGATTTATATTCTCCACCCCTATCACTTCTTATCATTTTAATCTTTTTGTCTTCXXXXXXXXXXCACGTTCGACACTTTGATTTAATGCACTCAAAGTTTGGCAAAACTTCTAAGTTAATCAGTTTTCATAATGTTTTGTAATTAACTGTCACGATCCGAACTA
>Marker564140
CACATGAGATTTTTACATAATTTTGGACACAAAGAACAAAAATTCAATATGGGTACTATTGTTATAATATTGATGAGTATATTATAATTTTGATAGTGTGXXXXXXXXXXTAATATCAATTAGTAAAATTATATACCTTATCCTAGTACGGGGTAGATTTTGCCTTAGAATGGTTTTTGGTGATTAGAAGTGGGCTCCTAAGCCCACGTT
>Marker564346
GAAATTAAAGTTATAATATTGAGAAAATTGGAGATATAAGAATAAAAATGGCATGCATCCGTTAAAAAGTTTAATAGCATATATCATGTAGTTTAACATAXXXXXXXXXXCCTAAAATACTAGGTGATTTCTTCCCATGTATCTTAGCTTTAGTGGATGCTGGTAAGAGGTGGCTGGTATCCCGTGGAATTAGTCGAGGTAAGCGCAAGT
>Marker564760
AGATTGTTGCTACAAACGAGTAAGAGTGTCCCTTTACCAAAATATGTTAGGTAATATAGAAAGAAATCCAACCTACACATGAGCATATTTACTGAATGTTXXXXXXXXXXAGCATTTTTGTAGATTTTCAAATTTATGATTAAGGTAGATAATATCTTTGAACATTGCAATAAGACAATAAGATCTTCATAGAATGAGTGGAGAAACTTA
>Marker565071
GTCCAAAATCCTGAATTCTTATTTTAAGCCCAAATTTGACCCATGAACCATTTTTTAACTTAATTTAGTGACATAACCTTGTTTTCATAGGATGATCTTGXXXXXXXXXXTCCAACCCAGTTATAAAGATTCATGGAAAGGAATTTCATTTTAGGTCCGAACATATCAATGAAGTGTATGGGCTAATGAATACTGATATGAGTGAGTTTG
>Marker565114
TGGTTTGATAAAAAATCAGTAAACAATGGAGAAGTACATAAATGGTCTCTGAAAATATAATTTCTTTTTCCAAAGTTCAACGTAAAAAGCTCACGGAATAXXXXXXXXXXATGAGTCACTAAGAGAAGCTGTAGAAAATGGAGATTAAACATGTTATTAGAGTTTTCGTTTGAACATGCTTCTTTATGGTTATGTAAATGGAGATACTGA
>Marker566617
TCGGTGAGATAGCCATTTCCTACATACACTTCTCCTTTGCTAATTACAATTTTTTCAGAAACGGTTATACATTTGAATCCGTTCTTGTCTAGAAGTGAAAXXXXXXXXXXAAACATAGCACACAGATCATCACATTCTTTGTTGGACTCAATCATATTTTCTTGGTCCTTTTTCTTGCCTTTCTTAGGGGCACGACAATCTGTGAACTTA
>Marker568994
ACATTACTTTGTCAGAATCTGTGGGATAACTGCAACAACATCAACACTAATGAATTTAATTTACAGTTTTTTCAAAATGAATGAAACATTTTCCCATTTTXXXXXXXXXXGTGGAATGGTATGATCCTTGAATGCCGACAAGAAATCTCAGATTTGAACCCTAAAAATTAGTCGTGTTTTCCAATAGGAAGCGCCAAAATCCATATTAGT
>Marker569010
ACACTCCGCTCCATAAACATAGCCGGCCGGACTGCAACTCTATAGAATTTGCCTTTAAGCTTGGGAGGTACCTTCTTATCGCATCCCACTTCCTTTTTCTXXXXXXXXXXCAGGCATCTTCGCGGACTTGAAAATGTTGTTAAACAGGTTGGTCAGCCACCTCACCCCAGCCACGCTAGAAAACTTTCAAAAATTCATCGGAATCTCATC
>Marker569348
TCGAAGCACTCAACCAGAACAAAGCACTTTCCAAACAACTTCACTGTGCGAGCAATCACCCCTCGCCTTAAGATAATTACTAAAGAAAGGCATAAACAAAXXXXXXXXXXAAGAAAATCAAAGCACGAAAATGAAATCCGGTGTAACAAGATACAAGTAGCCCGAAACTACTAATCAAAAATCAAAGTATGAAACTTTAAAAATTTAAAT
>Marker570531
CAGGAAAGCAGAGGGTGGAGGACTAATATGAATAGGAGGCATAGCATCCTCTAGGCAAAGATTTAAAGCATCAAATCCGGTTAAGTACTGCTGATCGTATXXXXXXXXXXACAAAGGAGACACACAAGAACTATATGAAAAGAAGTGTCAGAAGGCTATTTACATAAATGAGAAACATGATGTAGGATAATGGTTAGATCACAAAAGATT
>Marker572543
ACTAAAGTTCATTAAATGCATTAGATTCCCAATGATTTATGCATATTTAGACTAAGCAAATGGGTCATCATTAATCTTTTTTAATTTAGAATTAGCATCAXXXXXXXXXXCACTTTTGTATAAACATATTTATCCACATCAACAGAAGAAAAGTTATCTTTCATTAAAACTTGATCAAATTTCTCATGCCACTGTTTAGGAGCTTGTTTA
>Marker573437
TCAGTTTATTTATGAGTTGAGTGATATGAAGATTCTTATCGTCAACCGACTTCTTTAGGGCTTCAATGGTTTGCTCCATCATTGCGAATTCTCGTTCATGXXXXXXXXXXGCATGTAACATCGTTCGTTTTTCTAAAGTCCATTGCAATAGTTGAATTTGTAGCTTCCGATTTGCAGGAGAAAGAGATGAAGAGCAGAATCGGTCCCATT
>Marker576653
CTAACTGGGTAAGCAAATAAATCGACTGGTGAAACTCAGCATTAGTCACACCAAATTAAGGTCCCTGGGGAGGGATAGGGGGAACCAGTTGAGCTCCATCXXXXXXXXXXCTACACACACATAAATGAGACTCTACTTGACCTGCCTTTGTTGAACACCAAATGACACCAAACCTAGGCTCTGATACCATCTCTGTCACTTTCTAAACCA
>Marker579794
AAATTGTATGTCAACACATGATATTAATTTAGTTTGCTTCAAGTTTAATCAAGATTGTCCCTTTATCACTGCATTCATGTTTTGTATTCTATTAGGTATTXXXXXXXXXXCATTAAAGTGACATGATTTGATGCATTGATATGGTTATTATTTTAGTGTATTGGCTGCGGGGTGCATTGGTCATGATCTTGTGATTTAATTTAATATTTT
>Marker580457
ATTCATCTGCACATCAATTTGAGGGTGAAAGACTATGCTAATAGTGATCTTGATGCCCAACTTATCATGAAGCTATTCAGTTAGAAGGATCTAAGTCTTAXXXXXXXXXXAAATCATATTTACCCAAGGTATTAGGAAAACCCATCATGAAATCCATAACTATAGTCTCTAATTTCCAACCAGCATAGTGATTCTCTTAAGCAATCTCGT
>Marker581823
CTCTGAGATATGCAATTTATAAATTTTGTTGTCTATAGTATTTTGCCATTACTTCTTCATTTCCGCTATTTCTTTTTCTCTATACTTCTTTGGACTGTTTXXXXXXXXXXATAGCTTGTTGGGTGAGAACTTTATGTTTTGGTCATTTATTTAGCATTTGTATTTGTGATTGCCAAATATTAGTTTGTAATCTATGCCTCTTTGGAATTA
>Marker582831
AAAACCAATATTCCCCAACTAATTTTAGAGCTTAAAAGGCATTCAAAAAACTTTGGGATAGGACAAAATCATTTTGGGGTCGAGGGGAAGAAAAACATAAXXXXXXXXXXAACTACTCAACATAACCTCTATCCCTATCCCATTCGTCGTACCATTGGTACGCAATATCCTTAAGCTGATAAGCGGAAAAATTAACCCCTTCCACATTCG
>Marker583214
ACTTGGAACCATGGTGTTCCCACAGGGGGAAAATCGTACAATTCATCCAAGGGTTGTCTCAGTGACCCATGCACTCTTCTTTGGAATGGAGTACAATTTTXXXXXXXXXXACGAATTTTGGTTTAAGACTCTTGGGGAATTAAGAGATGACGATGTACAATGTACATTAACTATCTTTGTTCAGGGAAATACACCATTTGAGGGGGCGAA
>Marker585733
AGCATAACTAGTGCAGTGTTTGGTTTATGGCACTGAACTCTCGATTACTAATACCGGTATGACTTATGTGGGAATCTATGTAATATATATTATTCATTTAXXXXXXXXXXCTCACACGGAATCTTGTATATAGAGATAACATCATAAGAAGACATCTCACTTTCCATCCACATGCATAATCACCGAATAATTAGTGCTTCTAAAGCACCT
>Marker587139
AAACTTTGAGAAAGCTCTATGCATATCAGACTTTCTCAATTAAGGGATGCTTATTGGACAATGACAAGAAATTCCCCCATACAAATATCAAAAGCTGCAAXXXXXXXXXXACACCATCCCATCTAGCATTTGCAGCATACAGATTTGACATGACTATATAGTTCCCGATATCATTAGAATTAACTTGAAACAGCCGATCTGCCGTGGCAG
>Marker593455
ATAGAATTGCTCCTTCAATATTCCAAGGGTCTTTTCGACCCCAAAGTGACCCATTAGACCGCCATTGTGTGCTTCTCTCACAAACAACTCTCTCCAAGAGXXXXXXXXXXTTTCAAGAAACTCAATCCATTTGGCATGCCGTTTGTTAAGCTTATCTTGTGCCCAAAGATGCTTTAAGGACTCATGGTCCGTTCGGATCATGAATTCTTT
>Marker593989
GGACACCAAAAAAAGGACAGCTCGGTTATGCACAGGGTCCAGAAAAGGGCTTCACCACAAGGGTGTATTGTACCAGCCTTACCTTGCATTTCTGCCAAAGXXXXXXXXXXACTCATGAATACCATGGACTGAAGACTTTTGAAACTTTTCACCAATACATGTAATACTTTTCTCTAGCAGTGTCTTTGTTGTGTCAAATCTTGTAATATT
>Marker599201
AATCTCTCCCGAGTCTCCTTGATCGCTTTCATGCGGTCCGCCACTTGAAAATTACCAAAATCTTGTTCTCTAATTCGGCATTCTTCCCTCACGCCAAGCAXXXXXXXXXXCTTTGGTAGGCACTTGGGTATGGGTGCAGGGGGCTTCTGCTGATTTTGACTATGAAAATGACAACAGTGGCAGTGATGTTCTTGATCAGGAATTTGGGCG
>Marker601413
TTCAGGCTAATAACACTTGGTTCATTATGACTTTGCATCTTGGCTAGAAACCCATAGGTTGCAAATATGTTTACAGGGTCAAATACAAGGTTAATGAGTTXXXXXXXXXXGACTATGCCAAGCCTCACACAAATGGTTTGCTAAACTTTCACAAGCTCTGTAATCAAGGGTTACTCTTATTCCCTGAATGACCATTTTTTGTTCATTAAG
>Marker603989
TCTCTTGTAGCCTTAGTAGATAAAACACCAGATGCATCCTGCTCAGTCTGAGCACCAACCAACTGAGCAATAACATAAATCGATTGACAAAATTTTGCATXXXXXXXXXXACTACACACCCTTAAAAGAGATGCTATTCAACACGACTTTTGGACTCTTAATTGACCATGAACATAAAGCTCTGATACCAACTTGACACGACCTAACTCG
>Marker604147
TATTTTCACCAAAGTGCACCACTTCCACCCGCAATCTTGTATACCAACTCTTACACACTAAAGCCTCCGATCACTTTGGAAAATATTTGGGTTTTCCCATXXXXXXXXXXTAAGGATGAAACAAAAAATCTCTCTTTGATTGTCGACTTATCCTGGAGATTTTTCACTAACACCAGATCCTTTTGGGCTGCAACTCTCTTAAATAAATAT
>Marker605699
AGTGTTTCCCTTTGAGGTGCTCCAATCCCTTTTATGCGTAAGAAAGACTGTTCTCTCAAATTATGCATCGATTACCATTAGTTAAACAAAGTCACAATCAXXXXXXXXXXATGCAGACCATCTTAGAATTATATTGCAGACTCTTAGAGCCCATTAGTTGTTCATTAAATTCAGTAAGTACGAGTTTTGTCTAATTTCAGTAGCTTTCCT
>Marker608643
AAAATGTCTTGAATATAGAAAGTACCTCAGATTTGGAACGAAGAAAATATACCCACATAAATCGACTATAATCATCTATAAATGTCACAAAGTACTTGAAXXXXXXXXXXTAAGCGCTTATGCCATACCTCAGTCTTACTAGGTGTTGAAGTATAAGCATGATAGAACACAAGGAATGGAAAAGTGTATAGGAGACAGTCGTCCAACTTT
>Marker609259
TAAACTGCTGACAACATAGGCAACGAGCTATAAAGTTTTCCATATCTCTCTTTATCCTGTCCAACCAATAAATTTGCCTCAAATATCTATACATCTTAGTXXXXXXXXXXATTGGGAAGACCTCGCCTCCACACAAGCCAAAATCCTCGTAGGATCAAAAATATCAAGATGAACCATCAAATTTGCCAAGGACTGAATGTACTATACCAA
>Marker610638
TTCTGAAGTGGACTATTTTATTCAGCAGGAACAAGCCATCAGAAGCAACCTATCCGAGAACCTGATATAGGATGCGGTCAGGAAGGAAGGAAAAGAAAGCXXXXXXXXXXCTAATGGGAGTGTACATAACATGTTGTCAGGTTGTATGTCACGTCTTTGTGAATCTTCATACTCGTGGCTGAAGGATTTTTGCGACCTAGACCAGATGTT
>Marker612409
TTCAGGATCACTATAGGACTTTTTTTAGTCTTGTAAAGTGGTTTGGGGCTGGTATGACATTCAAGGTTATTTAGAGTGACTATGCCTCCTTGACACTATAXXXXXXXXXXCCATTCAAAAGAAATGGTCAAACTAGGCTCTAAACAGGGATCAAACTGGTGTTATGCATAAAGGAAAGGATATTTAGGCTAAAAGTGAGTTAATCAATGA
>Marker613942
GTACTTTGAATATACTGGTATGCTAAATAAGGTTAGGGTGATATACATTGGCTCATGTACATGAATAATAATTGACTGAATGAATAGCATGTCATAACTAXXXXXXXXXXCATGGGTACTAATAATGGTTGTGTAGATCCGCTAATATAATGTCCCGAAGGACTAATATGTCATGCCTAACTGACGGGGGACACCTCAAAGTCTATGGTG
>Marker614391
ACCATGTTTTATTAATACAGGCTCCGATCCTCATGATAGCAGACAGCTACGTTAGGTTCTGTTGCCGTTTTTAGCTGATATTTTGGTGAGCTTCAACTCTXXXXXXXXXXGTAGAGTAAGTGTATACGATTTTTGTCAGTCACTATTATTTTAGGGCATGACATATATGGACTGTATCAAAATTGTATATGATCTGTATCTGAATTACGT
>Marker614846
AGTATTGAGGATTGGAAATGTCGATAAGATTAGAATGTCTACTTTAATCTAAAGGGGAGATGAGAGGGCGAAGAACCAAATCAAGTTTGGTGAATTAAATXXXXXXXXXXTCATGGTAGACCTTCAATGACTAGTGAATACATATTATGTCATGTATGTCCTTAATTCAAATCTCTTTAACAAATACATGCCTATGATACTCTATTCTAC
>Marker615556
TTTCTAGTCGAACAAGAAGAAAAACATGCACATTCATGATACTAACCTGTGAGATGTGATACAAACCAACTATGGAAACACAAAAACAAGTTGAAAACACXXXXXXXXXXCTTAAGTGTATTCTAAAAATATAATCCAAGTTGCTGAAAAATGAACTAATAGAAGCTATTTAAAGTCTTGACTAAACTTATACATAGTAAAAAGACTAAA
>Marker615867
CGGGACGTATTTGGGGTTCATTTCAAACAAATAAGATATGAAACCCTATAGTTTTTGATGTTCAAGATGCGTTGGTGAAGTCGAATTTCGCATACGAGGCXXXXXXXXXXGAGTAAAACTTCTTTACATAAACACTGGGGGTTCTACGATACTTGACTCCCAAAGTTCTTTAGCCTTAATAATTCATCGTTAAGACCATTTCATAACACT
>Marker616496
CTTATTCTCTTTATGAATATTTTATTCAGAACTTTTTTGAAAATAGTTGCTAGAAAAAGTGACTCTATGTCTACTAATTATTTACCTTCAGTGCAAGTGCXXXXXXXXXXAAGTACAGGTACATACAGAAAACCAACACATTGATGAATAGACTCTTCTATTCAAACTGCTGAGATGGTCTTTTTATTGAATTTTATTCCATTATCGAGA
>Marker616705
CTCTGTATCATCCCCAAATGAGTGGACAAGTTGAGGTTTTGAATTGAGAGATCAAATTAATCTTTGAAAACTATAAATATTAGATGCATAAATTAGATAAXXXXXXXXXXGGTCAACATTTATTATTTTATGTGTCGTATGGCAAAACAAACTGTGCCAGTAGATCCAAAATATCCAATTTAGGTTTGTAACATAGTTGGTGTGATTTTA
>Marker616715
TAATACAAATTATTCAAAAATAGTTTTAGTCAAGATAAGTCAATAAAAGGGACCGTGCTAGAACCACAGGACCCGAGGGGCGCCTCATACCTTCCCCTCAXXXXXXXXXXGGGGTGTGACATCTCTGGAGACTCCGCTGGAGAATAATAAGAATTTGACCTTTCGATATTGACTTATATATGCTTTAATTATTATTGATATTGTATTTGT
>Marker617212
AGTGCCCTGTGACATATCAAAAGTAAAACTCCAACCTTTACGACAAACTTGGGTTGGGAGCTTCGCCGCCGAGTCAAGGGCGGATTTCATATAGCCCATGXXXXXXXXXXAGATTGGTGTTTCTAAGATTCATTGTTGGTGAGCCTTCTGTATTTCGGATGGCTGGGCTTATATAAACATTGTTATTTGTTTGATTTATGGTCTGACTAG
>Marker617865
ACCAATGCTTTAAAATACCTAATTTTAACCTCCTTGCTATTTAAACATAATTTGAATCATTTTAACCTATTCAAATCCTCAAAATCTTATCTTTTTTCTTXXXXXXXXXXCCATCCAAAATATATAGAAACACTGATACTTGTATGTAGGATCCTTGAAGTAACCTAAAATCTTGATGTGGAGCTTTATTTTGACTTAAACTATAAGGGT
>Marker618040
AACAATCCTTCATCAAGAACCATATACCTCAATACAATTCATACAAAGCACTTTTCATAATTTGTAATTAAAGTAATTAGCCAATACCATACATTTCCGGXXXXXXXXXXGCATACACAATACCCCAATCTCACAGTACATAATCACATCACATCACGAAATAATTTATAAAGGAAAAATTAGTATTCTTAAACATAAAGTATATGTGGT
>Marker618524
AGAGATAATGGGCATCCCAAGTCCAACCAGGACTGGGGACCTCCCTCTTAACCCAACCCAACCACCTTTCACAACCTCAAATGAGCTGAATTTCGAACATXXXXXXXXXXCCGACACCAATACTGATCCAACCCTTACAAACCCCCAGAAGTTCCACAAAGCCTCTATCCAAAAGAGTACAAATATTTGTTTGGGACATGCCCAAAACAA
>Marker618546
TTATAGATCAATGGTGTGATACCTCATATTATTCTAGGAGATTATTTTGGTTGTGGCAAGATTGGTCATTTGTGTAGGGAGTGCCATAAGCACGATTTGGXXXXXXXXXXCTCATCCAGATCAATCTCATGGTGTTGTGGCACCTTCAGTTAGAAGCAGCTATTGCACCTACCGCACACGCAAGTGTATGTGGTCACCCAAGACGTGAAG
>Marker618817
CGACCGTGGTAGAGATGTTGGCTCTGCAGCGGCAAAGTTCCCTTGGAGCAGTATGAGGTCTTACGCTTCTAGGTAGATTTATGTTTTTGCTGCGTCTAGGXXXXXXXXXXTTAATGGATTCTCTGATGAGAAGGAAGTTTGTTATAGAGTTCTACCAAAAGTGATAGAGTTGCCGCGAGCCCTTATTACTGCCAAGAGCTCTTTGTATTC
>Marker619297
CTTATTGCTAACCCTACGAGCCTTGTTATGCTAACCCTCTATAGTGTAACATAATAAACAATGTCATATTGATCTACCCATAGCTACTAGAAGCTGAGTGXXXXXXXXXXAGGAGATCTATCTGGTATGGTGTCAAGATATCCTATCCACTACTGTGTTGCTACTCTATCAAGTTGGAAAGTAGTGTAATCTATACCATGTGACACAACT
>Marker619755
ACCTCGAAGCCAAACCACAAATCTAAAATCAGGCACCACATGCTCTTCTTTACTTCATAATCCCCAAATTACCATCACACTAATAAAACCATAATCTACTXXXXXXXXXXGAGAATACACAAGCTATTCAACCTCATAATCAACCCACAGGACTAATTTTAAGGATTTTACACTTTATTAGGGTTTAGGGAATCAAAGTAATGGAATAAA
>Marker620262
TTCTGTGGGCAAAGCTGTGATTGAAGATGTGATTGAAGAGGATGTTGAGCATGAAGAAAGTGATCCAGTCAAGATGGCATTGACATTCATTCTAATCATCXXXXXXXXXXTATCACTGTGGTGCTATTTCAACAAGGTCTCTGGTGTAAAAGAAAGCAGACCCAGGAGCATTCACAATTCCATGTACTATTGAGTCTTTTGATTTTGCCA
>Marker620670
TTCTTGGCTATCGATCGGGTGTTAGCTAGTGGTGAGTGTGGAGAAATGAAATTTCGGGTGAACAATGAAGAAGTATCCTTCATGTGTGCAAGTCTTTGAAXXXXXXXXXXGAGCTCAAGCCATTGCCTCTTCATCTCCGATATATCTTTTTGGGTGAAGGTAATACTTTGCCTATCATCATTGCAAAAGATAATTTACCTTGACAAGTGG
>Marker620830
AAAAGAAAGTTAAGTTCCAGTGGTCAGATTCCCGTGAGAAGAGTTTTTTGGAGTTAAAGACTCGACTTACTTCAGCCCCAGTGCTGACTTTGCCTGATGGXXXXXXXXXXCTTCAATATGTGTTTACTCAGAGAGATTTGAATCTTAGTAAGAGAAAATGGTTGGAGTTGTTGAAAGACTATGATATGAGTGTGTTGTATCACCCGGAAA
>Marker621137
AAAGTCTTTTAAGAGTTTGCTGATGTAATTGAAAATTATGTAAATAAAATGGGGGTTTTGTAAAGTAAGTTGTAATAATAACAATTGTTGGTTAATTAGGXXXXXXXXXXAGGCTCAAGTTAATTAGTGAAGGTTGGTAGCTTCAAGTTAATTTTATTACTTCCCTTTTCCAATCTATACCTATCTCTCGAGCAAGTTTAGACCTAATGT
>Marker621808
TAGAAACTATGACTAATCATTAAAATATACTTATGAGTGATAATTATATCATAAGGGATTGAATTTAATCTTGGAATAATAATTAGGTAAGAACCTTAGTXXXXXXXXXXGGGTTAAAATAGTGGGAAAAGACTAAAAGAAATCCCTCAAAAATTATTTGAGAAACTCTTAGAAGCAGTCCTGACGACATAGGCAACGACTCGTTAGGTT
>Marker622223
TGTAAAGTACCTTTGCATAACTCTTAGAGTCTGGACCTTTAATGACCAGTGGTGCTCCCAGTATGTGGTTCATCTGGGTATCAGCTCCGAGTGGTAGGATXXXXXXXXXXGAGGTTTCCAACATTGAAACCAGGTGTCTCTCGGCATGCAGATCCTGTTCATTATGGAGGGTGGCTCAATCAACCGCCCCCTCATTATCTAGCTCATCAT
>Marker626317
TAGTTTGGGTCATAAAAAAGGTGGTATTAGATCCTAGGTTTGGTGTCATTGGATATCCGACAAAGCTGTATCGAGTAGAGTATCTTTTATGGGTGTGTAAXXXXXXXXXXGAAGATGTGTCGAATATGGAATTTTATCAGTTTATTCATCTGTTGGCTCAGTTGGTAGCTTTTCAGTCTGAGCGTGTAGCTTTCGTTACTCTATCTTTTG
>Marker626375
AAAGCACAATGGTGCAATATGGGTATCGATATTCTCGTAATAACATATAGACTGTGTTTTTGATAGCTTGAGATCATGAAGAAGCTTCTCAAAAATGGAAXXXXXXXXXXATTAGGTGGAATGGACTTTATTACTCATGTTTAGCATGAGAATTCCTTAGAATACTCAACATTAGGTGAAATTGTCTAGTTGCTCATACTTAAAATTAGT
>Marker626534
AGTATGCAAAGTACTTGAGGGATGTGATAGCTAAAAAGGTGAAATTACAAGATATGGGGGCAATAACACTCACTGAAGAGTATAGTGCGTTAATGACATAXXXXXXXXXXGTTTGTAAAATTGTTATTCTTGCTGACTTTATTGTTCTTGACTTTGTTGCAGACGAACAAGTACCAATTATATTAAGGCATCCATTCTTAGCAATCTGAA
>Marker626911
TCAGTGAGATAGCCTTTTCCTACATACACTTATCCTTTGCTAATTACAATGTTTCTTGAAACGGTTACACATTTGAATCCATTCTTTTCTAGAAGTGAAAXXXXXXXXXXACACATAGCACACAGATCATCACATTCTTTGTTGGACTCAATCATATTTTCTTGGTCCTTTTTCTTTTCTTCCTTAGGGGAACGACAATCCGTGGACTTA
>Marker627137
TTTAAGGTCCTTAATGTAATAATTAGTTTAGGAATATAAACGGATAGCTTAGGGTTCTTTCTTACTTAGCTTCTTGATGATATTTTTACATGATATATGCXXXXXXXXXXTCTTTACTTTCCGCATCCTAGATTTGAGTCTTTATGGGTCGAATTGTATCACTCTTAAAGGAACTATCACACTCACATGTACCTTGTACATACATGATAA
>Marker627617
ATAATTTATTGAGTAAAAGTCAAAACAACTCAAAAAGAATCAAAACAACCTAATCTATCCATGCAAGCTATTGACAGACACAACATATGAAGTTCAAACAXXXXXXXXXXGCCTATTTCCTCTTTGCCTTATATTAAGGAATATCCCATTTTTCCAAGAAATTGAGAGACACATTATCATTAAACCAACCAAGATTTTTTAAGTTCTTCT
>Marker629629
TAGTTTGATGGACAATTCCATTCTCTACACATATTTCCACAAAGAGAGATTCATATTCTCCACCCCTATCACTTCTTATCATTTTGATCTTTTTATCTAAXXXXXXXXXXGTACTTTGATTCCACACACGTTTGACATTTTGATTTATTGCACTCAAAGTTTGGGAAGACTTCTAAGTTAATCAGTTTTCGCAATGTCTTGTAATTGACA
>Marker631156
AAATTAGTAATTCTTTGATCCAAACTCCAATTTCAACCCATTCTCACTTAGGTTTTCTTCTATAAGCTCCTTTATCGTGGGTAATATACTTTTGGACTAAXXXXXXXXXXTTCTTCAATCTGGGATGGGTAGTCAATATTAGAATAAAATCAGTTATAGGTATGGGAAATAAATAAGAAAATGACATGATTATTTTGTGTGCCCGTGTGG
>Marker631450
TACATAAAACACTATTAAGACATCAGGGAGCAATAAAATATTTAGCTGATCAAACTTTTATCAACTCTGTTTTTATTTTATTTTTTAAATAAAAAATAGCXXXXXXXXXXTGAAGAAAATCAATGAACACCCAACTTTAGCCGGAGAACTAGTGAAATGAGGTAAAGTCATTAGTTTCGAGAACTTAAAAAGAAACTAGCGTCAATTTAA
>Marker632675
ATGCTTATACCTATTATGTGTGCTCAAGCCCATTCTCAGCTTCTAGAAATCATGTAACAACTTTACTCTGTAATACGAGTTATCTCTCATGAATCTATGAXXXXXXXXXXAGTGGATAAGCAATGGTTTAGATGTGAGAGAGTTGATGACCCTCATTAAGAAAGATTATTTATGCTTTTCTATCTAAGGTTAAAGTGTGAAGTAAGATTG
>Marker632844
CCTAACCTCGTTTCTAGAAGATTTGAGGCTTCTCCTCGTACAAATATTGTGTGAAACGCATGGGAGAGAGAAAAAAATTAATGGCTAGGGCTGAGTCGATXXXXXXXXXXGGGTAGATTAGGTCAATTTTGGGGTTATTTTATAAAATAACCTCAATTGAATTGGGAATTGTCTAAATCTATTTAAATTTTGACCAAATTGAGAATCATT
>Marker634110
CGAACTACCCAACCTTATCTTCTTGAACAAAGAGGTGGGCATGAGATTTATGCTCACTCCAAGAACAGACAAGCCTCGATCATTAATAGATTACTTAATTXXXXXXXXXXCTGCTTTTTCAGCCTTCTGAGAATGGGGGAGGTGACTTCATACTTGCCACATTATTCTCATCGCTCTCAACTTTTTCATTGTCATGTTGTTTCTCATCCT
>Marker634992
CATGTCATCCTTTCTTTCTGACCTTATTGAAAATCCAAGTTACAACCAAAGAAAGACCTTCAGATCAATTTTTGAGAATGTTAAGGCTAATCATGCAATGXXXXXXXXXXCACTATAGGGAAATGGTAAAATGAGAGAAAGAAAATGAGAAAGGCTTATAGACAAAGCCCTTCAAGGCATCACTAGTCAAATGGGGTCTCTAAATGTAAT
>Marker635294
TGTATTATTTTTGGTGTAAACAGGTATTCTTAGATCAGTCAGAAGCTATTAACACAACTATAGATTGGTTGTAATCTAGAAGATATAGGTCTCTATGTAAXXXXXXXXXXGCTAGAGGTCATAGAAGTTGGTAGGTAAAGGAAAGTAACTTGGAGAACGACACCAATGTGCTTCTTTTGGATCTTTTATTTTTTTAATAACCATGGTGTC
>Marker635405
ACTTATGGAATCACACTTTTGAAACTGTCAACACGTCCCTCCCAATGCTCAAGGATCATTTATCCTCAAGAATGGGTAAATTTAAAGCCCTAACGATAGAXXXXXXXXXXAAATAAATACTCTTCTAGGTGCTGCTTAAGCGATCACTTAGCCACTTAAGTGGTCACCACTAAAGAAGAATGGACCTCTTAAGCGATACCACTCCTGGGG
>Marker636301
TAGTTATGTAATATTTAGCAAAACTATAAATACATTGTAGCTAGACTTAATTTCGTTTGTTTTGTTTAATGACGATGATGAATTCATACAAACTCCATTGXXXXXXXXXXAAGCCTTGTAAAAATCAGGGGCTCTACCTAAAAGATGAAAGTTTATCAAGCTCTTTAAGGAAAGAAAGGCAAGTGGCACATGTCATTAATGTGTCAAGCT
>Marker637269
AGCCCCAACCTAGAGTAGCAAGGCGGGTAAGTAAAATCAATCCTTGTTCTTACATAGGCTTCTCGGGTACAAAATGGACCACTTCAAATAGGTTCATTGCXXXXXXXXXXGACAAATAACAAAGTGAGAAAACTAGTACCTACTAGCATTTTACTACAAATTGAATAAGTGAAACTAAGAATGATAAAATATTATTCACTAAATCATAAA
>Marker638876
TGGTTTGACTTTTAAATAGAACTTGGGAGTCTAATGGTTACATGGATTGGTTCGGCATAATTATATAAACTTGCAAGCATAAATGGTATGACGATACCAAXXXXXXXXXXCACCCTTTCAGTAGGAGAAGATGAATCCATATAGCCGTGGGTCCCATTGGGATAGAGAGAACTACACAGTTCAGGTTAATGGTTTAAACTCTCATGTTCA
>Marker639895
TGAAAATTTAGTGCGGACAGAAATTAATACAAGACACAAAGGATTTTAACAGGACTGTTGTTTAGATCCAATTCATTCTTGGAGTCAAATAAATACAAAAXXXXXXXXXXAGTTCAGGAGTAATAGGACCAGCAAATTTGATCATAATTCGTGGGAGTACCGGATGATTATCTCAAAAGAATGTCATGAAAGAGAGAATTCTTGAGTAAA
>Marker640847
CAACATTTTCTACCAGATTACTTTAGTGGTCGTGTTTCCACTTTAGCACCCAGATGTCTTCTTTAGCGACACCTATAGCCTTTAAATTCCCTCTTCTCTAXXXXXXXXXXATTTGAAACATAATTTATGGTCTATTTATGCTCAACTTTTGAGCACACATTACTTTTCCTTGAGTGACGTGGTAACGAGTTTAATTTTTATTCAATTTGT
>Marker640941
ATCATAATGACAACCAAATATATCATTGAGAATATACTTTTTTACATTATTTGTTGGCTTATCTCTTTGTCTTTCTTCTTTTACTTTGATTTTACCTTGAXXXXXXXXXXTGAAATAGTTAGGAATTGATGGATTTAGGTTGTACGTTGTGTATTTGATAAGGGAAATGTCACTATCGAAGACTACCCCCTTGTCGTGTAACGATGCATA
>Marker642514
TAATAAAGTGGAACATCAAGCTTACTGTAGCCTTGCTTCATGCAGGATTTACTCTATTTATATTAAAGAAAGAAGAAGGAATGTTTGTAATATTAGTATAXXXXXXXXXXTGAGTTTTATAAAGCAACAGGTGCCACAGGTGATGTTGTTCTCAAGGACATTATTTCTTATTAAGGACTGGTTAGGAAGTTGATGTATGTAATCATAACT
>Marker642647
CAAACAGAGCCATCCCAATACTAGTATGGTAGCTATTATTATATATAAACTCTATGAAAGGCAAATGATCAACCCAATTACCACCATAGTCAACCATGCAXXXXXXXXXXAATCAAACTTATTTTAAGATCGAGGAAAACTGGTAAGAAAACCCATATTAATCACTTCCCACTTCCACATGGGCAACTCAATTTCTTGATACAACCCTCT
>Marker642853
TCCATACAATGCCTCATATGGTGTTGTATGAATCGCTGAATGATGAAAGGTAGTGTGCCAATATTCAGACACAGGAAGGCAAGAAAACCAATTAGAAGCAXXXXXXXXXXTACCAGAATCACCTCATAACCATGTGACTTAGGCAAGCCATCAATAAAATCCATGTTGATTTGAGACCACATCACCTTAGGTATAGGTAAAGCCTGCAAC
>Marker644960
AATAACTTGTCCAAAAATAATTACAACATTATAATCATGACCCTAGTCCCACATACGTATCCGAAACTGATATCAATAATCATATTTGTAAATTATCTCAXXXXXXXXXXGGCATAATATTAGTAAGTATCTTACATCTAGGAGGTATAATATCAGTAAGCATATCATATCTAGGAGACATCTCATATCTAGGAGGCATAATATATCACT
>Marker645357
TTTCTTGCCTTTGTGGAAGGGCAATTGTTCTAGTCCACAAATTCTTTTTTTCCAATAGCTTGCATGCCGTGCATTTTTAGCAAATTGAAGGACATATAATXXXXXXXXXXATAATCGATCTTGACTTGTTTGGAATTGAGGTGTAGTTGTTGTTGATAATCTAACAATAATTACATGAGTTGAGCTTAAATGGGATAGTGAGGATTCATG
>Marker646013
ATTTCATGTTATGGTTTATCTTATGTCTTTATTGTTCCTTGACATTGGTTTTTGGCAATGGTCGGGGGCATGTCCTGACTAGATATTCATTAACATTATTXXXXXXXXXXAGATAGTGGTACCAAATCTTCAATACAAACACCACATCTAACAAATCCAAGTCATGAGTAGGGTAGTTCTTATCATGAACTTTCAATTTCCTAGAATCAT
>Marker647191
GGAAATCCTTGAACACATCAAATACTTGATCCTTGGACTTCAAAGAAAATACCCAAAGTTTATGAGAATGATCATCAATAAAATTTACAAAGTAAAGTACXXXXXXXXXXCAAGTTTACTGAGCCTCTAGAAGTAGAGCCTTGAAATACATACAAGTTAGACAACTTGTCACCTCAAGCCACAATCATCAAACCTCTAGTAAGCTTCTAC
>Marker647533
TACTTGATTGTAAGGAGAGTTAGCAATTTTGCCTATGATTTGGAGTTTCCTTTTAGTATGAACTCAACTAACCTAGTTTTCCAAGTCTCTATGGTGAGTAXXXXXXXXXXACCCAAAAATGTATGATTGAGGTATATGCTAATCTTCTTTATTTGACTTATGTCTTGGGTTAAAAATGGGTTCATGTCTGTAAAATTTGAAGAATCCATG
>Marker648521
AACCTATTAATGTCAAACCTTATTGTTATCCTCACTTTCAAGAACAATCATGGAGCAACTACTCTTTGAAATGCTGTAAGACAGATTTATTTGGTGTAGCXXXXXXXXXXCTCCTTCCACTTTCCAAGCTACCATGAATGACATATTAGTCCATATCCTTGTATGTTTGTCCTCGTCTTCTTTGACAATATTTTGATTTATAGCTCTAAT
>Marker649892
AGAGTAGAAATCTCAACTTTCAGTTTGAAATATGGAGTATTAAGTGTGACATTACTTCTTTTCAGCAGTTGTACTTGCTGACTTGCTGTAGAGTAACATGXXXXXXXXXXGTTTGCTGCACGTACTAAAAGAATTATAATTTCTAAGTTGGTAGTTATAAATATAAACTATATAATTTAGAACATAAAGCATTAGGTCCTTCAGAATTTT
>Marker650501
ATCAACCCTGGTCATCAACTGATGCAATTATGTGATTTTTTGGGTTCCTTAGGGGTATTTTGGTCTTTCTCTCACTCCAAAAACCTTTCGCACGAATTAAXXXXXXXXXXTATGCAAAGAGTTTAGAAATCATGATTTTTGAGAAAAAGGATTTGGATTTATGATTTTAATCATGTTTTTAGAAGCCTTGATGATATTGTTTTGGTCTTT
>Marker656290
AAGCAGTAGGCAGTGAGCACTAAGCAATAAGCCTTACTAAGAAGTAGCCTGGTAGTCCGAAGTAGCTTACTTACTAGCTTTGGATTTTAAATTATATATGXXXXXXXXXXATGTGACATGATATTTGGAGTGAGATAGGAAAATTTTATCATGGGTGAGGAGTACCACGTCAAATGTGTGTGAGGATTTTTTTTAATTAGAAAAAAATAG
>Marker657922
TTGTAGAAGCTTAGAAAATTTCCAAGTTTTAGCTGATAACTAGTGCCTCTACGGTCGTACCTCTTGAATAGAAATCAAACCTCAGTGTGCAGAGGATATAXXXXXXXXXXTTAACATTTATTTTTGTGATTATCATCCGAATTAAGGTAAGATTTCACCCTTTTCTTGGTGAATTAACCAAATTACTAATTAGCTTAAGGGATTAATTTT
>Marker658518
TTCATTTTGGGCAGCCACAGACTGAGCAATTGTGGTGAATACGGCCCTAAACTCCGCATGAGAAACATGTTCACCCAAAGGATCTTCGGGCTAAGGAGCGXXXXXXXXXXGGTGCTTATGACCCTGAAGGACCACAAGCTAGCCCATGACTGATATCTGTACCTGTGCACTGCAACATATAATGTAATAATGTGGAAAACATAAACATGT
>Marker658735
TTTTAGCAGGGGGAGCTAAACTCATATAGCTCGTGGGTGGTTTAGGATAGCCAAGCTACACAACCCAGGTAAAAAGGTTTTAAATGCATGTTAAACCCAGXXXXXXXXXXGCCATGGTTAGGGGTATGTCCCAACTGAATTTGTTTACTCTTTTGGATAGAGGCTTTGTGGTACTTCTGGGGTTGGTATGGATGGGATCACTACATGTGT
>Marker659697
CTAGCTAGAGAGTGTCCCAGGCATGGGATTGCTAGTCATTCACCTCATTCAGATTAGATTCATGATTGTAGCATTTTTAGTTGTATATAGTGTGTTTGGTXXXXXXXXXXGTGGTTTATTTCTTTTAGTACTGGATAGAGTAGATCTGTATTAATATTTACTCTCTATGGGTGTATCATTTTGGTTTGAATCCTATTTATCTTTGCACAA
>Marker660374
ACCAGTCCTATTTATGCGTAAGAAAATAGTTCTCTTAGAATATGTATTGACTACCGTCAGTTGAACAAAGTCTCAATAAAAAATAATATCCACTCCCCAAXXXXXXXXXXATGCAGACCATCTCAGAGTAGTATTGTAGACTCTTATAGCCCATCAGTTGTTCACTAAATTTAGTAAGTGCAAATTTTGGCTAAGATCAATAGATTTCCT
>Marker661408
CAGGGAGTATTTCTCTCTCTACTTTTAAGTATACTTTGGGGACAAAGTATATTTTTAAGTGTTGGGTGGAGAAATTCCCATGGTATCCTTTTTCTTTTTAXXXXXXXXXXTGATCTGAGGTTTTGTGTATTCCTTGTTGCATGTGATGTCTAGAACTTGCCTGGTATGTGTGCAAAGTGAAATAAAGAGTATGGGTTTAGGAGATGACAT
>Marker661633
CTTCCAAGTAACATCAAGCAATTGAGGGGTTTCTTAGGTCTTGTTGGATACTATAGGAGCTTTATTCAAGGATTTGGTGCTCTTTGTAGACCACTACATGXXXXXXXXXXATGTCTATATATGATAGGGAATTTTTGTCTTTTATATTTGCTGTTACAAAGTGGTCTAATTACTTGTTGGGGAGACACTTTGTTGTTAAGACTGATCAGA
>Marker661666
TTTCCGGCAATCGCTGCAGAAGAAGTATCATCTCAAGGTAACGTCATTTTTTGGGTTTCTATGTTATATTTTCGTTGCAGAAGTAGTATCATTTCAAGGTXXXXXXXXXXTATTTATATTTTCGTAAGAGTAGCTTTGGATCAATGGTAAAGTTGTCTCCATGTCTCAGATTCGAACTGTGGAATCAGCCTGATGGTTGCAACGAGGGTG
>Marker661920
TTCCCCAAACCCTGCGCATAGCGGGAGCTTTAGCACAGTGGGCTGCCCTTTTCAATAGTAAGAATTAAGAAAGTATATTGCACCATCACACTCTGTACATXXXXXXXXXXCTCCATGGCATCTATAGGTCAAAGGTTTGAACATTGGAAGCAGTGTTAGGGTAGGCTGCTTACATACGCGTCGCTTTGTGACCTATAAGTCATTAGAATG
>Marker662036
TAGTTTATGTCATGTCAGATTGTATTAGAGCCTAGGTTTGGTGTCATTTTGTGTCCAATAAAGCTGTGTTGAGTAGAGTCTCTCTTATGGGTGTGTAGCAXXXXXXXXXXGTTGACATGTTTAATGTAAAATGTTGTAAGTTTATTTATACATTGGCTCATTTAGTAGCTTCTCAGTTTGAGCATGTAGCTTCTGTTACTCTATCTTTTG
>Marker662927
ATGATATTTACTAAGTACAAGTGAACCGTACTTACACCTACTGTGCCCTTTCAGTGCAGGTCTTAGCTCAAGTGCGCCTCAACTTGCTTGACTCGAGCGTXXXXXXXXXXCTAGATACCCTACCTTGGGGGTATTTTTGACTTTTTCCCTTTGTGTATCAATTTGAGTGATAGACTTACTCGTCAAAGTTTGATGTGATGAGTGCCATCA
>Marker662992
CTTAGTATGTAATTCTTACATAAAAAGTCTGAGTGCTTTCAAGCTTTTATTATTAGGAAGCATTCTTTTTTCGGAGTTTCTTCTGACAATTCAATAACACXXXXXXXXXXTTGTATATTCATCAAATCGTAATCCGAATGAATATTTGACTCATGATGAAGTTTTTATATCTTCAAATCACTATCAAATCCAATAGAGTAGAAAGTCAAA
>Marker666227
TATAAATCCCTTTTCTTGCAAGTCTTTTAATTTCTCTTTTAACTCTCGTGATTCTTCCAGGGAATATTCTATATGGAGGAATAGATATAGGTTGAGTGCCXXXXXXXXXXACCAATTTGGACACCAATATAACCCTCCATTCAAGGACTGCCTATCTTGGAAAATTGAAATACGCCCTCTTAGTTCGGTAATCTACTATGGCATAATAAG
>Marker666637
ATGCCTTATCTTGAAATACATCAGTTTTTGAAAATATCTTCCACAAAGTGAAAGTAGTGTTGGGCAGGCTTAATGGTATCCAAAAATCTACCAGATACCAXXXXXXXXXXAATCATGTACTGAACTATTTTAGGAATCTCTTCTCTTTTAACCACACTTGTATCCCTAACAGTCACTTTAAGCCCGTCAACCCCACTAATGTTCTCACTC
>Marker667492
CAAAAGCTTTAAAAGTGACACTTTGATTTTCATCGAAGAGCTTCGAGTTTTGAACTCAGCCTTCTGGTGAACAAGATGGTAGGGTAGAATACTTACCATTXXXXXXXXXXTATCATCTGTCCAATTTTTAACGTGATTGGATTTTTCTGAATTTTATGTTCCCACCAAAAAGACAGGAAACACGACTATCAAAGTAGACCACGTTACATA
>Marker669145
TGCCTAGATGATAAAAGATAGAGATGTCATAATCTAAAAGCAACTCCATCAATCTAACTTATCTAGCATTAAGCTCTGTCTAGGTCATAAGACGTTGAAGXXXXXXXXXXCTCACACTCCTTGAACCGTTAAAAAGAAATCCTCTTTTACATCAATCTAGTCATTGGCACTGAAAGAGTAGCAAACCCTCGATGAATCATCTATAATAAC
>Marker669346
CCACCCTCTACTGTCTGCAAACCATGCAAGCTGATGCAAAGTTTTTGAAATTCAAAGCCATCCCACACACCTCTCGATGTTTTTTATTGTGTATATCTTGXXXXXXXXXXTAGGGATTGAGATGTGGTGAAACCTGCCATGGTAGAAATAAATAGTTATGCCAACATCACGAAGTATTGAGAGTTGTTTGCCTTTCTTTACATAGGTGTT
>Marker669584
ACGTAGTGGAAGATGCCCTTAGTAGATTGTCTATGGGTAGTGTTGCTCATATTGAGGAAGACAAGTAGAACTTAGCCAGTGAGGTTTATCAACTTTCTAGXXXXXXXXXXTTATTTGCGAGAAATCTATTGGTGGAATGGTATGAAAAAGGATATTGCAGAGTTTGTGGCTATGTGTTCAAATTGTCAACAAGTTAAAGTTGAGCACCAA
>Marker669596
TCTTCATCACAATGTTTTGGGCAAGTTGGGTGTCCGTCCATACCCTCCAACTTGAGGGGGGAATTGAAATATTATTGTATCTGTTCATTTGACTGGGTTGXXXXXXXXXXAGACTTCTACCGGATTTGATATGAGAATAATCACGGATATGGACTTATGAGAGTGCGTGTTGGACCCGAGCCTTGGTGTGTGAAATTGAAGTATAAAAGA
>Marker670619
GGAGGGATGTCTCAAGAGATAGAATTGCCTGTGTGGAAGTGGGAGATAATCAATATGGATTTCATTATAGGTATTCTGCGGTCTCGCAATCAATATAATCXXXXXXXXXXTTGTGTGATTGATTTTTGAGGTAGTTGGGTGGATAATTTGCCTCTCGTTGAGTTTGCCTATAACAATAGTTATCACTGAATATTCAAATGGCTCCATTTG
>Marker670624
TAAGATTACCCAATAAAATTTTCATAAACAACTTCCCACGGCTTAATGCATGAATCGTGGGCTGAACATATGAATCATGGGTAGAGTTGTGGAAATTACAXXXXXXXXXXAGGAGTTAATGATGTTTTGAAGTTAACTATAGTATGATACTTCATAAGAAATCAATCGATAAAGGAGATTCTGACTTAGCTATGATTTTAGAGTTACTTG
>Marker670978
ATTCAAGGGGTTACACTAGACCCATATATCTCATGGGTGGTTCTAGGATGGTTAATCAACACATACCCAGGTTAATGGTTTTAATAGCATGCTAAACCTGXXXXXXXXXXCTTCATTTCATATCATGGATGTCCTTACATACTTTGGTTATTTTATAGATATTGATTTTGGCTATTGTTAGGGGCATGTACCAATATGATATGAGCCAAA
>Marker671606
TTTTTTGCCCATGAGAACTAATTTCTCGATGAAAGATTATGCAATGTTATATCTTGTGGAGATCATCAAGTTGCACGGTGCTCTTGTGTCTATATCTCAAXXXXXXXXXXGTTACCACTCTAGTATTGGCATGCCACCTTTTGTGGCATTGTATGGAAGGAGATGTCGATCTCCTATTGGGTGCTATGAAGTTGGTGAGGGTAAGCTGCT
>Marker672358
CGTTAGGAGAACAAATGCATCTCCTGAAATACGATCATGCTAAAGTCCAAACTGTCCAAAACATGACCGTATTTCCCAAACCATACCCTTCATGAGATTCXXXXXXXXXXGGATAAGAAGAGATGCCATGACACAAAGGGTCGACAAGATAAGGTATTCTGGTCGGGTTCCATATGATACTAATAAGATGGTATTGACACATGCTCCTGA
>Marker673112
AAAGCTCCCGATGAAGAGAAGGTAGCAGATGATGCAGTAGCAGGGTCAGAAACCCATGAACCCTAGGATTGATCCATTCCAGGTATACTCTAACCCTTAGXXXXXXXXXXGTGTGTGTGAGGTCTTACTTAGCTCCTACTATGTACCAAATCTAGAACTTGCCTTGTTAGTCCTGCCTAGGTTGTAGTATAGGGGTTAGGAAAGGATCAT
>Marker674979
CAAGACTTCTAACGTACTAGGGAGGTTATTTACCCTATTATTCTATTCATTAATACTAAGAGACTCTTCCTAAACACTCCATAATTCTCTCAAGAACTTTXXXXXXXXXXTGGTTTTTATTATACTTTTATATGCATTAATGGTGGTTTTCGATAATTGGATTGCATGGAAATAGTTTTATGGTAATTGTAAGTGGTTTTGCTTATATTA
>Marker675660
CAAGTAATAGTATTTCAGTTCCACTTTAACCGAAGCAAAAAATCTTGCTTTAGTTTTCAATAGCTCTTAACATTCTTCTTCTTGTTATTTATGGAATGGAXXXXXXXXXXAATTTATTTCTATTTTTTTAAATCCCAAACAAGTCAAAGGGACTTATAAGTTTCTCTTCTATGTTTGTGCTTTTTCCTTTAACTTCCTAACACAATGTCA
>Marker676700
TTGGTGCTCAACCTTAACCTGCTGACAATTAGCGCACTTGGATACAAACCCTATAATATCCCTCTTCATACCACTCCACCAATAGAGTTCTCATAAATCAXXXXXXXXXXCTAGCAAGCTGATGAATCTCCCTGACTAACTTCTTTTTACTATCCTCAACATGAGCAACATTACCCATAGACAATCTATTAAGGGCATCTGCCACTACAT
>Marker676763
TCTGAATGCTAGCATGGTAACTGTTATTGTAAGAAAACTCAATCATCGGCAAGTGCTCATCCCAACTACCCTTGAAGTCAAGAACACATTCCCTCAATATXXXXXXXXXXTGAATCATGCTGACGACGCGAATAGGGTAACCCTGTTACAATCCATATTCACCTCTTCCCACTTTTAGGTGGAAATACTAAACTCCTGCAAGGTGTCACT
>Marker677105
TTTTAGTGACTGAGATAGTAGCATCATGCGATAAGCGTACAACACACGTCCTATCGCATGCACCAAAATTTCAGGTTCTGTTTCCGCATTTTTAAGGGAAXXXXXXXXXXTTTTCCTTAAATCTCATGGGTATGGAAATCTTGATTTTAAGAAAGGGTTTTTCAGATTTATGAATATATTCATGCTTTAGAAGCATTGATGATATTGTTT
>Marker680355
CCACCCTCTTTTCCATAATGATTAAAGAAGAAAGAAGATGAAGGCAAGTTTACCAAATTCATGGCTATGTTAAAGAAATTATCAGTGAACGTGCCTTTAGXXXXXXXXXXTAGCATCAATCTGATGCCGCTAGATGTTTATAAGAAGTTGGGTTTGGAAGACCCCATACCCACGAACATGCGACTTTTAATGGTAGATAGGTCGGTGAAA
>Marker680710
TGCATGAGATTTTTATGTAATTTTGGACACAAAGCACAATAGTGAGATATGTGTATCATTGTTCTCATTTTTATGAGTAGATTGTGATTTTGATAGCTTGXXXXXXXXXXTAGGTCTAGTTATGACTTACTTAACATCTAGAAATAAGTTTATATACCTTAGCCTAGTCAGGGGTAGATTTTCCTAAAATGGATTTCATGAATTAGAAGT
>Marker681689
AGTCAGCATATTTCATTCCTATTCAAATGACCTTCAGCGTCGAGAAATTAGCCCAGATTTATGTTCGAACGGTAGTTCGTTTGCATGGGGTTCCTGTATCXXXXXXXXXXGTTTGAGACATCTAAGGTTAGACCCTGTGGCACAGATTTGATTCAGGACTTGTTAGATAGAGTCAGGGTGATTCAGGATACGCTAAAAGTAGCCCAGAAT
>Marker681904
TAGCCCGTCTAGGCTAGACAAGGCTAAAACAAATTATCCCAGTGACGCAATGCATAAAGCAGAGTTGGAAGTGTAGATCGATACACAAGTCATACTCAAGXXXXXXXXXXCGGAAGATGAAGGTAGCGGAAATAATGATGCTAAGATGGATGTGTGAATATACTAGGAGAGATAAGATTATGATCAAAATTATATAGGACAAGGTGAGAT
>Marker682131
AAATTATCATCTTTTTGACTAAAACCCCAAATTCATTCCACTTTCACTTGGGTTTTCTCATGTGAGTTCCTTTAGTCTTGGGAAATATGTTTGGACTAATXXXXXXXXXXCATCAGACTGGATTGGTAGTTAATAATAATGTAAAAGCATGCTATGGGTATGGGGTTGCATCATGGACAATATGTTTAGGGGATTTATATGCCCGTGTGG
>Marker683150
TCTTTCAAAGGTAGTGAAAAATGGCATCGATGTTCTAAACATTTTAGATTACATAATAATAAAATTAATAAATAGATACAATTAAATATAGTGTTAATAGXXXXXXXXXXCGGCAATCCATTCTGAATAGTTATTGATTAACTTTGTTATTTTTTGGGGAGCCTCGTCTAAGATGTTAAACCCTTCAAACGAATAATTCTTCCATTCTTT
>Marker683782
TTATTCTGCAATTGGAAAGCACCGAATATGAGGAAAAAAAACAATTTAAGGGTTTCCTTTAGAGAGGATTTCTTTAAATTAAGTTGCTGTTGAAGTTAATXXXXXXXXXXGTTGAAACAAAGGCTGCAAGTCAATAGCAAAGTAGAAGTTGTTGCTTCCATATCAACACTGATACTCCAATATCCAGATGATTAAAACATTACAGCAATA
>Marker683798
ATACCTATGGGCTACTTTTATCAGTTTTTAGCCAATAGGTCGAAATGAGTCAGGAAGCCTTGAGACCAAACCAAAGGTCCCCCAACCTAAAATTGATGTTXXXXXXXXXXAAAATGACCTGGAGGGTATAACATCCACTACTAAAAGAACTTTTTCCCTCAAAAGTAAAGGTTTCAGATGTACTTGAAGGCTCAAACAGTTCAGGATACT
>Marker684878
ACTTGTATAAATAGTTAGAGATACATTGTGCAAAATTGGGTATTTTACTTAGATCTAGACATAGACGGCACAATGTCTCCCCTCGGCAAACTTTATCTGGXXXXXXXXXXACATTTTGCTCAAATTTAAGGTTGGTTACGGAGAAAAACTGATTGCAAAAAGCTACCAATTCTTATGGACAAACTTAGTGGTACTACTTTAGTAGGCGTT
>Marker685477
TCTGGTTGTGGTTCTGGTCAGGTCAAAGGCAGTGGAAACAAAAAGGCATGGTATTTCTGCCCAACTTCAAACCTTTTTGTTTCCACTGCCATTGACCTAGXXXXXXXXXXATCATTTTTCTTTTCAACAATAACTGACGGATTTTCATTTTTGGATACACTTTCATATTTGCTGCTCAGTCAATTTTTTCATCTTTCAAATCAATTTCAT
>Marker685640
TCATTACCATCTCTTTTGGTTTCATGGTATCAGAGCCAGATCCAACCCCATTTGAACTCCCGGTCCACACTCCGATTATATTCACATCCAAAAGTTGTCAXXXXXXXXXXGAAAACACATAAGGGAAAAAGAGAGAAATACATACTTTGAGTCACGTTGATAACAGAGAAAATTCCGTGAGCTCTGAGTGAAAAGGAGAAAGGGGTAAAG
>Marker686275
CTACAAGCGGTATGTTGACAGTCAACTCTTTTAACATAGACAAAATTTTTTGATATTTACCTTCTTCTTATTTGATTCTCAATCTTTGAGGTTAGGGGTCXXXXXXXXXXATTGTTGTAGCATGTGGCTCAACTTTCTAGTTCAATCCTAATAGATCATATTTGATATCCTTCAAGTAGTTATCTTGATTTTCTTTCCCTTTGACCAGCT
>Marker686460
GCGAGATGGAACATTAACACTACAGATTCACTGAGGGATCTAAACTGAGGGTATACGTTACATAATCTGAGTTTGACTAAACACTAGGAGTGAAGTCATGXXXXXXXXXXATGGTTGAAGTATAAAACTTTGCACTAAGATATGAATAGGTCGGAAATCATCTTCCCTTATGGATTTCCTATACAGACTGGTATTACTACTGGAACCTAA
>Marker688511
AAAAGCTGAAAATTAACAATTAAAGACTTATGTAGTGATAAAATATTCATGATAGTCCAATCGATAGATAAAAGATCAACAACCATCCCAAGATTTTGTAXXXXXXXXXXAAGGGGAAAACCTTGAAATAAGCTCCAATACTAATGTACATAAATAATTAAATACATACAAAATAGTAGTATAAAGATCATACAACTATAACTAAAACCT
>Marker688889
ACCAATGCATAATTAAGATCTAAATCAGTCCCCCTTAATATTTAAACACATTTTTCCTCATTCTAACTCATTTAAATCCTCAAAATCACACTTTTTTCTTXXXXXXXXXXTTATTGAATAAACAAGTTGATATGTGTATTTCCATGCAATATATATAGAATCTATCATGCTTGTATTAGGAGCCTTGAAGTAGCCTAAAATATTAATGTG
>Marker690266
AAAAAAGTTTCAAAGATTATTCTCACTCCAAAGGTGGAGCAACCACGTTGTAAATGACTTGAAGATATTTTATATATATCCAAATATACATTCGTATGAAXXXXXXXXXXTTTCTATCAATTAAATTAACTGTATCCAACTATGCAGCAACCTCTTTTAAACTATATTTTACTAGTGAAGTCAAAATTATACTTATTTAAAACTTTTTAT
>Marker692142
CTGGTTCTCAACCTTAACATGCTGACAATTAGGACACTTAGCTACAAACTTTGCAATATCCCTCTTCATACCACTTCACCAATAGATTTCCTACAAATCAXXXXXXXXXXCTAGCAAGCTATTGAACCTCCCTTACAAACTGCTTCTTATCATCCTCTATTTGAGCAACAGTACCCATAGAAAATCTACTAAGGGCATCTGCCACTACAT
>Marker694601
TTTTAGCAGGGGGAGCTGAACCCATATAGCCCGTGGGTGGTTTAGAACGGCAAAGCTACACAACCCAGGTAAAGGTTTTAAAGCATGCTAAATCCGGTTCXXXXXXXXXXATGTCATGGGTTACTTTACATATTTCTTGTCTTTCATAGACTTTGGTTTTAGGCTATGGTCGGGGGCATGTCCCGACTAGGTACTCTTTGGTTGGTCTAG
>Marker695690
ATAAAATGGGAGGAGTTTGCTACAGCCTTCTTATATAGATTCTTCCTTTGGGATCTTAGGGAATCTAAAGTGTTAGAGTTTATTAACTTTAAGTAGGGTAXXXXXXXXXXCAGTCCCATCTCCTTCTTTGGCTAGTGCACCAGTGCCAAAATTTAGGAATGATAATCAGGATAGGGTGCTAGGCTCTAAGTCCCAGGGTAACATAAACAG
>Marker696886
ATACTCTTAAAAGGTGTGAAGAAAGCAATTTGGTACTTAACTGGGAAAAGTGTCATTTTATGGTCAAAGAAGGTATTGTACTTGGGCACAAAATTTCAAAXXXXXXXXXXAAAGAGAAGTTGGTGTTGGCTCAAATCATTGTGTCTCCTAATTGGTCCTTGCTTTTTGAGTTATGTGTGACGCAAGTGGAGTGGCTTTAGGTGTTGTCAT
>Marker697051
ACTTCTAACCCTAATAATCCATTCTAAATAAAATTCTACCCCCAAATAGGCTAAGGTGTATAATCTTACTACAAAGTGTCAAACGAGTCTGATTGAGTCCXXXXXXXXXXCATAGTATCAAAATAGTAATCTACTCATTACTATGAGAACAATGGTACCGATATTACATTTTTATTCTTTGAGTACAAAATCAAGTCAAAATCCTATGCG
>Marker697859
ATTCTAAAGAAGATGCCTTGTGAGCTATGGAGAGAAAAGAAACCAAATATCAGATACTTTCATCCTTTTAGTGCAAATGCTTTATCTATAGCAATGCTAAXXXXXXXXXXTAGACAAGAGCATCATTAACAAAACAAGAATTTTTTGCCCTTGTATCTCAAATCAATCCAAAGAAGACTGATGAGGCATTCAGAGATGAATCCCAAGTTG
>Marker699299
AGATGAGTAATTTTGTTTTTGGGGTGAACAATAGTATGGTCAATGAGTGTAGGTCCGCGATTTTAAATAGTGACATGAACATTGCAAGGCTTATGACTCAXXXXXXXXXXTTAGCAGTTCCTATACCTATCCTCTTTGCCAGACTTTTGGAAAGCACCATCAGGGTATTTACAGAGCTAGCAGTTGTATTTATTTTTGATGTGGCAATCC
>Marker699547
TCTAGTAACTATATATAAGGGAGAATCTTTGAATTGGTAGTCCTCACATAATTTTTTTAATCCATTTTAACCCTAATTAAATTTTAATGACTTTGCAAGCXXXXXXXXXXAAGCAAAAATTATTACACATGACAATTAATGATGTGTTTTTCTAATATATTTTCATTTATGCCCTTATTATTTTTGTGAAGACCATTTCACTTTTATTAT
>Marker701310
AGAATAGTGACTAAGCTCTCTAAGCTCTTTAATACATCACTTTATGAAATTAAGACCACTCTTAAACAACCAAATTACACCCTTTTTTATGACCCCACTCXXXXXXXXXXCAAATTATAGTTAATCAAAGAAGGAAATTAGACTACATATGTGGCTACCAAATAAAAAGCTAAAGGCTCAATGGGATTAATTAGGAAAAGGAACAAGGGT
>Marker702897
GTACTCCCCCTTGTCAAATTCTAGGAGTGGTTTGAGCAATGGGCATTCGTCAATAGATAGTTTAGAGAGGGAAGAGGGCATCCCTTTTACTGGAAGGGATXXXXXXXXXXCAACTCCCAGTTCTCACCACCAACAATCTCTTCATCACTGCCATCGTGGTAGATCTTCAACTCTGTGAGAGAGGGGAGTCTCTGTAAACGCCACTCCTTT
>Marker703227
CATCCCACTTCATATTATTCCACCAATAAATTCTCTAAGATTATGATACATCTTTGTCAAACCAAGATGAATAGTATAACGTGACTCATGAGCTTTCCTTXXXXXXXXXXAAAAAATTCTTCTTCTGAAATGACATGTTTGACTATAGTAATTACAACTCTTCTCTTTTTATAGGAGTTGAAGGATTATACACAAGGATGAGAAGATAAA
>Marker703553
ATAGTTTGATGGACAATTTTATTTTCTACACATATTTCGGCGAAGGGAGATTCATATTCTCCGCCCCTATCACTTTTTATATTTTTGATCCTTTTCTCTAXXXXXXXXXXATCAGTTTTCAATTGTTCATGCCACAAATCATAAGACTCAAGCAAGTATGAAGAAGTAAAACTTTTATTGATTTCAATAGTCATTACATTCATCTTATAT
>Marker705009
ATAACTGGGTGGAGAGTTTTCATGGACTACCGCAAGTTGAATTCTTAGACTCTGAAAGACCACTTTCCGATGCCCTTTATGGACCAAATGCTTGATCGATXXXXXXXXXXGTTTGTGAAATTTGAATCTAGCCTTGCAAAGATATGTTAAATTTAATTTGGTGCTTAAATGGGAAAAATGCTATTTCATGGTAAAGGAGAGCATCATTCT
>Marker706417
CCCAGACCAAGGGCTTTATAGGAATGGAAAGAAAAGACGGTGTCCTTTATTTCTGTTTTCAAAGGCGCCCTAGCCAGGTTAGTCTTGTCCTCGTTGCTGAXXXXXXXXXXAAAATCTTTCTCCATTTTAAGAATGTAGTTAAATTCCTTCATAAGATCCTGGTCAAGATTAATAAGAAAAGAGCTATAGGGGCAATTGGGGGAACTTTGA
>Marker706519
TGATTGGTATTTTGAATAATTTTTTTCACGTTGTTATGATTACTTATATGGCTCGGATTCATTCTAGAAGTCTTACCTTGGGATATTTCTATCTTTTTCTXXXXXXXXXXGCTTTGTGAGCTAGGGTGTGACTAAATCAGTATGCAGACTCACAAAGTCCTTGTATGGACTTATACATGCACCCAGAGAATGGAATGCTAAACTGAGAAA
>Marker707137
TGAATTTTATATTGCAAATATGGATCTTGTTTTACTTGTGTTGATGTGTAGGTTATTATTGTAATAGTGTCGCATCATTTTAGAATCGTGGAGCAAAGACXXXXXXXXXXGAGATACTAAGATGGAGTAGAAATATACACTTGGTACATTATGTCACTTGAATTGGACATAGTATTATCGATTTATGTTGCATTCATTCATTCATATGCA
>Marker707671
TCTCAATTTTGAACCCAACATCTTCTTCATCATCTTTTTCGTATTAGACGTTCTATAGTCATAATTGTAGTTGGTGGGATTGTTTGCTTTGATGGCTCTCXXXXXXXXXXAGTCCTTCTTTGACTAAGATTAATAGAATATATATTATTGCTTGTTCTAAAATAGTTGTTTTGATAATATTTTTATCTCTTGAATTTGATTTCATATTCA
>Marker708954
TGTCCTTCAATACATCAATCTAGGAAATATTGATGTTAAATTGCTTGAAGATATCAAGGAACTTCTTAAAATTTGTATCCTTTATTGATTTTTTAGAATAXXXXXXXXXXTCTTCCATTTTTGAGTGAGACTATCATTACCTATTTAGTATTATTCTCCATAATACTCGAAAGTACGCCTGCAGGTCTTTCATGTTATGATGAAGCTGGT
>Marker709744
AAGATAAGTAAGTTTGTGTTTGGCATATCCGATAGTGTGGTCAAGGAGTGTAGGACCACAATGCTGATTAGGGGGATGGACTTGTCTAGGCTGATGGTCTXXXXXXXXXXTTAGCAGTGCTAGTACAAATCCTCTATGTCAGAAATATGGCAGACACTATCAGAGTAAGTGTAGAGCGGGTAGTGATGTATGATTCGGGTGTGGTAAGCC
>Marker709959
TTGAAGAGCTTGTAAATACTATATCAATTGCATCTTAGCGTCACTTTTCTAAGTAGGTTGATACATTTGCCCTTATATACAATGTGACTCAAGATTATATXXXXXXXXXXTAAGTGAGTCTAGTCTCTTACTTCACACTCTGGTATCTTGCTTTCTTTGCAGGAAGATGGAAAACTAGAGAAACTTTCATTATTTTCTATATTTGTTGAC
>Marker710519
CTATCTACACATGCCTCTTGCTTTGATACATAACTCAATAGATTTGTTTTTAAATCAAACAGGGATTCTACAAAGTGTTTTCAACAACTACACACCAAATXXXXXXXXXXAGACTCTTGCTTTAGTAAAAGCATGCAAGGAAATAGTCGTAAATATCATCATTCTCAATCAGTATCTCAGGCTCAATATCTTCTTGCTCCTCTATTACAA
>Marker711636
ACGAAGGAGGACCCTCGATTTCTGCTATCTTCTGTATAATCACTTGCCTCTGGAAATGAAAGTTCTGGTAACACTTCTTCATCATCCTACTCTCTTATTGXXXXXXXXXXGCGGTTGGTAGTGTTGTTTATATTTCCTCCATCCTTCCTCTATGAATGAGTGGAATATTTTAACTTATTGTAGCTTTGATGTTGCAGATTTTGCAGATAG
>Marker714404
ATAGTGTACTACCACATCGTCAAATCACTGTTCACACAACCATTTTAAGCTCAAAATCTGATCTACTAGTTTCGTTTTTGTTGTTTCTTTTGTTGATTCCXXXXXXXXXXTATTATTTTGTAGATGTTTTCTTAGGTACATTGCAATGGAGGGAACGAACTCCCAAACCGTGCAAACAAATGATACCAATATCCTCATGGCTTCTATTGA
>Marker714589
GAGGTCGGGTGAGAGCTGCAGCCCAAGATAGGGGTTAGGATAGGGAGCCTCCACCAGATCCTGTTATTGCTCCCAAGACCTGAGATTTTTCCATCCCAACXXXXXXXXXXATGTTGGGCAAATTTATAAGATTTATTCCACCTAGATAGGGGTTTCGAGTGAGGATGTATTTGAGTTTTTGATTACTTGTGAGGATAGACTTTGTAATTT
>Marker715004
ATTTCAATTCACTAGAAACTTGTTGTTTATCTTGTTGTTCTTGTATTGGTTGAAAGTTTGGGTTTAGAAGTGTAGTGACAAGAAAGGTGGTAAGGTTGATXXXXXXXXXXGATTGAAATTTATAGAGTTATGGAAGTAATTTAGGTGTGAAGATGGGTAAATAGTAATAATGGGAAGAAGGAGGATGTGTTAACGGATTATGAATAAGAT
>Marker715208
GGTTGTAACACCTTGTATTTTGCATGTACTTGTTCTACTTATATGGAACTTGGTATAGCCTTATGGTATAGGTAACAGACGAGATTTGTTATGAGAGTATXXXXXXXXXXTAATTAAGCTAGTAGGTGGGTCACCTACTTGAGTTACATGAGCCAAGTTGATGGACCAAGTCCATGGATTAGATTTGGACCTGTATTAGTATACTTATTT
>Marker715294
ACATGGAAAGTCCAACCTTTCTAATCAAGTTTGTGGTGGACTATCCATACTCACAAAGTCCTACCCGGGTCATCTCCCGTGTATGCAACTAGGGTCCTACXXXXXXXXXXTAGGAACATATTTAGGCTCAATTTATCTTATTTATAGGGGAAAATAATACTTGATCTGAGAAGGACGCAGTGATAGTTTTAGTTTTGTGATTCCATAAGT
>Marker715380
TTGCTGTCAAGCATTTCCAAGCTATCTGGACAGTGAAATAATAGCTCACGTATCATGTTTACAGGACCTTCATTGGCTGCAATATGAATTGATGTTGCCCXXXXXXXXXXTGCGTGAAGCATCCTGCAGGTGTAATGTAGGAAGCCTACCATAACACAAACATCAGTGGCTGAATCCATAGCTCAGTTCTATATAATAAACAGTGATTGG
>Marker716059
CCTTCCCCACAAATTGATCAAGTCCAACAAGAAGGACTTGGAAGCCAAATTCCTCTACTAAAACTGAACTCTTCCATCCAAGCTCCAAAATTGAAAACTCXXXXXXXXXXGAGAAAGTTGAGGTACAAAATGAAGATGGTGGTGAATATTTTTGGTTATGTGGTAATGCATGTGGCATGCCTAATTGAAAGATAAGATTTCGTGAATTTG
>Marker716224
CACGCCATCCTTTATTTCTAACCTTATCTAAAAGTCAAGTTATAACCAAAGAAAGACCTTTAGATCAATCTTTCAGAATGTTAAGGCTAAGCATGCAATAXXXXXXXXXXACCGTAAGACAATTGTGAGTTGGAAAAAATGAAAATGAGAGAATCTTGTTGGTAAAAACCCTCAAGATGTCACTAGATGAATGAGGTCTGTGAATGCAAC
>Marker716553
AGACTTATGTTAGCCTTGTAAACTTAATTACGTATAATTTCACTATTATTAATGCTATTTTGAGATATTTATGAGATTAGATTTTTATTGATTATGCTAGXXXXXXXXXXATGGAATAGTTTGGATGGATTCATGGTTTTGGCATGGTAATTGGTACTTTATTGTTATTGGGTTATCTACTTTCTTCGGTTGTACCCTCTAGGCTAATGG
>Marker718825
TTGGTTTGATGTGGTTGGATTGTTGGTACGGGATGGTTGGACTCAGTTGGGTTGATCACGGTTGTGATCTTATCCCAAAGTTTTTATGTAAGCTGTCACAXXXXXXXXXXAGTAAAGTAGTACATGAGTTTAAATCATACAAGACATTGTGATTTATTCATTGTATAAATGTAAAATGGTACTACAACAGTAATGACACGACCCGAAACA
>Marker719048
CTTTATTTAATTCCAACTTTCACATGTTCCTACTTTTACTATCTTGATCACTCATCTTTTGAAAGCATTTTCTTCTCATCTCTTTTCTTTGTACAATTCAXXXXXXXXXXTGCCAAAGAAAGGTTCAAACGCTCAAAGTGGGTAATTAGATATACAATCTATATACGTGTAGGCTTTTTAGGTTAAAATGGATTTCCATGTTCACAAAGA
>Marker719290
ATGTAGATGAGGATAATCGGGAATTGGTGAATGACATTCACTATTTGGATAATCTCTATGTTTAACTTGTGGACCCTAAGGATGGTGGTATATTTGTGCAXXXXXXXXXXTGACCTTAGAGAGTTCTATTGATGGAGAAATATGAAACGTGATATGGCTATCTATGTGGGCAAGTGTTTGGTGTGTCAACTAGAGAAAGTTGAGCACATG
>Marker721712
TGGTTCGGGTCGTGACAACAAGCTAGCCTTATTTTCTCTTTTTTCACTTGTCGATCCTTTTTTCAAATCCAACAAATAAGCCCTTAATAATATTTGCAAGXXXXXXXXXXGAAGGGGGTTTATATAGAGTTTCGATTCAGGTTAGGATAAGTTTCTATTCGCGCCACAGCCCAAAAGCTGAGCTATGGCGCAAGGAACAACCTAAAATTC
>Marker722419
CTCTTGAGTGTATATTTGGAGTTTAAAAGGTCTTCTATGCCCTTAATGAGGGGCTCCCCTTAAGTGTAAGACCCCTCCTCCTTTGTTCACTTAGACAAGGXXXXXXXXXXAATAACATCAAAATCAAAAGGGAATGTGCATGAACCGTAGCTACTCGTCCAACACCTCACAAGTATTCTGGGGTCAAAGGGAAATAGTAAGGAAGGGTCT
>Marker723500
CTCTTAGAGCTAGTGTCCCATCACGACACAACAAAAACAAGATCCTAGAATACTTTAAGATACTACCCCTCATAATATAGAATGGTCACCATAGCCTAAAXXXXXXXXXXTGCTACAAGTGCTCCGATTCTAAATAAAGTGACATTACTAGTCGTCTATCACACCATGCACTAATCTTCTGCTTAGAAGGACATAACACAGAAATACGTC
>Marker723717
ATATAGTGGTGGAGTTAGTTTGCAAGGTTCACCAACTTCCTAGGTTAGGAGTTTGATTGGTTGATACTACAGAAGGTAATATATGGGTTCAGAATGGTTCXXXXXXXXXXTAATTTATGGGAAATCTATTGGCAAAGTGGTATAGAGAAAGATATTGTAGTGTGTTTGGCTATTTGTTCAAACTGCTAGCAGGTTAAGGTTGAGCACCAA
>Marker724420
AGGAAAGCTACTAATCTTAGACAAAACTTGTACTTACTAAATTTGGAGAATAACTGATGGACTCTTTCGAGATGGTTTACATGATTATTTTCACTACGGGXXXXXXXXXXTGATTATGACCTTGTTCAACTAATGAGAATCGATGCACATTTTGAGAGAACCATCTTTCTTACACACAAAAAGGACTGGTGCACCCTATGGGAAAATACT
>Marker726082
TCACTTGCCAAGTCAGTAAATCATTTACAACAATGATAGTCAAAGTATTGCTCTCACAGCCAATAAGATATACCAAAGATGTGAAAGAAATGACTAAAGTXXXXXXXXXXCCACTTAAGTTGTCTCATATTTACAATTAGACAGGTAAAGTTTGTGGGCATCCAATTACCCTATTAAATAATTTAGAAGTTAAACAAATACCCTATTTTT
>Marker728964
ATACTAGTGTTAGCTCCTATATATTAATATATTCATGTTATACCCTTTGTTATTCTTTTTTTGGAACATTAAGGAGATTAAATACTTAATGATTATGTTGXXXXXXXXXXATGATAGGCTATGGATGGTTTGATAATTATAGATGATATTTAGTAAAGTTATAGAAATTCGGATGTTTATTTTCCTTTGATTTTACCCTCCAAGGTTATG
>Marker729746
CTAAAGTCTATCACAAAAGCGTAGAGCATATCCTCAAAAACTTGAATAGTCTGTTCGGATGGACCGTCCATCTGGGACTAAATGTTATGCTAAGATTAACXXXXXXXXXXAGAATACGAGGAAATCTAGTCATAAAGTCCATAGTGTTTCATTCCTATTTCCATTTGAGAATTGGTAACCTCTGAAGTAAATCACCAAGTCTTAAATGTC
>Marker730900
AACAAGTATGAATGGTTGATAAATGGTATTGTAATGATGTTGTTACCCATGTAATAAGTCAAATTATGACCAGTTGGCTTGATGGCTAAGAAAGGGGCTCXXXXXXXXXXAATAGTTCAAGTCCATAAGTGTTGAAATAAATTGTATGGATGGTAAGGCATGAACTAAAGGGGTTAAGATCTCAAATATCAACTAACAATGGTAATGAAA
>Marker731750
AAATGAACACCTACAATATGCAGGACCAGAACTCTAAGAATGAATCTTCGCGAGCACGGAAGGTGGTAATATTGTTGGTCAGAATTGAAACCTGAGCCAAXXXXXXXXXXTGGTTCAGGTTTCATTCTTGACTGAAAATCTTATCAATCTCCTATGCTCGTGAAGCTTCTTCCTTAGAGTTATGGTCCTGCTCTTTATGAGTCTTCATTG
>Marker733071
ATCTAGCAGGTGGTTCATGCATCTATGGAACTATCTGAGTTCCTTACTGAGATAGGTAACTATATCTGACAGTCCTGATTTTTGAGTTCTACTCTAAAGAXXXXXXXXXXATAGCATGAACATCAATATCAACTCACATGAATTATGAAAACTCATAAACATAAGATCTTTGAAATTTAGAAAAGGGTTCTTGAGCTTCTTGGATGAAAG
>Marker733457
TAGACTCTATAGCCCAAAATAAAACAATAAAAAGGGTAACATTCCTAAATGTCTTGTAGCCTCTCCCATATAAGTATGGCTCGTTACACACCCTTAAAAGXXXXXXXXXXTATGATAAAATTGAATTAAACCAATATCGGGACATGCCCCCGATAATAGACAAAATAAGTCCAAAGAAAAGTCTATGATAAAATATAAACCAAGAAGTAA
>Marker733491
AGCATCAATCATCTACCACCAATGACGAGGGCAACATGATATACTAATCCATCAAATTGGAATATTCTATCCCAAATACTTCAAAATCTGCTACATACCTXXXXXXXXXXTCATTACCAACTCTATCTCATGTAAACAGATTCAACCATACATATATTAAACCAATGAAAGAACAACAAATGGGACAACAAGTTGCTAGTGAATCGAAAC
>Marker735099
AATAATATACTCTCACCAATTTTGAAGCATCCAATATGAGAATGATATCTCCTGCTATAAAGAGCCTCGAAGGGGACTATTTCAATACTAGAGTGATAACXXXXXXXXXXTCGCATAATCCTCTACAACATAATTAGTCCTCACAGGCAAGAAGTGAGCACACTTAGTCATCCTATTCATGATTACCCAAATTGAATCAAACTGACTACA
>Marker736566
GATGATCCCACTTCTAAACCTCAATTTCCATAATTAGGCACACCATGCCCCAACTAGGATAAGGTATTTAGTGAAACATCTAGATGTCAAGTAAGCCACAXXXXXXXXXXCATCAACAATCAGGCTAAGTTACTGTCTACATAATGAAGCCTAATATCTAAATTCACACGCAACACGTATCATATGTCATCTATGAAGAGGAGTAGATAG
>Marker736670
CTTGGTAACATTATTTGTGGCTTAAAGAATTCGTAATCCAAATGAATCTTGAATCCTTGAAGCATCTATGGGAACAAGACAATCTTAACCAATGGCATGCXXXXXXXXXXTTCATGGAGAGAATTGTTTGTGAGTTAAGAACACAATGGCAGTCTAATGGTCCATTTTGGGGTCGAGAAGACCCTCGGCATTTTGGAAGAACAATTTTAT
>Marker736843
ATAAGGTTGTATAAAGAGATTGAGTTGCCTATATGGAAGTGGGAAATAATTAATATAGATTTTGTTATCGGTCTTTCTCAGTCTCAGAATCAGTCTGATTXXXXXXXXXXATGCTTCGGGATAGTATGATTGAATATAGTGGTAGTTGGGTTGATCATTTTCCTCTTATAGAGTTTGCTTATAATAATAGCTACCACTCTAGTATTGGGA
>Marker737627
ATTCTATGGATTCTTAGAATAACCAATACTTTGCTTCCCCATCCAATCTAGTAATAAATATAGCTTTATCTAGGATGCACGACTTTACTCGGATGAATCCXXXXXXXXXXGATATGGTTTAAAAGTTCATCAATTTGAAGTAAGGTAACATGAGTGTAGAGGATTACTCACTGAAGTTCACCCAGTTGGCAAGGTATTCTCTGACTATGG
>Marker738633
CGAGTTTTGTTAGAACTTGTAAACTTCTATACCTATGTTATACCCTCTAAAATACTTATTTTAGACTTTAAAAATTTTAGATACATGGTATGTATCCAAGXXXXXXXXXXTTTATGGCACTTTGGTTATTTACTTTCATTTGATTTCACCCTACGGGATTATGGGAGCCCACATTGGGTTATTTTATTTTTCACAGTTATTGTCTTGTGG
>Marker738673
AGATATCAGGGCAGTTTTAATTAGAGTGATAATAACTCCTGATTCAAAGGTAGTAGTTCTCATAGTAGGTATCTCAATGTCCAACCTATCATCCTCAGGGXXXXXXXXXXAAAGTAGTTTATCCCTCAACTGGAGGTGGTTCTCATGGTCGTAAGGGTGGTTCTTAGGTTACTCAAGGAGTTCTTAGACAGACAGGATAGGAGGTCGGTC
>Marker738696
AGCGTTGATACTAGATTAGTGTGTGATGATTTGGTGGATAACTTATAAGTCTTGCCCAAGAGGCAAGATTTTTAGACCCCAAAGGAACAAGTTATGTCTCXXXXXXXXXXTTGAAAAGTTCACAATGATCAAAATACTCATATAGTAGTCGCACATAATTAATGATAAGACAGCCCCCATAGGAACAAGTTATACCTCATGGGCATGAAT
>Marker740722
GGTGGGTTGTCTCAAACTATTGAGTTTCCCATGTTGTAGTAGAAAGTGATTAATATGGATTTAATTACTGGTATTATGTGGTCTCGTAATCAGTTTGATTXXXXXXXXXXATTCTAACGTCTTGTGTGATTGATTTTTGCAGTAATTGAGTTGACCAATTGCCTCTTATAGAATTTGCTTACAATAATAAATATCACTTTAGTATTAGGA
>Marker740814
GGACATTCCCTCAACCATGAAAGTGAAAATAACAATGATAATGACAATGACAATGACAATGTTAATGTAAACTCTCTATTTCAAAAATATGGAATGAAACXXXXXXXXXXAGGTTTAAGCATGAACTATTAAGACCATTAACCTTGACTATGTAGCTCTAACCATCCTAAAAACACCCACGGGCTATATAGGTCTAGATTCTTCCACAAA
>Marker742148
CTATACTGATTTTCATTCTTCCCTTAGTTTCCACCCTATGATAAATTAGGGTAATTCCGCCAGTTTGCATTATATGTGTTTTTGAAATTTTGTCTTCCTTXXXXXXXXXXAGCACCCCTGCAACTTTCCTTAGGTTGCTCCTTGACACATGTGCATTCCACTCGAGGTTCCTTTGTGGGATATAATTTAGAAGTGTCACGATCCAATCCA
>Marker742461
AAGATGTTCTCCAAACCATATGTGTGATGCTTTGCATATTTATGAATGACCAATCTATCAGAACTTACGTACTTCGCCACTCTCAACCACCACTTGCACTXXXXXXXXXXGATCATCCAACCTATCATTAAAGATTTTTTGTTGTTATTTTTCTCCTACGTTTTGGTTCTCATTCTCTCTCATCTTTTCAACCATGTACTCTCTTAATAT
>Marker742465
ATAGTGTTTGTGAGAAAATATAAGAGAAAAATATTATTGAATTATTGTAACTACATTATTACATTGAGGCTCTATTTATAGACACACTGCATTCCAATCTXXXXXXXXXXGGGACTGTCTAACCAAGGAACAAGTTTTGAAGTGTAGAGAACAAGTCCTAACACTCCAAAGCTGTCCAAGAAGCCAAGCCCCTTTGTTTGGGCTCATTAA
>Marker742520
TTATGTGTTATCAGCGTGCTCTCCTTGTGCGACCAGACTATGCAATGGCTTTTGGTAAGTGCGCCTTTCTCGGTCTTATCTTCATATTCATTGCTATGAGXXXXXXXXXXTAGTGATGTTGGTGATTGATCATTGTACAGATCGTAAGTTAATGTAAAAATTGCACAGGCAACTTAGCTACTGTGTACTATGAGCAAGGTAACCTGGAGA
>Marker742895
ATGATTTCCCCATAAACAAAATCAACAACTCTTTTCAGAAGTACTACTGTTGTTTGTTGTTTTCAATAATCTTAGACCAAACGTCCCTCTTTGCTTATGTXXXXXXXXXXTGGTTTCCCCTACTTTGCCATGTCTATGATTTCATCTCCATTCATAAAAAAACCAACAATGTTTTTAGAAAAAGAAAAGATCAAGAATTATTTTGACATT
>Marker743949
GAGATGCAAGGATCCAGTAAACATAACCTTTACTTTGTACCCATTAGGAAGAGTGATTAAAAGTGGAACAACTAAGGTAGTCAAGTTGTGAAGATAGTCTXXXXXXXXXXTTGTTCCTTGGATAGTCTATAATCACCATCACCAAGAGTCAAAGAAGAAAATGCAGGTTTTGCATGTTGACTCCCAGACTGTACCATGGAAGTAGATTAG
>Marker744338
CATATTTTTATTAATATTTAATATTATATTATATATATTATGCAATTAGTATCATTACTTCTTAAAAACAACAAGATTTATGCTTCTTTTTTGGGAATTTXXXXXXXXXXATAGTCAATATACGTACAAGATGGCATATACACCATCACTATAAAACAAAAAGAAAAGAAATCAAATAAACATATTTATAATTTTATCAACAAAATTTAT
>Marker745234
TTACATTACTGTGAAGTGTGAATATTTCTATTTCACTTGTGTCATTATTGATGGAGGTTCTGGTGCTAATATTTGTCCTTTGTCTGCTTTGAAAAAGTTAXXXXXXXXXXAAGTGATGTGGTAGAGTGGACTGAGGAATGTCAAGAAGCATTCGATAAAATTAAAAGATATATATCAAATCCACCTGTGTTGGTACCACTTGAACCTGGT
>Marker745875
TTTGCATTATATATGGCTTACAAAGATTATGAAGTAAGAAAGGTAAAAATGAATAAAGGAACGTAATATATGTAGTCCCACAAGTATATATAAAGGTGGTXXXXXXXXXXTAGGGCGGGGGTTTGTCCTGACCCTAACTAAGTCTATGTATCTTTTATAGGCTTTGTAGACTAATGTAAAGTTATGGTAGTGTCTTGCCTTTAGATGTGG
>Marker748331
CCTTAATCTCAAGGACTACCTCACAGGACAATCTCGAGACAAACTTACATATTCTAGACCTCATGCTAGAAACCATCTGGTGAGCATACCTCGACAATTGXXXXXXXXXXAAAATCTTATTTATGTCATCGATAAAGCCTTGCGGATCTTCCTCAACCCTTGTACCCATGAACATGGGAGGGCTCAATCTCATAAATTGTCCTATTCTTG
>Marker748362
AGTTCAGTAGGCTTTGACTTTCTTGGGTTTCCTCTTATGTGGATATCTCGAGCACTTTAGGAGGAATTATCCATAGGTTAGATAGAGAAATACTTCACCAXXXXXXXXXXGGGATTAGGCTTGATTTTTTGAGTTTTGGGGATTTTAGTGTGATTGGATATGATTTTTTAATGGTTATGTCATGGACTAGTAGTGGATCGATGGTGGGTT
>Marker748741
TTATTAATTCACATGTGCACTATGGATCTCACTCCCTTAATGTCTCACTCTATCTTTATTTCTCTTTTCGTCCCTCCTTTATTGGCTAAGCTTAATAATAXXXXXXXXXXAATAAGGTGAGCAATTAATATAAGACAATTATTTTTAGTAAAATCAACTAATATGGAACAAAGTGAATAGTAATTTTTATTTTCGTAATTACTTAAATTA
>Marker750517
ATCACCGGTCGTTGGTTATAAATATTTTTTGAATTTTCTTTAGCTTATTACATGTTATCTTATAATATGTTTGGAATTCATCCGACCTTGGGGGATGTTGXXXXXXXXXXTGGAAGAGACAATGGGTGCTAAAAAAAGCAGAATCATTGGAGAAGCTTGGAATATGAGGTGAATGTTCTTTTTTATGTTCATCATGTTGTAACATAGAGT
>Marker750922
ACTTAGAATCTTCCATTTTTTCCAATTCATAGAAAGAACAATCAGCAATTTTCCATTTTTTTAATCAACAGCTTTACACATATACACACCAGATCATGCCXXXXXXXXXXAGAGATACTGAGCTCAAGAGGGTCAAAACAGTGAGAAAAAGGCAAAAAAATGACTGAAAACCGGTGATTTTCAATTGGAATAGTAAACCAGTGAAAAATC
>Marker751021
TTGGTGCTCAACCTTTACCTGTTGATAATTTGCACAGTTAGCCATAAACTAGAAATATCTTTCTTCATGCCACTCCACCAATAGATTTCTCGTAAGTCACXXXXXXXXXXCTAGCAAACTGATGGACCTCACAAACTAAATCCTTCTTATTATCTTCAACATAGGCATCACTACCCATAAACAATCTGATAAGGGTATCTGCCACTACAT
>Marker751614
AGTCACTTAAGAGACCAAAGCATTGCTTAAGAGAGTGTATCAGCTAGTGACTTGGAGAATCCCTAGTCTCAGCGGACAACTCGAGATTCATCTGGAATATXXXXXXXXXXAAAATGTTGATCAAAGTCAACTAATAAGCCTTTAAGAGTAATAAAAACCACAATCTTGCTCAAATCACACTGAAATACATTAGTGTCATGACCCAAACCA
>Marker751884
AAAGATGATTAAAAAATTTTAACTGTTATAATTTGGAAGTCCTTTAACTATATTGTATCCTGAAAAGTATTGTGTATGTATTCGTGAGTCTTATTTCTCTXXXXXXXXXXACAATTCTTTGTTGCATCTCAAAGCGAAAATCATATTTTACTAGGTATGAAGGAACTCTCTTTGGATGTTTTCATGAACTGGTTCATGTTCCTTCGAGTT
>Marker755990
GTCCATGTTCATTTATTGATGATGTATAGAAGAGTCTTCCCTCCCCTCCTTGAGTGCTAAAAATATTTATCACTTCAAATATTCATTGTTCAAAATTTAAXXXXXXXXXXATATATAAGTCAATATTCAATATATTAAGTAGATACACTATGGAGCACAACAGTCTCAACCGTAAGCCCAGGTCCAAATCCAAAAAGCACACCCCAATCA
>Marker757010
CCTAATCATAGTAGGAACTAGACCTGGCATAATGTGGGTCGCTAATACAAATTTCTAAACATGATATAAATATCCATAATAAAATAACCATATGAGAAATXXXXXXXXXXATAACGTAACCTAGTGTATACACCTACTCCAACTTGATGGCTCACAAATTCAGGACCTATGATGACCTATGTTCTCCAACACGATGGCTCACTTACAAAG
>Marker757422
AGAGCAGATCCCTGAGTTCATGCCTTTTACCTAAATATTTGACTATGTATATCTGCCACAAATATAATAACTAATATTCTCTGACAAATATCTTGATATTXXXXXXXXXXTAGGGCAGAGTGATTGTCACATATAATTTCATCAGTTTGAATTCAACACATTTTAGCTCTTGGAGAAGTTGTTTCAACCAAATAAGTTTGCATATAGCAA
>Marker757682
TTCAGTTTATGTTTCCGTATTATAAATTATTTTATGCAGTATACAGGTACAAATATCAGTCATGGGTTATCTTGTGGTCATTCGGGGTCATGAGCACCTTXXXXXXXXXXTTTCTTATATAGAACATGCCTCCTAAAAGAAGAAATAGAAATCAGTCAACCCCTCAGCCCAAAGATCCTTTGGGCGATCATTTTTCTCATGTGGAGTTTA
>Marker758910
TTTAACTATACAAAAGCTTAACCAAAAAAACACTTCAATCTTGCAACACATATGCGTGAAAATCACTCCTACGTGGACTAGTACTCCAACCAAATGCTGCXXXXXXXXXXAAGAAAAGGTTATTGAAATTTTAACGGATGACATAAATAAGTCATTTCTTATAGTACGATGGCATATTTGAGCCTTTTCTCTTTGTTTTAATTAAAGACG
>Marker759127
CAGGTAGCACCTGCGCCCATAGCCTGACCACAGGTAGCTTCCGTAGGTTGGTCAATTGTGGTCCCACCAACACTTACATATGACCTAAAACAGCCCCCCAXXXXXXXXXXTATTGTTTAAATAAGTTGATATGTGTATTCCATTGCAGAATATATAGAAACTATCATACTTTTATGTAGGATCCTTGAAGTAGCCTAAAAACTTAATGTT
>Marker759199
ATTAAAATTGATCAAATGTATCAGACTCCCAATAATCTAGGCATATTTAGACTGAGACACTGGTCACTATTATTCTTTTTAATTTAGAATTAGCATCATAXXXXXXXXXXATCAATATATAAGCATATTATAACTTAATCATTATCTATGACTTTAGTAAACACACGTTTATCCTTTTCAACAGATAAAAATTTGACTCTAAATTAGACT
>Marker759319
TGATGGGTATCTCAAGTCCCACATGGACCAGAGATCACCCACTTCACCTAACCGAACCAACACAACATCCCCAAACGATGGATGAATTCTGAACATATAAXXXXXXXXXXAATAAGAACTAGTGTCTCCCAAAGTATGGAAGCTCACCACTTCAATTTGACTCGCTACCTGATCCCGAATCAAAATCATTGAGTAGGAGATGTGGAAGTA
>Marker760054
AGAGCCATAACTCTAATCAACAATCAGAGCTTCTAGGGTTTACTTGGTTATTATAGAAGGTTTGTGAAAAGCTTCACTTCTATTACTGCTCTATTGACTAXXXXXXXXXXGCGCCATTACTTATATGGGGTTCATGTTGATATCTATTTAGACCATAAGAGCTTACAGTATGTGTTCACCCATAAGGAGTTGAATCTCAGGAAAAGGCGA
>Marker761353
CTCTTCCTGTTTGACCCCGATGCCAAATGTAGAAATGGTGATGTTGGTGCACCCAACTTGTTGTTTGGTCTACATGACAAGCAAAGTGTCACTTTTGTGGXXXXXXXXXXACGGGATCATACTTAGAGGGGTCATCTTGAGCATGCCATTAAACAAAATCGAGTGTGGAAGATTGCTTGGAGCCTTGAAGACTTGAGGACTCTCGGGTTT
>Marker761854
CTCCGTTCTACTCTCTATAACAGTGAGTTACTGGCGGACATCCTAGCCTTCTTAGTCTTAACCTGCAATCATCAAGCAGAGCATTATAGTATAGATTGCCXXXXXXXXXXAGGGTCCACCTAATGTGGATCGACCTGGGTTGTCGAATAGTCTTATTGCTATTGACAATGTGGCTGTATTCTAAAACATCGGCATGGGTGTGGCTGAAGT
>Marker762021
ATGACTGCATCCCTGAGATGAAGTTATGTAACTTGTCTTCATCAGACATGTTTTGGATGTCCAACATCAAGGAAGTAAATTCCTTAATATAGTCGCGAATXXXXXXXXXXGAATTTGACTTTGGAACTGCCTTCATGCGACTGCCCAGATGCAGCCACAGCAAGTCGCAGCACTATCATCTCTATCTGCAGATCTGTCATCACCTTGACT
>Marker763152
CCTCGTTTGCGTCATCAGCATGATTCGATTTGTGTTATTGTAGGAAGGTTGACCAAATCAGTCCATTTCTTACCAGTTCATATGTCCTACTCAGCTGAAGXXXXXXXXXXGCCTACAATAATAGTTACCATGCTAGCCTTCATATGTCCCCGTTTGAGGCTCTTTATGGAAGGAGATGCAGGTCATCAATCAATTTGTTTGAAGTGGGTG
>Marker763664
TGTCTTCAAAGCATCCCAATTCCTTTCTTTCCAAATTGTCTACCAAATACAGGATCCAACGACTTAACTGATCTGCTGTATGCTCAAGCATTAACCAACTXXXXXXXXXXCTTCTTACCTGGATCTTTTTTATAAACTCTGTTTATTGAGAACTTGCCATCCTTATCATGCCTGTAAAACCCTTGAGCACTTGCATTAATTCAACAAACC
>Marker763987
GAGTTTTCTCGGGAGCAGTTACTTCCTTCTTGACTTCATCTATTTGCATTTCATAAGTCTTCAAGTTGCTCACTAGTTCATCCAAGGTCATCCTAGTGAGXXXXXXXXXXTCATATGCATTTACTAAAGCAACCCAGATTTGTTTAGCAGTAGTGAAATTGGATACCCCGTTGTACTCAACAGGACCTAGTGCACATACTAGAATATTCT
>Marker764551
AGCATCTTCATCGCCTCCGTTCATTTGCTCTTCTTCCTTATTAGGCTCTCAATCTTGGGATTTCTCATCATTCTTATCCTTTTCTAGTTCCACCTCTTCTXXXXXXXXXXGAAAATTGAGCTACATCTCCGTTCTTACTCCAAGGATTAGTTGATGAGTACCCTTTGGACTTGATGAAAGTTCTTTGCTTAAGATCTTTCTCAATTTCCA
>Marker765086
CATAGAGGATTTTTACGTAACCTTTGACCCAATGCATAATAGTGCAATATGGGTATCATTGTTTTCTCATTGATGAGTAGATTGTGGTTTTGATAGTATGXXXXXXXXXXAACTTCTAAAAATAGATTTTGATACCTTAGCCTAGTAGGAGGTTGAACATACCTTGTAATGGAATTTGAGGATTTAGAACTGGGTAGTTCGACCAACCTT
>Marker765209
AACTATTTTTCTCTGATGATTTCTAAATATTAATGTACTTCTTTTCTTATTCTGATATTCCTAAACAAATGATGCTATAACAAAACTCTCCATCATTATGXXXXXXXXXXTAAACTGTGTTGCAAAATAAGATTTTTGGGAAAAGATGGACATTCTTTTCCATCGATGCCGCTATAGCAGTTGACACACTGCTATAGTGGTATTCAAAGG
>Marker766721
AAATGAGTATACTTGCCTGACTCTAATGCTGATACAACTGACGCGGAGGGTACCTATCCTAACTACCACTACCTCTGAACTATGAGCTACTACAACCCCCXXXXXXXXXXCAAATTATATGAATAACTGAAAGGCATGAATTTCTCAAAAAAGATCTCAGAGAAATGAGTCTATATCAATGAGAAAGATCCAGTTAGCCTGGAATCAAGA
>Marker768786
GATGAGAACTTATATCATGCATGAGAGAGTTTCAAGATTTTTTTTGGGGCTATCCATATCATCAACAGTCCAATTAGGTACTAGCTCACACTTTTGTTGAXXXXXXXXXXTGAGACAAATACTTGGTGTGAGGTTTGTGCAAACATTGGTCATTCTTCATCCATGTGTGGTTAAAATCTTGAGCCACTGATGTTTGTGGGCAATGCTCAA
>Marker770104
AAACCCAGGATGTTTTAGGAGACCACCCCAAATACCCAATTGTTAACCACCCTATACCCCATATCGGTTGAATTTTGAACATATAAAAAGAAAAGACAATXXXXXXXXXXATAGCATGAAATGGATTCTTCAGAACATGGAATCTCACCGCTTCAATCTGACTCAAAACTGTCCTCAAATACAAGTCACTAAGCAGGAGGAATGGTAGTA
>Marker771516
TAAGTCTTCAGATTGTCGGACTCTGAGAAAGGGCAAGAAAAAGGATCAAGCAAAATTGGTTGAATCCAAAGATGATGTGGACAATTTGTGTGTTATACTTXXXXXXXXXXCTACTTCACTTCAGACAGAATTGATTCAAATGTGTATTTATTTTCGATAAAGTTTTAATAAGTAGGGGTGATGTGTATGCAAGTAAAGTTACTTCACCAA
>Marker771977
CAAATTCCTTGCTAAGTCTGATGATGTTTTTTTTACCCAAGAGGAGGTTTTAGTCTTTAGATCTTTACTGCACTCACTGGAATTAAATTAGATGGGGTTGXXXXXXXXXXGGGATAACTAGTTAGTTATTAAATTAAAGTTAACAAATTTTGTAACGGGCTCAGCCTTGGTGGGTTTTGAATATTTCAAAAGTGGGGGTTGGGATTTGAG
>Marker776575
AATTGAATACCACTAGTTTCATTTCAATCATGGACAATGTTTGAAATGTCAAATACAATTTATTACTTCCAACACATAAATAATTAATGGAGGCTTGATTXXXXXXXXXXTCATTTAAAATAGCAACGTTAGGATTATCAAGAAATTTGTACGCCTACATACCACACAAATTTCTCCATGTTCTGCTCTTTATAGCTATATTTAAGCCAC
>Marker776646
TCCGAAATAAAGAAGGCTTACCAACTGCTCACTTCTGTCTGACAGATTCTACGGCTTAGTAGGAACTCTGGACTGAGCCTCAGACCTTGAAATATAAGGGXXXXXXXXXXACGGGCTATATGAAATCCACCATTGACTCGGCGGGGAAGCCCCCAACCTAAGTTTTCCGCAAGGGTTGGAGTGTCTGAGTCTGATACACCACAGGGCTCT
>Marker777316
AAAGTCCCAATTTTGGGATAAGTGATGAAGAAGTTAGTCCAAAGGGAAACCTTGAAATAATCCCTTGTAATGTAGAGCATGAAGGCTTCCATAATGCAAAXXXXXXXXXXAAAATTGTGATGTGATTTCGGGTACATCTAGTGTAGAAGTACATGCTTCCTTCTTTGATAATGCTTTGGGTAAGTGTGATACCCTAGTAAATGGAATGAG
>Marker778662
ATAGTTCTGAAGTTCTTTAAATTTGTGGAATTTGGGCACTTTGGAATGAGACACAGGTAGGTGGAGTTAACCTTATCTTCCATGGTCCAGGTAGTGAAGGXXXXXXXXXXATGACTGATATAGGAATTCATAGCTCGAGACCTTTCACACGAAGCCAAGAACGTGAGTTGTAATGACTCCAAGAATTGTTCACATTCTTTTCCATGTGTG
>Marker778803
CACATGAGATTTTTACGTAATTTTGAACCTAAATCATAATAGTGCCACATGGGTATCATTGTTATTATTTTGATGAGTAAATTGTGATTTCAATAGCATGXXXXXXXXXXTTATGTCTTATTTAACATCTATAAGTGGATTTAGATACCTAGCCTAGTTTGCATAGAAATTTTCCTAAAATAGTTTTCGAGGATTAGAAGTGAGCCCCTC
>Marker780700
TAAGACAATGTAAGACATGTATAATGTTGGGTTCTAGTGAAAGTATGAATGAAAAATGGAGAGAACAAATGGAGGAAAAAGTGTCTTCATTTTAAGGAAGXXXXXXXXXXACACACATGGCATATGTGGATGCATGTCACAACACACCTCGAAGGGACGTGATCCTTTGAGGCATTGTTTCAAAATGAAATGATGACATGCACGTACTGG
>Marker781046
TCCAGAAGAAGGAGGCTCACCACTTAAAGCTGACTCACGAATTATCTAAGAACCACCTATCACTGCACTGGAAAAATAGAGTTGTCTTCGTTCCCTGAATXXXXXXXXXXAGAATAATCATAACATATATGCACAGGGGACTCGAACCTCCCGGTCATACTTTAAAGGTGAAATGAACACCTGATCAAAAATAAGGGTGACTCTAACACC
>Marker781082
CTAACTCAAGTGCCTAACCAAAAATAAACTACCCAAAATGCAACTTATCATAATAAAGTAAAGGGATCAGGATCATAACTCTAACCTTAGTACCAGTCCAXXXXXXXXXXCCATAACATACCCAGTGTATACACCTCTTCCAGGTTAATGGCTTGCAAAGGCAATACCAATGACAACCTCTCTTCTTTGATATAATGGCTCACTGACAAA
>Marker781741
ATCTTGTCCTCTTTTAGTACCTTCTCCCACCATGGATTTATACCTACGAACTGCATATCCTATAGGTTACACAGGCAAGACAACCATCTCAAGCAAACTTXXXXXXXXXXCTATGCATTAATTTTATCTTAACAATGCATTATTTTATCTCTCAAATATCACAATAAAATGATGGTTGTTCTGATCGCGAATGTGCCTGCTAGATTTTGT
>Marker781808
GGTTAGCCAAATCTAGAGTACGATTTATTTCCTCCTGAAGCATTTCTAGCTTTCTTGTGAGTTCCGCAATCATCTCACTCTGTTCCGCTATTACATAGTCXXXXXXXXXXTCCAAACAAACGCTCATAAACACATAATACAATTATATCACATAAGAACATTAAACTAATGCGTATCCTAACTGGGGTGACCCTTTTGAGCTAAGGGTTT
>Marker783424
TTTGCTCGCGTTCAATCAAATACATTGCTTCCAACTCTGACCATGTATACAAATAATATATATACAATAACATACCCAGTGTAATCTCACAAATGAGGACXXXXXXXXXXATCTTTGTATATTAATGATCCAGTCTCCAATATATTTACTCCATATTTCCACATCTTCAAGTGAATGAGACAAAAGACAAGCAAGGAGGTGCTATAAAAA
>Marker784118
AACCAGCAGACCAGAACCACAGTCATCCGTAGAGTGAAAATTAGGGTAACAGGTGGCAGAAGAAGAAGTTTTGGGGGAAATGCTCAGACTGCAGCTAGCGXXXXXXXXXXGCAAACTCCTCAGTGCCACCACCACCTCTCAAACGTACTACTTCAGCTACCGGAAGCGGTCACAACCGGTTATATGGGTTGTCCAATCGCCAGGAGGCAG
>Marker785149
CCTGCCATTTCCTTCCATGCAATTCTTCATTTATTTGAGAGATCGAAACAATGTGAAAGGGAGCCTTGGCGTAATTGGTAAAGTTGTTGTCGTGTAACCAXXXXXXXXXXACCTTTTATTCATTTTAAATCTTCACTTACACGAGCTAGCTTTTGATGTTAAGTTAAGCTCAAGGTCCATTTTCTTTTTCTTTTTTGAAACTGGTAATGT
>Marker785305
AGGTTATAACATCTACCTCCTTAGTAGAAGATGCTACTCTCGTCGACCTTCCCTAGTCTGAAGAGGGAGAGAGAGATACACAACATGATGGGGTTAATCAXXXXXXXXXXGAGTTCTATGCCAACTATATGGTGATGATCAAGAATATGACTCCCTGGGTCAAGTATAAAGATATGAGAAAGCATCTCGGCTAGCGATTATACGAGTTTG
>Marker785458
ACTAGGCATGATGATGGAGACAATACAGATCTTTCAACACCACTCTTTTCAATATTCAATCAATCAAGTAAAATAAGTCTAAAAGTTAATCCACTTCGATXXXXXXXXXXTTTAACACGATTTATACTTTTGTTCACTCTTATGTATATTTAAATTCTAACTTTTCTGGAACTTTTCATAGGTTTATAATCCACTTAATTATGACCTAAA
>Marker786432
GGGTTTAAAGATGTTTATCTTATAGCAAGAAAGAGAGTCAAGATTGTTGATGTGTCATCTTGGTTAAGGCATTTATCTATTTCCCTCTTTAAATAAATATXXXXXXXXXXATCATCAAAATGATCTTGTTAAAGGTATGCACACAAGGTGTTTGTGAAAATGTCTAAATGAATAACTAGTCACATATTGTAGTATATTAAGTTAGGGAAA
>Marker786450
TCAAAAGATGAGAAAAGACCAAAATACCCTTGCAAAATCGTCCTTTAATTGCTGAAAAAAATAGCTGACCATATTCATGACAAGTCTCACAAAATATAGTXXXXXXXXXXCAAGAGATATGCTCATTTGAAGTTGGTTATGCCAAAATCCTTCTTAAGAATTGAATCGGTAAGGGATGTTTTGATTCACCTAATCTCTAGGACACATTTG
>Marker787681
TCACAAGATACATATGTTGGAAACTAGGAAAATAATTATTGATGTCTACACCATTCACACCTCATCTTGAACAAGAAAATTGAACACATTGGACTTTAGAXXXXXXXXXXCGAATATAAATAGGTGAACACATGAAAGAAATCAAGGGATTCAGTATCTACTATACATACATAAAAATATACTTTCCCCCTTAGCGTAATTCTTTCACGA
>Marker787844
AAATCATCAGGATAGGGCATAGGGTGTTCCAAGGAGAAGTCTAAGACAGTATTAGCAGCCACCTTTCTTGGAACAGACCCTTTGGTAAATTGGTAGTAAGXXXXXXXXXXGGAAAGAGGCTGATTCGGAAGGAAACTGAGAAGTAAAGTAAACTTGTCTTTGTTTCTCATCACTTAGAAGAATGTTGTATACAGAATCTATAAAGGGAAG
>Marker789144
GTAATTCTGTTGAACCTTAATATGACATAAAGATGGAAATTTTTCTTTCCTGAATCTGACAGGACCATTTTGTATCTGTCAAAGTTGAGGATTTATGAAGXXXXXXXXXXAACCAACTTTCCTAACACAGTATGATGCTTAACTCCAGTAAGAGACTTTGTCAATATGTCCGCAAGTTGAGCATTTGTAGTAACATGTTGCAAAGTAATG
>Marker789909
GCGTAATCCAAAAAACAAAATAGATGTCTACTTTCAACCTTTGATTGATGAACTTCAAATTTTATGGCATGAGGAGGATGAAACTTGAGACATCTCTCTTXXXXXXXXXXCTGGGAAATAGTTCAGGATTTGACGTCTGGGAACAGGCTTGATGGATATGGCGTTTTGCATAACTGGACTAAGCAAAGTATATTTTGGGAGTTAGAATAT
>Marker790031
TGTGGTATGTCTCAAGAGATAGAGTTTCCCATTTGGAAGTAAGAAATGATAAATATGGATTTCATTACTGGTCTTGCACAAACTCAAAATCAGTATGACTXXXXXXXXXXATATACAAGGGCATGTGTGATTTATTTTAAAGATAGTTGGGTTTACGACTTACCTCTAATTGAGTTTGCTTACAATAATTTATCACTCGACCATTCAGAT
>Marker790598
CTGTGGAACTAAAGTATAAGCATAAAAGATGGAAGAGTTGCTTCTCAATTGAGAATCCTATCAGTCGGGCTACGAAAGGTGAGACCCGTGAAATGAGACAXXXXXXXXXXATAACATAGAGCTTGAATATTTGGAAACTTGAATTTCTGATAACTATTATTGCCTTTGGTTCAAGGGCTGGAGCATGGACATACACGACATATAGAATGC
>Marker790636
CTAGGATGTACTCTCGGGGTGTTACAAACTTTATATCAGAGTCTAAGGTTTTAAAGTGTCCTAGGAAGTCTGAAAACCCCATTGAGTAAAATCTTGTTCAXXXXXXXXXXTGATTATATTTCTCATGCCGAGTTCAGAGAAGAATTCACTACCTTATCTCACTCAGTAGTAGCTAATATAATCAGCCATCTTCTGTCTCAGCCTTTTCAA
>Marker791494
TGAAATTGAGTTACTTCCTTGGGACAATCGCATTACAGACCTCATATCTAGTTACTCCTTGAAGGGTTTTCACCAAAAAACCTCTCTCATTTTCTTTCTCXXXXXXXXXXCATTGCATGCTTAACCTTATCATTCTTAAAGATTGATCTGAAGGTCTTTCTTTGATTGTAACTTGGATTTTGGATAAGGTTAGAAATAAAGGATAGCATG
>Marker791753
GCACCTCAACTAATTTCAAGGGATACCTGCCACTTTCCACAGTATCAGGTGTCAGGTAACCTTATCCACCTCAACTAATTGCACACAATTAAACCTCAAAXXXXXXXXXXAGAACCCCTCATGGTTTATCCATCCAAGCTCGGGCAATCAAATACACTTTAAAAACCCACATTGCACACAATTTATTCTTTTTTAAAAAAAATGATACAC
>Marker792206
AAATTATGGAGCCTATCCTCACAAACAATCAGAAACTCATACGCATCCTCGCCTAGAGCATCATAAAACCTAGGCGAAACGAATCTCAAGAACCTATTAAXXXXXXXXXXAAGAATAAATGAATCCTGGTGGAGCCTGGGCTAGTCCCTGGCACACCACTGGCAGAGGCGGAAGAATCTCTGGCTTAGGAGCGGGAATAAGGTCTAGTGA
>Marker792489
CTCTGTCCACCACCTGGAAAATCAACTCTGGATGTAAACACACCTCCAAACTTAATCACTCTTAAACACTGTGCACCTACACACCCAGGATCACAACCTTXXXXXXXXXXATCGAGAGAAGCTATTATAGTTCTTTGTCCAAAAACTACAATGGCTTTCTTTCTGACTCTGAAGAGCATGATGGAACAGAGCCCACCTGGAATAGCAATG
>Marker796179
TGATGGACTTAAAGGAGTATTGTCAGTGCAGCGAGTTGTACCTAACATACTTAAACAATAAGATTCAAAAGCCCAAGACCAGTTACACATTCACTTTGAAXXXXXXXXXXTTCGCTTAACCTTAAACAAGTTGACAAAAAATTTTTCTCCTGATTTTTTTATGTAATGAAGCATCTTCTAATTCACCTTGTGCGAGAGGCACGACTTGGT
>Marker797177
ATATAATCCTAGTTATGGGAGCTTAACCACACATCTCCATCATAGAACGAAAAAAAATCATTGTGTTATTCATAGATTAATTTAGAATTTACTTACAAAAXXXXXXXXXXTCTATTTAGGGACTGGTGGTTAATTTGGTGGTCCGTCGGAAGACTGGTGGTCCACCATTTTAACCGTCATTGGGTCTTCTGAAATATTGGATTCTATTTA
>Marker797789
TAAGTGAACAATATCTAACTACCATATCATAGTGAGACTGATATGGATGAACTAAATGAGTAATAACTCTACATGGAGGACACTTTCTAGACCAATGATCXXXXXXXXXXAACTCTTTAATGCACTACACCCACTGATCAGAAATGACCATCATAGTTTGAAGATCTATACCAAATACTCTATAATATTTGATGAGAACTCTGCCCATTT
>Marker798208
ACTTGCCATTTTGCCAACTTGAAGTCAAGTTTGGCAAGCTTAAAAATTAAGTTTGGTGTCTATAAATAGCCACCATTTTGTACATTTTATGGACACATCCXXXXXXXXXXTATTATTAACTCATTTTTTTTTAAATTTAGTTTGAAAAGAGTATTGATCGTCACAAAGTGGTGATATTGTTATAGGCTTAAGTTTGAATTTATTATACTT
>Marker798982
TAAATTAAAGTTGTGTCAAATGTACCAAAATTCTCTTTAATCTTGTGGTCCTAAACATGCCATGTGGAAAGTTGAAATTAAAGTATTGCCAAAAAAGAAAXXXXXXXXXXGTTACAAATGGTTTAAGTGTGTGAAAACTTGCTTATAATGTGAAAATTTTAATTGTATCAAGCAAAGAGTCGAAACCATAAGTTATAGATCAAAGTGGAT
>Marker799309
TACACCCATATATTTCATTTTTAACTTTTCGACTAATGGGTCAAAATGAGCTCGACTGCTATGGGATCTGAACCAAGGGTCTACCTACCCTAAAATTGATXXXXXXXXXXACTAAGGAACTTTCATCCCCGAAAGTTAAAGATGAGGAAATACCTGAAGTCTCAAATAGGTGAGGATACTGGGCTTGCATCTCTCCCTCTAACCCTTAAG
>Marker800487
ACTTCGGTAACCTCTGGTTTAGCTTGAAGGTTTTGGTTTCATCCGATTTTTGGTGTTTTCTGTGCATTGCTACAATGGGTTAGTCGGAATCTTCATGGATXXXXXXXXXXTGATTTTTTTAGAAAAATCAAGAAAACTTAAAAGAGTTTCAAAGGTCCAAAAACAGAAATAAACTTTAGAAACTAGAGATTATGAGTAAGGGTTCAATTA
>Marker801457
TAGTTTGATGGACAATTCCATTCTTTACACATATTTAGGCAAAAGGAGATTCATATTATCTGCCCCTATCATTTCTTATAGATTTGATCTTTTTCTCTAAXXXXXXXXXXATACTTTGATTCCACACAAGTTTGACACTTTGATTTATTGCACTCAAAGTTTGGCAAAACTTCTAAGTTAATCAGTTTTTGTAGTGTTTTGTAATTAACA
>Marker801504
ATGATCAACCCAACTTTCCTTAAAAATAATCACACAAGACCTTAGCATATCTTCCAAAGTCTAAATAGTAAGCTCTGCTTTCCTATCTGTTTGAGGATAGXXXXXXXXXXAATCATACAAATTATGAAACCACGGAAGACCCATAAAGAAATCTACAATAATCATCCCTCACTTTAACATAGGCAACTTTAACACTTGAGACATACCATT
>Marker801646
TGCATCAGTCTTCCTTAGGAGGTCACTCAAGTCAACAAACTACTTACATAAAAGTCACTTCTATATTTTATTGTCCTAATTTAAAATTGGAAGTGTGTAAXXXXXXXXXXTTTCACTGGTCATTTTTGGCAGCACCTTTTTAAGACACTGGGGACTAAAGACACTGGGGACTAAACTTACTATGATTATAACCTATCATCCTCCAATGGA
>Marker802085
AAAGTCTTTGGACCTAAGAAAGTTCGCCATCAACATACTCCAATGGTCGTAATGACTATCGAAATGCGGAATAGTGGGCTGAACAAAATTTTCAGTGGTCXXXXXXXXXXTACTTATTGACTCCTAATAAATGCAACAAACTAACTACTGACTGACCACAAAGCTGGTCACGTTGCTAACAATAAGTATACGTATGATATAAAGAATCTA
>Marker803558
CCCCTCTCTCTCTATCTTGGGAGACTTCTTTATTTTCAACCATTTCAAGTCCCAATTCTTCTCCCAAGAAATACAATTTCCCTTCCCTCAATAACACATTXXXXXXXXXXCCTTTCCTTGTTCTCTCATTCAATATCTAAAGCCTCTTGAGAAATCCCTTCAATAGTTTTAAACTTATGAAGTATCATGTTCATAGAGATTTCCTTGTTT
>Marker805830
AGTTGAGACTCATTGTGTGGTTTACACTACCTTTGAGTTGGACTTGGCAGCCCGACATTAGTGGATAGGTGATTTTAATTCTAGGCAAGTTGGATTTTCTXXXXXXXXXXGAGACTTTCTCTTCATATGTCTACTAAAAGTTTGGTTGTTGTGGGTAGGTCTTTTGCATAGGTTTCTAATCATGCTCAGGTGATAGAGAGATACATCATG
>Marker810377
AGATAGTAGCATCTTTATACATCAAGGCATCCAGGGACCCCACACTTAGTCTTCGCCATGCTCATTAGCTTAGGTTTTCCAGTACTCAGACTTTACAGCAXXXXXXXXXXCCAATAACTCTTTCAATAATAGCCTTTTCAGGTTGATCAATCTGCATCATTTTGGGCTGGGGTGGTTGTGTCTTGGGCTGCTCAATTAGAAAGTCCAAAG
>Marker811039
TTTTGGTATTTTCCCCTTTAAACCATTCCCCACGACTTAAAACATCCCCTAAACCTTATTTCACCCCTGGAATCCCTAAATATCATTCCATAAGCAAGAAXXXXXXXXXXGAAATTTATTGTGTAACGTATTATAAATAGCGAAATGGATTTGAAAGCATGACTTATAAGTCCCCTTTTTTTATCATGAGATTTGTGTATAACTAATATT
>Marker811361
TCAACTCTAACACCAGTGGCTCTTTAATGAAAGGACGAGTACGTGGAATCATTCTATTCTTCAAATCTAAATCAAGCTTCTTGGGTGCATAATTATAAGAXXXXXXXXXXCTCTCAACTCATTAGGCTACTTCATAGATTTGAAAACATTGAATGTCACCTTTTCATCATTCAATCTCAGTATCAAATGTCCTTTATCCAAATTAATCAA
>Marker811780
CATGATGTTTTCTATGCTTCAGATGTCTAGTTCGTGGGCATGAGTGCGAGGAGAAGGGGGAGGGTTTTTATTTTCCCATATTAGTTAAGAGAACGAGCTGXXXXXXXXXXTTTCCATTGTTCATTTACCATGACTTTTCATCATGGCTTCTTCTTCACTACTGTATTTCCTTTTCATACTGCATTTGATATGCTTTACTTGTGCAGCAAA
>Marker812707
AGAGTTTTGTATCAAGAAATTAAGTTGCCAAAGTAGAAGTGGGAAGTAATCAATATGGATTTCATTACCGGTCTTCCTCGATCTCAGAATCATTTTGATTXXXXXXXXXXTATATGATTGACTATGGTGGTAGTTGGGTTGAGCACTTACCTCTTGTGGAGTTTTCTTATAACAATAGTTACCACTCTAGAATTGGGATGGCTCCTTTCA
>Marker813465
AACTTAATTACAAAACTTAATTTTACATGGCATCAGAGTTATCTTCATCACTATTTTGTCTCTCAATCCATGCTCCAATTGGACTTAGGTGTGAAGAAGGXXXXXXXXXXAGTAGGTGAAAGTCTCACATTGATTGAATAATGCATTGGCGATTTGCTTACGTGGACTTGGAAAATCCTCACATCATGGGCTAACTTTTGAGGTTGAGTT
>Marker815843
AGAATCTCTGCATCACCATCCTCAAACCACCCAATAGGATACCTACACCTCCTACCATACAATGCTTCAAACAGAGGTATACCAATGCTAGACTGGTAACXXXXXXXXXXATGATGGACACCAGAGAATCATGCAATCTAATGATATCTTCAAGGAACAACTTGGTATAATCACCACCAAAATAATTAGTCCTCATAGGAAAAAAGTGAG
>Marker815883
AGCCATACATTGGAAATAATGTTATCAACCTAGATTGATCATCATACGAGAGGGTGGGTACTAGACCGTACCCTATAATATGAGAGGTATGATCAAATCAXXXXXXXXXXTCATATCTAAGAAACTAACATAATAAGCTAATGGAATAATAAAGATAAGTTATCCCATTCCAACCATACTGTGAGACCCTAGCACTATACCATATATCAC
>Marker817508
CCCTTCACTTGCACAAAATATTTATAGATATAATAAAATTTCTCACCTATTCTTTAACCCACACCAACAATCATGCATATTATATACATACACACACATTXXXXXXXXXXCATCTACTCAACTTTCACTTCCCTTAATCTATCTTAAGGTCTTAAAATTTGACTAACTTCTAAATTTTTCAAAAATTTTGATAGAGTTTCCCTTATAAAT
>Marker819034
CAACATAATACAGTAGGATAACAGAAAGCAAAGCTCGGCTCTGATACACCAATTCTAATGTATGGTATTAAAGTAATTTTCCTACATAAAGAACAAAAATXXXXXXXXXXTTTATCAACTTAACTAGATCCCTAACATTGCCCTCAAGTGTGAGCCAGACTTTATTTTGGCTCGGTACATGGAAATTCTTTGATAATGGTGCAAAAGCCT
>Marker820522
AAATACCAAACAATATTAATTAATGCTTCTAAAACATGTTATTAATGGTAAAATTCAAATCCTTTCGGTAAAATCATGATTTCTAAATTTTTAGCACGAAXXXXXXXXXXCTATTTTGGGGTTTAAATTCTATGTTTAGGCTGAATTAATAGGGGTGGAATTGACCCAAATGTTCCTGTAAAACGTGGAGCTGATTGCAGAAAAATACAC
>Marker821015
CCAATTGAAACTTTGGGATCCAACTTTTAGAAGTAGTATGTACAATTACCGAGTTGTAGTCAGCAATGACAAACTTAAGTTTTGAATGGTTAGCAAATGAXXXXXXXXXXAAAATGAACAAGCAGAACTTTTTTATACATTTTCTATTTCTTTATGCAGAAAATATAGGAAGCCCGCAAACCAGAACGACCAGCTAACGTGAGAAATAAG
>Marker821312
AGAGGTTTGCCATTGGAAAATGTAGGTGAGATTGGACATGAGGAGTTTTACACTGAGATTTTTGGTGGAAAACAGTATATTCAGCAAGGGATATCGAATGXXXXXXXXXXAGATTGGTGGGTATGTTGTGGTGTATCCTCCCACTGTTCATCGGTATGATAGAATCGAGGGATACCCTTTTTCAGAAGAGAAAGATCTACATGTGAATGT
>Marker821725
ATTCTTTACCCTAATTCTAACCCTACCATTTATATAGTAATAGGTGTCTCATTTTACTTCTAATGACATGTTGGTTGATATTTTGATTGCGTGATGGTGTXXXXXXXXXXATGAACCTTTAGTATAAGGTTTACTACTTGACTCAATGGATTAATATGGTTTCATAGATTATTGTATTATGGTTATGTTGGTCATATATTATTGGGCATA
>Marker822636
TTGATAGAATAAAAAAGAATTATTTAGAAGAACAACCATCATAAGCAAAATAATTTTGGAGTGTGGGCTTGTTGTTGTTGATGGTGTTGGTTGTGATGGAXXXXXXXXXXCTAAGAGGAGAAGGAAAAAATATCCAAGACATTATCAAGGATAAAAAAAGAAAAATTACAACTCCTTTGTCTTTGTTTGACACTTTTGAGAAATATACAA
>Marker823148
AAGGTCAGTGACACACTGAAACCGCGAACCCTCACTAGTTGCTCACAAAATTGCGTATAACCTTTTGCTCAGGTATCGGATTAAGGAAATATTAGATGTGXXXXXXXXXXCTTAGGAACAATAGTTCAAACTCTAGCCCAAAAATGCAGGGTGTTACAAATACCCAACTAAACCCAAGAAGCTTCGAATAATGATTGAAGTCGTGGGTAT
>Marker823819
AGAACATCATATACGACCCTACACAACAAGGCATAGAAAATAATATCATAAAACACCAAATAACAACAACATATGCCTCAACACGGGTATAAAATAGTAAXXXXXXXXXXAAACCAATGTTTTAGTTCATAAATATATTATCCATGATTAAAGGAAGCCATAGAAGAAAACCCAAGTGAAAACTAGTTAAAATTGAAGAAATTCTAATTT
>Marker825208
TCATGTAAGTATCCACTAATATGAGAACACTTAGAGTGAGATCTTGTAGGACTTGTTATTGGCTTGAATTGTAGGCTTGTGGTGGGGTAGGATGACATTTXXXXXXXXXXTTTTTTTTATTCTTCTGGGGCTATACATCCTTTGCTTTTGGAAACTTTGATATTGAATCTTCATTCGCAACTTACACGTACTTGGTGCGCCCGAGGAGGT
>Marker828008
CTCCTGCAGCAGCTTACAACCATGCTAGAAACCCTCCTGCCTCCAAACCTGAAATGTCTGCTGGTGCATATAGAGCAGCAGGTGTGGCAGCTCCACAATTXXXXXXXXXXACATAATACTTCTTCTCAGATCCCCACAGAAAAAAAACAACCAACAAATTAGAACTTCACCTGCCATGAAAGGTGAGTTGCACATGAAGAAACAATTTTG
>Marker829313
AGTGCCCTATCTTTATTGTTGTCTCTGTATTTTGGCACTGGCTGATGATGGAGATGGAATAGAGGATTTCGAGCAGAACTGAGAATGATTACCACCCTCTXXXXXXXXXXTGTCCTATTTTAGATGAATAAACTCCAAAACCTTAGCTTCCCTCAACTCCAGTGGGAAGAACCTATCAAGAAAAGCAGTAGCAAACTCCTCCCATTCTAT
>Marker830472
GTTTAATCATGTATAATACAAAAATAAAAACCTAAACTTATGAAACTAGCAAATATACTTCAATAATAACTGGCAAGGTATTGTCAAACCCTAAAAATGCXXXXXXXXXXTCATCAACTTACACATATTAAAGGTGATCTGTTCCTTATTGAGCCTAAATTTTATCTGTCTCATCTCCATGTCAACCAATGCCCTACCCTTGTATAGGAA
>Marker830778
GATTTATAGGACATTGTTATTTTATTTTTATTCATAGTCCGACTGGGGCATTATCCTAGTTTTCAATAAATGTCATTCTCAGTTAGTAGAGATTTCGCAGXXXXXXXXXXGCAATACATGGGAATCCCCAAACTTGGTATATATATTTCGTGGTTTACTCGAGAATCTCCTATCGACATGGCATCTTTGGTTTGTTCAGCTACACGTATT
>Marker831948
GGTGCTTAATTCCACCAGGATGATTGATTTCGAGCATCTCCACTTATATCCCAGCTCTTGGTTAGTCCTCACAGTCAGTTTGAGCCAGCTGAGGCGTGTCXXXXXXXXXXCATGAGACGTCTAGGGTGTATTCCTGATGCTTTACATATACTATCCAAAGCTGGCACAGTGGTCATAGACTCCAACATTGGAAAACATGGTTTCAAGTGT
>Marker832263
AGGGCATTATCATAATTTCACAGCTAACACAATGGTAATTTTAGATATTTTGTGTACCTATAACTTTATAGAAACATCTAGACAACTATAGTCTATGGAAXXXXXXXXXXAGAGTAAAAGTTATAATAAAATTCAATATGTGTCAATAAGGTTATGACAATACAATACTAAAATTTCGTATACGAAGCCTCCATTGAGAACTAATAGTCT
>Marker832999
GAAACAAAAAATATCGAATTTGCTCCTATAGGGGGCTAAAACATTGGATTTAGTTTTTTTTCTTAATGTAAATAAGATGAACATAACTATCTTGAAAAACXXXXXXXXXXAATGGCTTGCTTCAGCCTTTGGCTTTCAGCTAAAATATGCTGATCAAGACTCTTTATGTAGGTGTTCCAGAACTTATGGTTTTATGCGAACATGCTTAAG
>Marker833181
CATAATAGTGGAGTTGGGTGACACTTTAAATATTGGACATGTTCCCTCTATTTTTCCAATGTGGGAGATGTGGGATTGTGTTTGCTTCTCAACAATCCCCXXXXXXXXXXACCAACTGCAGTCCACTACTCCGACACACCCGAACCTGGGCTTTGATACCACTTGTTGGGACCGCGTGTAACTCCGCACTAGTATTATGTTGTCTGCTTT
>Marker833549
AAGTAGTTTGTGATACGAACGGATCATGAATCGTTGAAACACCTTAAGAGCCAAGACAATTTGAAGAGGCGTCATGCTAAATGGATTGAATTCATCGAGAXXXXXXXXXXCCTTCTACTCTCGGTTTGATGGTTATTTATTCAAAGGGAGGAGATTTTGTGTTACTTCTAGTTCATGGAGGGAATTTTTTGTGAGAGAGGCACATGATGA
>Marker834826
TCATATTTGAAATGTTTTACGAGTACTTCAATGGATTTACCTTGACAAATGCCGAGATTCAATGACACGGTAAGATTTTTGGACACACTATACTTTTGTGXXXXXXXXXXCATTTTTGAAGAGTTCGAGCAGCATAGACACAAATAGTATGCTAAGTCTTGACATGCAGCCATTTGAAATTTTGGGCAGGGCAAGGGATAGCGAAAGGAA
>Marker839434
TCCATAACACTTGTTAAAAGATTAAAACACTTCAAATATACTCTCAAACTCACTATTGAAGATTGGAGGCTAGGGTTTCTTCATATGTTCTTCAAAGGGCXXXXXXXXXXGGTTATTGGTTATGTTTTAACAAATGGTATTGGTAAAGGTATGCCCTCAATGTGTTCTATAAAATGCCTTTAGTTTTGCTTAGGATTGCCCATTAAAACA
>Marker841469
TTCTTTTTGTTTTTTGAGTTCGGAATGGAAATATGCCCCAAATTTAAAGAAATAACAGATTTATGCCCTGAAAGTAGAATGTGACAAAAATAGGCTTTGTXXXXXXXXXXCCCCCACCTTCTCTCTAAAAAAATCTAAACTTCGATAGTCCCCCTACCCTAGTCCATTCCTCTTGAAGAGAAAAGAGTACATCAACCTTCAACGACATGG
>Marker841904
GAAGGAGACGAGTGTGTCATTTGAATCTTCTAAACCAGGATTGACCAATTCTAAAGCTAGAGGACTATCCATTCCTTTGCTAGACCTCCATAAAGACCATXXXXXXXXXXCCCCGTCTGAAGAGGGTGATAGTGGTGAAGGGGACATTGGTGGGGAGGTCTCCAGTTCTAATGTTGTACATAATGCCAGCCTTCTGAATTCATCTAGCTT
>Marker843278
ATATAGCCTATGGGTACTATATTTATAGGGTGTACCATATAGCTCTGAATTAAAGAAAAGATTTAAGTCTATATTTTACAAGGTGATTGAAGTTTTTAGGXXXXXXXXXXATCAGCTATAAACTTTGGGTATGACAGAGTTGTTGAGCCATCCATCTTTTGAAAGAAGTTTATTCATATGTTGAATTCTTTTAGTTTATGATCCAGTCGG
>Marker843583
TTCATTATCTAATCTTAATAATAAGAATAAATTCTATTTCACGGTTCCTAATCTCAAACTTTATGATATTTGAAAATTTTCTCTTCTTAATTGTGATAGTXXXXXXXXXXTAATTTGGGTCATTTTGGTCCACGTAGTCCATAAACAATCCATATACAATACTGATACAGTCTATATGCAATATTGATACAGTATTCAACTTGGGCAATT
>Marker845164
AGATATGGAACACTTTAGTTTGACCGTAATCCATTCCATTGAAGAGAGTATCCGCTACCATAACGACCCTCAGATTGATAGTTCCAGTTTCTCCTTCTGGXXXXXXXXXXTTCATAATGTTAGGGACTAGAACACTATTGTCTGGTGTGCTCTTTCCTTTTCTGCACATATCAATACTTTCGTAACAAGTCAAGACTTTTTCAATAGTGG
>Marker845296
AGTCATAGTCAAGGACAGAGTGCAAAATTTCAGGAATTTTCAAGGACCAAAAACCTGGGGCGTTCCACCATCCAATACCATTAGAGAAAGGAAAATGTTAXXXXXXXXXXTGATATGATTTAGTGTTTACTTATAGAAGTTCATAGTTCTCAACATTTTATTCATCCTAGTGAAACTAAGATGTACCATGAATTTAGATAACCCTATTGA
>Marker845686
TATTCTGTTAGTAGCAGGAAATTCAGTAGCGAGTGCTCATCTAGTAAGGATATTGTTTATTTTAGTATTATAGTAGATCCAATATTTATTAGTCGAAGTTXXXXXXXXXXCAAACTATGTATCAAATCCTAAGGTTCAACAGAGTCCTAGGGAGTCTGAAAACCATATCAAGTAGAGCCTTTTGCATGGTTGCGTAGCACGCCACACTTA
>Marker845744
AGGATATATCTTACGACCACTCCTCTAGGATCGCACATAACATCAAATGGTAAAGACCAATAAGTGGACATAATAATAGGAGCTGATACTAGCCGCTTCAXXXXXXXXXXTTTGAGATTTGGTGGCTGACAACAATACCTTCCTTTACCATAAAATGTCTCTTCTCCCAATTCAACACCAGATTACACTCAACACATCTCTAGAGTACAT
>Marker846532
TAATTTGAATGTATGAATCAATGTTAATGTTGCCTTAGTTGGAGTTTAAAGAATTCCGTTCTTGAAAAGTTAGCTTTTATTTTCTCTTGTTTTATGAATTXXXXXXXXXXACTTTTATGCTTTGAACATAGATTAATTTCTTTATCTTTTCTTTTCATGCAAAAAATATCTCAAGTCCAAATGGACTCCTCTCCTCTTACATTTCGTAAT
>Marker848297
TTCTACTTCTCCTACTTAGTGATCGAATTCGGTGATAGTTATTATTGGATTGAAGTGGTGAGCTTCCATAATTTGGAAGGCATCTATTTTATGTCATGGGXXXXXXXXXXGTTTAGACTTCAGATGACTCAAGGTAGGCGTTTGGAGGTTGGCTTAGGTAACGGGGGCAGTTCTCAGTCCTAGTTGGGCTTGGAATTGCCCATTATGACA
>Marker849478
GAGATAAACTAAGAATATACGGGGTATTACATACGATTATGATAATATACTAGATATAGGGTGGGATTTAGGTTTTGGAAGTAGGAATGAGAGTATTTAGXXXXXXXXXXTGGGGTTGGTTATGTCTTACTTGACATCTAAAAATGAACTTAGATACCTTAGCCTAGTCCGGGGTAGAAGTTGCCTGAAATGGATTTTAGGAATTAGAGT
>Marker849709
CACATCCACTTTCCATCTTTGTTAACTTCTAACCAATAGCCCAAAATAAGCTCGAGAGCCTTAGGACGTGAACCAAGGGTCCACCTAACCTAAAATTAACXXXXXXXXXXAGGGGTGATATGCAAGTTTTGAAAATTTAGTCGAAGAACAATTTGGCAGACCTATTTACAAAGGGCTTCACCTAAAAGGTTTTTGTCATGACCCGAACCA
>Marker850598
TCTTCTTTGCCTGAGGTTCAGCTCTTTTTGAGTAAACACATATTGTATGCTCTTATGATCAAAAAAAATATCCACATGCACTCCATATAAATAGTAATGCXXXXXXXXXXTTCTTTAATGGGGAAGCTATCGATGAGAAACTTTCCACAAACCTCCTATAATAACTGACTAAACACAAAAATCTTTGAATATTAGTTAGAATCATGGTCT
>Marker851689
TTCCATACTAGAATGATAGCTATTGTTATAAGCAAACTCTACCAAAGGTAGATTGTCAACCCTAGTACCACTATAATAAATTACACATGCACGAGCATATXXXXXXXXXXAATTAAATTGATTTCGAGAATGAGGAAGACTAGTAACCAAATCTATATTGATCACCTCCTATTTCCATTATGGAAAATGCATTTCCTTATACAACCCACC
>Marker852187
TTAATATAGCAATATAGGTCTAGTTTACTCTTAATGATGTGTAGATTAATATTTTGATAGCGTGATAAAATTTTGGGATCATGGATCTAAGATGGATGATXXXXXXXXXXAGACTAATGAACCTTGAATATAATATTTCTATGATACTCGGTGGATTGTGATGGATTTCCCTGATTATGATATTATGGTTTTGTCGAATACATCTACTAT
>Marker853474
AACAAATTCAAATCATTAGACAAATATCAAAAGTAGCAAAGACTTTTAAGGAAACAAATTCAAATCAGTAGACAAATATCAAAAGTAGCAAAGACTTTTAXXXXXXXXXXCAAATTTAAAAATCAAGCAATGCAAATAAAAAATGATATTTAATTCGTACGAAAAATTAAACCCGAAAAATTCTTAACTCTCTTCAAATTTGAACTTGAA
>Marker854343
AAAAAAACTTCCTAAAATGCACAAAATCTAAAGTAAAAAGTGTTAACTTGAGTAAGACATATTCCTTAGTCCTAGCTAATTGCTATTGCCTCTTTAGATCXXXXXXXXXXTGAACGCACATCTATCTCATTCAGTGTTCAATATGAAGACAACATCTTAATATTCAGAGGATTATCCAGATCCATAAATTTTAATCTTGGTAAAAACAAA
>Marker855907
ACCCTTGGCTCAAAAGGGTCCCTAATCAGGATGTGCATTTATTATAATATGCTTGTGGATATAACTATTTTATGTGCTTATATGTGTTATGTTGCTTTGAXXXXXXXXXXAATAGGAGAATTGCACAAGGGAAAAGGTAATTGGTGAAGCTAGACCAAATAAAGGATACGCTTAAAATGAACAATAAGAGAGTGGCTAAGAAGATTGTTG
>Marker856189
TGAATAGCCTATAAGAAAGGAATTATGAAGAGGATTTGACTATAGTATCAAATCCACATATAAATCTTGTACACAAGTTGGCACAATGCTTTCTATTTAAXXXXXXXXXXTGAATATGAATTAAACCAAAGAGGAGTTTCTACTAAAAAAGTAGTGGTAGGAAAGGAAGCAGCACACCAGGAAGGACTCTTTCTTTTAAATATCAACTCA
>Marker857052
ACCTCTCAGCAATGAAAGAAACTTGAACCAAAATAAATGCGCAGCTTTATTCAATCAATCCATGATAACCCAAACATTATCAGAACCAAAAGAAGTACAAXXXXXXXXXXCCAATCCTCAAGACACCATCTGGATCAAGTGAGGCTTCCTTATCCTCACCACTCAACACCTTATCCTGAATCACTCTTAACCTAACATCATCAAACTGAT
>Marker857257
ATATTAGTAAAATAAGCCCTAGTATGTACATTATATCTAAAATAAATGAATCTAAATGCTAAAATAAGGCTAATTATGTCAAATAAAGCCCCCATATAGGXXXXXXXXXXGAGCCTTTCTCTTATGAACAACTTCATAATCAAATACAACATTCAAATATAGTATCTACACATTAAAACAAAACTATTGATCCACATATTGCCTATATTT
>Marker858182
ATGCTTCTAGGCAGCTTAAGGTTCATCAAAGGAATTATCCAACTCATGATTTAGAGTTTGCGGTTGTGGTTTTTGCTTTAAAGATTTTCCATCATTATTTXXXXXXXXXXGGAAGTCTTTAAATCATCTCTTGGTGCAGAAGTGAAAGAGAAGAAGGCTTTGGATCTCATTCTTATGTATATTAGGAATGATGTAGGTCACAAAAGGTTA
>Marker858206
AATTTCTCGAAAACTTAAAGGAGATTATTGCGAGTATGCTTTAACCAAGTTAACAAATAGATGAAGGGATCGTTCTAGTTTAAACTACACTTATTCTAGTXXXXXXXXXXTCTGAAATGACGACCTTGTTGAAATAAACTTTAATCCCAAATATTACTTTCTAACACCATTGTTGCATACTCATATTTGTTATAAACTAAACCAAAATCA
>Marker858827
CAAGTCCATGGATTGTCATGCCCCTAAGAAAGTCAAGAAAAAAGACCAAGCAAATATGATTGAGTCCAACAAAGAATGTGATGATCTGTGTGCTATGTTTXXXXXXXXXXTTTCACTTCTAGACAAGAACGGATTTAAATATGTAACCGTTTCTGAAAAAATTGTAATTAGCAAAGGAGAAGTGTATGTAGGAAAAGACTATCTCACCGA
>Marker859030
CTCTTATTTCCAAATCATCAACACATCCTTCTTTTACACATCATTACTATCCACCTATTTATACATCCCCAACTTAGTTCATAGCATTATAAGTTTTAACXXXXXXXXXXTGACCCTTACCACTTTTCTTGTCACCACCACTCTAAACCCCCTAGTTTTCACCAACACAAGAACAACAGGATGCATAACAAGTTACTACTGGATCAAAAT
>Marker859254
AACACGCTTCAGGCGTGTTTGGGATTCAGAAGCTGTTACATTAGAAGATGGTTCTTTTGGAACTTCAATTCAGACAGGCACATTCACTGAAGGGATATGTXXXXXXXXXXATCTGTAAATCGAGCAGTAAATAAATCTCCCATCAATGGTTCAAGGTAGCGAATTATAGAGGGTGACTCAAACCCCACATATATTCCTAACCTTCTCTGG
>Marker861085
AATAACATATAACTAGCATGGTATTAATACTTTAACCTAAGAAACTATGGTCTAATTCACTAAGTCAAATAGTAAAGCTTATACTAAAGGGTCTTTAGCAXXXXXXXXXXCGCCTTGCTCCACAATCCTAAAAATGACGACTCGTTGTAAAAAGAATCATGTATATGTTAATAGGAGTAAAACGATACTCATATTGCTATATAAAAAACT
>Marker861467
TTTTCCCCTGGTTTAGTCTTTTCCATCAATTCTTTGACGTTCTCACTGCTCCAATACTCAAAGAATCAAGACTCAAGACCCAAAAACTTATACAAAGGTAXXXXXXXXXXGCAAAGACGCAATAATTATAAACGACTAGGACATAAAGTAAATTATTTATTTGTATCAACATATATATGCGTGTCTTTTTTATTGATGATCGTGGTCTCC
>Marker862206
GGACACTGGGTTCATCAAGTCCATGAACACAGTTGTAATACCCAAAATTTTCCAGATCTATACCCATCAAAAGAAAGGTCATTGAATTATCTTTCCAATGXXXXXXXXXXTCTCTATGATAACTCAATATCAAAACCAATGAGTCACCAGGAGAAAAGTCATTGTTGTAATAGTAAGGACCCAATACTCAGGTCCTCTAACAATGACTCA
>Marker863100
TAGTTCGGGTCATGACAGGTTATAAGATGTGGGTTTCAATTTGGGTAAGAGGAAAGATATCTAGAATGCCTTTAATTTAAAATCTGAAAAAATACCACCAXXXXXXXXXXATTTACACCCAACGACTCCTAACAAGTCGTTACAACTCATAGTGAGCTACTCGTACTCAAAAGCAGAACTTAGCCACTAAATTTTTTATTTGGCTACGAT
>Marker863473
GAACGCTATCCGGTTGAGGTTGTTCCCATTGTCTCTGTCTGGGAAGGAAACATTATGGCTGAATGAAACTTATGCCTAATTCCATCACCCACTTGAGGGAXXXXXXXXXXAGATCTTGGCATACCAAGGAGTCTGTGGTAGCATGCCCCACTATTTCTATTGGTATGTCTACTAAACAATGCAGGAGAGATAAGGAAAGAGATCAAGATA
>Marker863944
TGGACAATTAACTGGGAGAAACCCAGGGTTAACGCTCTTCGAACAATCATACTATGCTATTGATCTTCATTGTTTAGGTTACTTATCTTGGTTGTTATTCXXXXXXXXXXTCTAATCCTTAAAATAGTAAAAACAAGGATAAATTAACAACCAAATATGATTTAAAAAAATCAAAACCAAATCAATTCATAACTAGAGTAATCATGTTCT
>Marker866116
TCTTGCTAGAGAATAGAGGTCATCGTAAGTCCTGCCTTTGCAGAATGTCGAGTTGGAGGAGGTGTATACACTGGGTTACCTTATAGCACTTGTATCTATTXXXXXXXXXXTTTCTTTTTATGGTTATTTTATTATGGATAATTATCTCATATTTAGATGTATGGACTAGGGATTCTGATTATGTTAGCACTAGTCCCTACTATGATTAGA
>Marker868154
AAAGGCTATTATCAGGAAATTGAATTGCCTGAATGAAAATGGGAAGTAATCAACATGGATTTTATTACCAGTCTTCCTCATTCTCGAAACCAGTTTGATTXXXXXXXXXXATTCTTTGTACATGTGTGATTGATTATGGTGATACTTGGGTTGAGCATCTACCTTTTGTAGAGTTTGCTTACAACGATAGCTATCATTCTAGTATTGGGA
>Marker869694
CTCTCATTTATAATCCATCAATACGCCCTTCTTTAACCCATCATTACTATCTATCCTTCATACACAACTTAACTTAGTTCATAACTCTCTAAGCCTCAACXXXXXXXXXXATAAATCACACTTTCCACCCTTTTTTGCCACAACACCTCTAAACTAGTTCTAACCAGCACGAGAAAACAAAATACAAAGGAGTTGCTAGTGAATCAAAAT
>Marker870274
CCACGGAGTCTCTGGTATGCCATGCCCGACTCTATTTGGTCATTCTATCCAGTATCTTTGAAGCCTCTAGGAATGTAAGATCAACAAAAAAACCACCAGCXXXXXXXXXXCTATCTCCAGTTAGTTATAGAATTGGGTGTCAGCTCATTTAGCCATAATGTTGCCTCCCCAGACAGAGACAACAAAAACAATCTCAATTGGATATCATTC
>Marker870645
CTTATTCCAAATTCACCTCTTTTGGTCTTATTGTCATTGGTTTTCTTGCATCTTGACTTTCCTGTATTATTAAAGAGAAAGCAATCAAAAACAACCAAAAXXXXXXXXXXGGAAGATGGATGTAATGTCATCATTAGTGAGGAAAGAGGATCCCTAATCCAGAGCCATGAATAGAAGGTCACCGGTAGAAGCAGGACCGTCACTCCATCC
>Marker871158
CCCAGAATAAAGAAGGCTCACCAACTGCACACTTCACTTCTGTCTAAATAAATCTATGGCTTAGCAGGACCTATAGATTGAGCCTCAAACTCTGAAATATXXXXXXXXXXTATATGGAGTCCGCTCTTAACTCGGCAGACAAGCCCTCAACCCAAGTTTACCACAAGGGTTGGAGTTTCAGATTCTGATTCTGATACGCCACAGGGCACT
>Marker871636
ACATTCATCACATCCTTTGTGGTTCCAACTCTTCTCATCTTCTGCCCAACAATTACTCTACTTCAAGGAGGTAGTTGACTTTTGATTCCTTCTGTAACAGXXXXXXXXXXATCATAGCACACCAATTATTAAGTTATAAAATCAACATAAAAAATAAACTTCTAAAATCAAGATAAAGGTGACTATTTTACCTTGTAAAATCTTCTATTA
>Marker872232
CAAATAACTCCCAGCTATTAGACGAATCAAAACAATCCTTACCTATTGAGTTTTGATAAAAATGTTGTCTTAGTCAACTTTAAATGAGCATATCTTTTGCXXXXXXXXXXTAGAACCGCATCATGCCAAAGTGCAATTTTGCACTCATCTTGAGACTACACCAACAATGAAATTCCAATGGCTTACCGCGATGGCACCACGTCGTGGTGA
>Marker872653
TCATGTAAGTATCCACTAATGTGAGAATACTTAGAATACGATCTTGCCGGACTTGTTATTGACTTGTAATGTAGACTTGGGGATGGGTAGGATGATATTTXXXXXXXXXXTTGTTTTTGTTCTTCTAGGGCTATACGTCCTTTGCCTTTGACAGCTTTGATCTTGAATCTTCATTCTCAATTTGCACATACGTAGTGCGCTTAAGAAAGT
>Marker873544
TTGTCAAGAGTTTCTACCGAAGTAACCCTTTTCTTTTACTCAGGGTTATGGTATTGGCTTACCTACTGGTGGGTCTTAGTAGGTACCATCACGACTCGTAXXXXXXXXXXCATAGGCTGGACCTCGATTAGCTCATATTGGGGCATGTCAGTAATGTTAACTCCCATAGTTACAGTTCAGTATTTAGATAACGTTTAGTCCATATTTGTA
>Marker875057
TTGTAGATAGTTTCTTTCCCCTAGAGCAGAAAGAATCCAAATTGTTAGAGTTCATAAATTTTAGACAAGGAACCATGAGTGTGAAAGAATACTCTCTTAAXXXXXXXXXXAAGGTCATGTTGAAAGATTTCCTATCGTTTGAGTTTTAGTGAGCGTTGAAACTTGATTCAACTTCAATCGACCATAACTTATTGTATATGAATAACTAAG
>Marker875278
CGCGATTGCATCAGGTTGGACTTGGTCAGATTTGCTGCGATCGCGACATATATACCGCGATCATGATATCTTGGTGACCTCCAAGGGTATTGTGATCGCGXXXXXXXXXXATCCTAAAATGAGTTTGGAAGCCTCGGTACCTGAATTAAGGGTCCTCCTAGACTAAAATCAATGTTCTGGAGCCGATTGAGTTGTCAAAATTCTCACCCG
>Marker876541
CGAATCGAGTTGTGTCAAGTTGGTATCAGAGCTCTAGGTTCATCATCAATTGGTAGTCCATAAGTCGTGGACAGTATAGTCTCTTTTTAGGGTATGTAGCXXXXXXXXXXGATATTGTGATGAATGCAAAATTTTGTCAATTGATTTACATTATTGCTTTGTTGGTTGCTGCTTAGGCTGAGCGGGGTGCATCTGGTGTTTTATCTACTA
>Marker876953
AAAATCATCCATAGCCAGTGTCTCACACCTCTGCACTGGCGCATTAGACCCCTCCTCATCACGTGCCCAAACCAACATAGCCTCACTTCTCGCATCTTGTXXXXXXXXXXTTTCAACCACCCTACCCAATACGATGCATGACATCCTCGTCAATCTCACCATCGCCCTGAATCATAGACCCCAGATACTTGATACTCTCCCTCTTCTGAA
>Marker877859
CTTAACAAGCTTAAAGGACAGAATTAAGCAAGAAATTTGTGGGGTCTTACAAATATTTTAGCATATTTTGCTGATATTTCTTCTTTGCTCAAAGAATATAXXXXXXXXXXATTATATAACCATTATGCTAATTTACTTGATTTAGTTGTACCGATAAATATCACTCTAACTATCGCTCCTCATCCTCCCTAGGAGCCATCATCTTCTAAA
>Marker878981
GGTAGGTTATATTAGGAAATTGATTTGCCTAAATAGAAATGAGAGGTAATCAATATAGATTTCATTACCGAAATTCCTTGGTCTTTGAACCAATTTGATTXXXXXXXXXXATGTTTTGAGCGTGTGTGATTGATTATGGTAGTAACTGGGTTGAATATCTACCTTTGGTAGAGTTTGCTTACAACAATAGCTATCATTCTAGCATTGGGA
>Marker879190
TGTATTAAGTTATAATGATTATGAATGCTTGGTAATTAGATGATAGGAACCTTGTTAGCCATGTAATGGACTAACTTATAACTTTAAATGGGATGATGGTXXXXXXXXXXTGTGGGTCTTGATATCTATAATTTTAATTGTATGATGAAATAAGTTAAGACATTAGCCTATTGTAATGATTGAGCAATAATGGCTCCCATGAAGACCATG
>Marker879416
AATGCTATGAAAGCAGCCCCAAATTCAGCATGAGAATTGTTCATTCAAAGAGTTTACTAGAGCTGGTGGTGGTGCTTGATGATTCCCACTACCGTTGCTAXXXXXXXXXXCACTTTAAACATGGCTCTAATACTAAGTTTATAATGACTTGAGACTACTTTCAAGTCGTAACACGGTGCTTAGAGTCACAAGTAACCCCAAGCTAACCCA
>Marker880248
CCATATAGGCATGACAAAATAATATAGTCATTTTCATGATATGGTTCCCACACCCTTAACATGATTTTTGTATCCATATTAACAACCCAAACTAGTTTGTXXXXXXXXXXAATCTGTTTTCCATGATTAAAGGAACTTATAGAACTAAACTCAAGTTAAAATGGGTTGAAATTGGGATTTAAATGGCAGAAATGCTAATTTTAGCCTTCT
>Marker881088
ATATTATCCATAATCCATTTCACATCCTCCATCTTCACATCATTACTATTTACCCATCTTCACATCTAAATTACTTTCATAGCTCTATAAATTTCAACTAXXXXXXXXXXATTTTCCTTACCACTTTTCTTGTCATTACACCTCTAAATCCATACTTTCAACTAACACAAAAACAACAAGATAAATAACAAGTTGCTAGTGAATCGAAAT
>Marker881119
TTAATAATGTTGATGTATTCATAAGCGGTTATATAATAAGTTAATAAGGTAAATACATAGGTAATTATGTTTATTTGTCACCCATTCTTTCATAAGTTATXXXXXXXXXXTCCGTATTCAACAAAGCAGTCAGTGAGCTCCTCTTTAACCTGGAGCTAATAAATGTCTAATACTATTTAATCATATTTTTGGGTATAGTTTGAGTATGTT
>Marker881125
TGTTTATCACTTTTTAAAGCCCTTGGGGGTTATGATTAGGGATTTAAGATGGAATTTAGAGACAAAAATGTTCTATGAGAATAATATGGCATAATATGAAXXXXXXXXXXAAACAATAATATTATGGTGAATCATTCTATTGTTAACTCTTGTCTAAGACTCAGTATGTGCGACTAACATATATTGGGTCCCTGCCAGTTGGGGAGTTCC
>Marker881497
ACACACAAGCACATAAATCATCTAAATATATTTTTCATGATACAGTCTCATACCCATAACATGCTTTCAGATTATTATTAGCTACCCAACCTATTCTAAAXXXXXXXXXXTTTCATCCAAAACATATTTTCCAAGATTAAAAGAAATCATAAGATAAGATCTAAGTGAAAACAGAGTGAATTGAGGTTTGAATTGAAAAAATGATGACTT
>Marker882931
AAAAGAAGGTAAAAATAAGGCTATCAAAAAAAATGTCTATATCATTTCCTAAACCCGCATTCTTTATTTCGCTTCACACACACACCGAAGAAGTTTTAGAXXXXXXXXXXTAAATTGAGCCAAAAATTTAGAAATTTCTCCACCCCATACTTAAAAATCTACTTTGTCCCCAAAGTGAACTTTTAAAGTAAGATATAGAAATACTCCCTA
>Marker885220
TACTACCATTCTTTCTGCTCAGTGACTTGGATTTGGGGACAGCTTTGAGTCAGATTGAAGTGGTGAGCTTCCATACTCCGGAAGGCACCATTTCATGCTAXXXXXXXXXXATATGTTCGAAATTCATTCGACATAGGGTGCAGGACAGTAATGGTTGGGAATTAGGGTTGGTCTCTGGTCCTGGTTGAACTTGAGATGCCTGACACGACT
>Marker885459
TTCAGGACCCAACTTAAGAAAGAAGGAAGACATTGTTCCACGACGTAAACTAAGGCGCTATGTGGGAGGCAACCGAAAAATTCCATAGAAGTGACTCGTAXXXXXXXXXXCTCTGATTGAAATCACAGTCACATCAGTCATATGACCATCCGAATCCTCATTCCCCCTAACACTTTCTTTTCTACTTTTTTCTCTAATTAGACCCATTTA
>Marker886169
GTGAGGGTCTTTGTTGATAGAAAGTTTTTTGTTGATATGATTTGAAATTTGATGTTCCATGATTTTGATTCTGAAATCCAGGTTGACCTTGTACTCAATGXXXXXXXXXXATTCAAACTTTTGTGCCAAAGAAGTAATCTGTTGTGTTAGTGTATTTAAAGCATCTTCTTGATTTACCGTAGCAGCTTTTTTGATGATGATGCGATCAGA
>Marker886697
GAGAATCCAAATCTTTGCTCCGTTGTACATGTACTGAATTGACCTAGTGTATGCCACGGGCATACCTCTAACCTTGAAGCACCTCCATAGAATCTCTTTGXXXXXXXXXXCGGGCATCTTCGCCACCCTAAAAATGATGTTAAACAACCTTGTCAGCCACTCCATACCTGCCCCGCCAGTGCTTATCTAAAAATCCACCGGAATCGCATC
>Marker886969
AATCACAATGAGCTACTGTAATTTGCATCTTAGAATTCAGCTAAGGACGTGCCACCACCTTACCGAGGCATCTAGGCAGCCAATGACTCAAAAATGTCCTXXXXXXXXXXACCTCGGACATTGACATTACTTATCTTGACACTTAGATGCTCATTTGTACAAGAATTAACTCATTAAGCACAAGAGAAATCCTCAGAACTATGCTAATTA
>Marker887484
TTGGTGCTCAACTTTAACCTGCTAATAATTCAAACACTTTCCTACAAACTCTGCAATATCTATCTTCATACCACTCCACCAATAGATATCCCGCAAATCAXXXXXXXXXXCTAGCAAATTGTTAAACCTCACTGACTAACTTCTTCTTATCCTCCTCAACATAGTCAACACTACCCATAAACAATCTACTAAGGGCATTTGTCACTACAT
>Marker888585
ACCAGATATAGTCAACCAGTATCAGTAAATTAGTTATCAGTAACTTTAGATATCAGTTACTCAATATCAAAATTTAGCACTTAACTTCAGACAGGCTTAGXXXXXXXXXXATAGATTCAGATTCAACCAGCAATAGTAGATTAGCAATGAGTCCACATCATATAAGGATACACTTTTGCAGAATTTACATATTTGAATCTTCTGGCATTT
>Marker889546
CTCTAATAGGCGACCCTGAACAGGAAGTCAACCCAAAGGCAGTATGATAGTCAATCCTTAATATAATGGGTGACTCCTGCTCCTGCACTTACTACAAAGTXXXXXXXXXXGGTCATACAACATTCAATACACCAAATTAACATGATTACATAACTCAACATGCTTCTTGAAGGGGATTTATCGTGAATATCACATAATCAACAATTACTA
>Marker890595
CCCAAAGATAGAAGTTGCAATAAAATAAATAACCTAATGCGGACCCCCTAAATCTTGAAGGGTGCTACAGAAGAGAAGTAATAACCTAAATAATACTAAGXXXXXXXXXXTCTAACCTTCTTAAGCTCTAAAATATAAATTTAGATGATGTAACACGCCTCTTTAGTCTACAAGGAGCTAATAGTAGTCTTGCCCTAAGGTGGGCTGGAG
>Marker890990
TCTTTTTCTTCTTTCACAACATCAAACTCATAGTCGAATTGCTGCATTTGAGGAATATGAAATTTTGGGTGTTGGAAAATGATATATTATGATTCACGAGXXXXXXXXXXATTGGTACGAGGGTATTCTATCACTGCTCTCCTCTACTGGAGATTAGGTTGAGAACACCTTCATCATCTGCTTAAAAGGTTATTTCATTACCTTCAACCA
>Marker891043
TAGATTTTGTCATTACAGACATTATCCTAGTTTTTTGTTATCCTACTTTAGTGTTGTTTGACCTAAGGTATATACATCATTTTATGTATCTATATATTTTXXXXXXXXXXCCAAGGTTAGAGTAAAAGGGTGCTCTTAGTTTGTATCCAAAATGGGTTATATCTTCCCTTTATCCTTATTGCATGATAAGAAAGATGTGTCTTTCTTATT
>Marker891750
AGTATGTCAGTAAGGAGGCATGCTTCATCTTATTACGCACTCCAATCCTTACGAAAAACTTGGATTGGGGGCTTGGTTGCCGAGTTAAGGGAGGATCTCAXXXXXXXXXXCGTCAACCAGTAGATCATATCCAAGATACCCAGAGTTGGTAAGCCTCCCTTACTTCGAAAGGCATTCTATCTAATGTTAGTTTCATTCAGTTTTATGGTC
>Marker892612
AAAAACGATTCACTTCTCGCTACAACTTCTTGGAGACTATTCTAAAACCCACATTCTCTCTGCTCATCTTTCCTAATTTCTCTCTACTTTGCCTCATCCTXXXXXXXXXXAATGATAAACTGGATAGCTAATTGTAATTTTTGAATACTGAATAACTAACTCTAATGTCTGATAAGCCTCTAAAACTGAATGACTGTGAGTTGATGGGAC
>Marker893237
GATTCTATTCTTGAAGCTTTGGAAAAGGTTGAGTTGATTCGTAAGAGATTAAAGACTGATAGAGCCATCAAAAATCTTATGCCGATGTAAGAATGAGAGAXXXXXXXXXXAAGGATATTCTTGTGGAGACACTTGATAGGCAGGTCTGAAAGCTATGGAATAAAGAAGTAGCATGAGTAAAGTTTCTTTGGAGAAACCAACTGGTTGAAG
>Marker894077
CTGTTATACTAAGAAGTAGTTTCGAGTTTGGATGCAGCTTGGGAAAGAATTTGAATAGAATTATTTAGATTGTTTTTATCCTATATAATTTGTTCAAATAXXXXXXXXXXGTTGTCATACTGGACTTTTACTTCAATCATGACTCCCCGATTGATGTGGTAGATGAAAGGATAAAATTTAACTTTAGTAAAATCGGTGGTAGTCAAAATT
>Marker896640
ATCTGTTGCAATAGATTGGACATCTATTGGAAGAACACACTCCAATAGCAAGGGTTTTGAGTTCTTCCAATAAATAACCCATCTACTGTGCCAGCTTGGTXXXXXXXXXXAAATAATTATATTTACATTTCCAACAATGAGTTAAAATTGTAAAAGTCTAGAAAAAACGACAACACAAGACTAATACGATGATCATGGTGCATTCATTTG
>Marker898588
ATAGAAGCTTACCAGAGGTTCAATGATTTTGGTTTGAGGTGACAAGTTGTCTAACTTGTATGTATTTTAGGGCTCCACTTCTAGAGGCTCCATAAACTTGXXXXXXXXXXTGCACCTTACTTTGTGAATTTTATTGATGATCATTCTCGCGAACTCTAGGTATTTCTTTAAAGTCCAATGATCAAGTACTTGATGTATTCAAGGATTTTT
>Marker899015
TTGATTCTTGCTTCAAACCATAAAAAGCTTTATCCAATTTAAGCACATGTTGAGGAAAATCTGCATCTTCAAAACCTGAAGGTTGTTTGATATAAACTTCXXXXXXXXXXATTGTTCTGTCAACAAGCCTAGGGACCAGATGCCAGACTTTTCTTATTTCAAATTGATGAAGTTATTCTTGCATTACATTAATCCCATCAGCATCTTTCA
>Marker900459
CACATGGTATTATATATGATATTTGGACCTGAAGTACAATAGTGCAATATGTGTATCATTTTTCTAATCTTGATAAGTAGATTGTGTTTTCTATAGCGTGXXXXXXXXXXTAGGGATAATTAAGGAATTTTTAACATCTAAATATGTATTTAGATACCTTAACCTAATTTAAGGTAGAGTTTGTGTTATAATAGATTCAGGATTATAAAT
>Marker900750
ATTGCAGAAGTTATATCTAGTCAGGGACCAACATAATCACTAAGAAAGCCTTAGTATCATGGGAAAGAATGTGCTTGCCAAAGGCATCTGGTGGACTCAAXXXXXXXXXXCCAACCAATCCAAGAAACTAAGAAAATCATTATACAGATCTATCTTCAGTTGATTGACCATGCTCCAGGGTTAGGTGGAAGTGTCTTATGTTTGATAATC
>Marker901036
TAGAAAATTCCATAGACCCAATCGTACAAAGAATAGTGATTGCTTCTGGATCTTCTTTTTTCTATACCAAGGACCTTGTAGAAATAACACTAAAATGATGXXXXXXXXXXGGATATCAATAATATTCACTTCTTAGACTCCACTCGATTACTTTTGTCAATCTCAACATCTTCCTTGATCACCTCATCATTCACAGCTTTGCCTACAGAA
>Marker902404
ACATGTTCATGTTTTACGCATATCACATGTATGTTAAGCAATGTACAGGTATAGATATCGGTCATGGGTTAGCTTGTGGTCCCTCGGGGTCATGAGCACCXXXXXXXXXXAGTTTCTCAGCCCGAAAACCCTTTGGGCGAGCATGTTTCTCATATGGATTTTAGAGCCACATTTATAACACTTGCTCAGTCCGTGGCTTCCCAGAATAAA
>Marker902609
TCGTGATTGGGGATGCCCATTGTGGATAGGGCATCGTTGGGTTATGACAATATTCAATTTGATTTTCTAGAGTTTTATCCACTTCAGGGTTTTTGGGTGGXXXXXXXXXXAAAAAAATTGACAAGTTTTAGAGAAGGAAAACATATGTCTTTCTTAGACATAATTTTATAATTGTTAAAGAATACTGTAGTGATACTAACCTGAGAGAAG
>Marker902820
TTTCAAGTTTGTTCACGTGAATTTCAATACTTAGTTCTTTGTTAGTTTTCGATATTTTCCATTTCAGTCTAGAATTTAGTGCGTTTTTACTTGAGGTTTTXXXXXXXXXXATTCATTCCCGAGGTTCTCTTCACCTGAATTTTGAGTCCATGCTTATTCCCTAGGTTGTTCAAGTGAATTTTTAACGCTAAGTCCTTTTTCAATTTTCAA
>Marker903600
AATAAAATAAAAGCCCATAAAAGGTACCACGTCACTTGAAGTTGATTGGTCAAAGAAATTCCATCTTTATCATGACTCTTCCTTTTCTACAACTATAAATXXXXXXXXXXAGAGGATTCATAGAGATTGTAACACTCGGATTAAAATCAATAAAATTGATTGTTGTAATATACATACTTTTTTGGTACAAAGTGTTGGGGAAAAGCCTTT
>Marker903788
TTGTAAAATCACAATTGCAATTGCAAAGTGCAACTTCTCAAGCCTAAAGTACAACAATTCACACAACATAAAAAGAAACAAATCAATACAATCGAATAGAXXXXXXXXXXAACAACCAAAGCAAGCTCAAACACAGACAAATAGGTGAACGAAAAGCTTCAAGAACCGCCAGAAATTGTGCAACAAAAGAAAAACAATAGTGCTTTTTTT
>Marker906496
ACATCTTCATTTTGAATCTCGGCTTTCTCTCCATCTTGAGCCTTGTCTTCAATATCATCCTAAACAAGTCTCCTACCATCATACAAGAATCGTCGTAGAAXXXXXXXXXXTCCACTCGATCTAACCTCTCAAGTATAGTAAACAAATCTGAGCCCAATTTGTCAAGACCCGCATTCGTCTTAGCTATTTCTCGGGCAATAGCATTAAGGT
>Marker907909
ACCTACTAGAGTTAATGAAGATTTAGAAAGAATTTATCGATGAGCATCCCTACCTCTCTATAAAGCCATTGTACGTTCCCTTTATTGTGGTCTAGCTTTCXXXXXXXXXXTGAACAATTAACTTAGAGATATCCATTTCCTTTACTAACATCGCAGTCCTACACTCTTTGACCACGTCCTTAGAAACACCTATTACAAATTTACTCATAC
>Marker908622
TTCTAAAAAAACTACCAAAACTGTAAAGTAAACTGTGTGCCTCTTTCTTAAATGATGGATACGTGTATCCCATGAAACCTTACTAATATTTGGATATACAXXXXXXXXXXCAGGATACATCTTAGTAGCACCCAAATGGATGAAATATCTCAAACGATGCGTCTCTGCTGATATCCTTTCCTCAACTCACCTATATTAGGAACACAAAGT
>Marker909494
TTCGAAATAAAGGAGGCTTACCAACTGCACACTTCACTTCAATCTGGAAAATCTACGGCTTAGCAAGACCTCTAGACTGAGCCTCAGACCCTGAAAGGTAXXXXXXXXXXTGGGCTATATGGAATCTGCTCTTAACTCGGCAGCCAAGCCCCCAACCCAAGTTTGCCACAAGAGCTGGAGTCTTTGTCTCTCTGTACGCCATAGGGCACT
>Marker909536
GCCTTTACCTGACCTAGGTCTTGGATAGAGGATATTCAGGCTGTCTAGGCTACCCAAGCATCTATAGCTTGACTGAGAATGAAGTCAGCACAGAGATCACXXXXXXXXXXGGATGCCTCGAAGACGCCTATTAATGAAGATAACTTGAGGTGGTATGTGGAGGAAATACGGATGATATATGATATAGATAATCATATCTCAAAGATCAGT
>Marker912354
ATCATTTTTCTAATTTCACTTTAAGTTCTGTGGGCTAGGATGTTCGACCTTGTTTTCAAGAACATATTTTGTCTTATAAGCACAAAGGTAGATGACCAAGXXXXXXXXXXGTTATCACTCAAGGAAAAAAAGAAAAATGGACAATATCTCCAAAGGGTTAACTAGGGAACAATGTTAAGGTGGGATTTTGGTTATGTGACAGATCAAAAA
>Marker914776
TTTTTGAGCCAAATTAATGTGCTATAGACCACAGTTTGAGAGTTGGACCGAGGATCTGGCATGTTTTGGATCCAAAATTGATCGGATGGGCTCACTGCATXXXXXXXXXXAATCTTCATTTGAAACAAGTTTTTTCATATCGAAACATATATCTTAAATTCGAGCTTTGATGATGGAAATTTTGTTAATGGAAAGCGCTTGCACTTAAAA
>Marker915125
AAATATAGGCATGAAAAAGAATGAAAAGGGGGAGACAAGGGAGGATTGAATAGAAATATGAGAGAAAACATGTACCCCTAAGAAAATATAGTTCCAAGGAXXXXXXXXXXATAATCTAAATTAAAAAGAGTGATAAGGACTTTTTCAACTACAAGGGTGCATAGGTAGCAATGTCAGGTTAGGTATTTGTTCGAGTAGTGTATGTTTCTT
>Marker915174
TTCGGGGATGGGCTGGACCATATTGAGTCTATTGTTGACAATTCTTACCTTGCAAACATTACGTTAGTGATATCTCATTAATTTGTTTGGAACATGTTGCXXXXXXXXXXGCGAAATTGAAGCTGAATTTGCCCCATATGGTGCTAAGGCTGTTCTTAAGAAATTTTTGACATACCGTGATCCTGCACCATTTTATTTTCCTAAAGGCAG
>Marker916976
CTTTCACCCATGGAGTCCAAGAACACAAATTTCAGGTTTTAAAAGAATGGTTTTTACATGTTATCATGATTTTTAACCATGAATCCCCATGAATCTTGATXXXXXXXXXXAAACTTAGCTATTTACTAAGTTTAAGTACTTTCAGAAGAGTTTTAAATCTATTAGAGTATTATCGATTCAGTTAGTGCATCATGTTAGGAAGCTCAGTTC
>Marker917154
GCATCCGATCTCAATCTCCCAAGTGGTCTCATCCACCGGGCGGTGCCTCCATCAAACCTTAAAACTAAAATTTCTCTGGGGTACAATCATCTCACATCACXXXXXXXXXXACCCTTCCTCTCGAACCTTATCACACCTTTCATGGTGATGCGCAGAGACATACATGATCACCAACTCCAAATCTCAAGGCATGAAGCTGATGATCTGCAT
>Marker917369
TATGAAAACTTTATATAAGAGGTCTTTAAGCTGGTCTTTTAAATCTTTAATCTCAGCTAGAGCCATATGATATGGAGGAATAGAGATGGGCTGAGTATTTXXXXXXXXXXATTAAGTCTGCTAATATAATCTTATAAAGGACAGTTATAGGATACTTTCTATAGACCTGTTTGGCAACAACTGAATCACCCACTAAGGTGGAAACTAAGA
>Marker917508
TACTTCTATTCCTCTTACATAGTGACTAGGTGATCGGGGGATAGCTCATGATTTGACTGAAGTGGTGAGCTTGGTGGTGAGGTGAAGGAGAAACAAGTGTXXXXXXXXXXAGTTGAAGTTCAATATGGGTGATTGGGTGTTCTTGGAGGTGTCTCCCATGAAGGGAGTGATACAATTTAGAATTAAGGGAAAGCTCAGATCCTAGTACGT
>Marker918555
ATGGGTATGGATAAATGGCATAAATGGTTTTAATTGCATGCTAAATACGGATTCCTTATCCCGACACTTATATATATGTATGGTTGTTTGCATCATGGATXXXXXXXXXXGCCATGGTTAGGGGTATGTCCCAACCAGATATTTGTATTTTTTTAGATAGAGGCTTTGTGGTAGTTCTGGGGGTTGTATGGGCAGGATCGTTATTAGTGT
>Marker920394
TTTTCTTAATATTGCCAAGTACCTATTTGATGCTTCCAGTAGTCACAGTAACTTCAACCCACTGTTGTATGCCTTTCAATACTTCTTTTATCTAGGCACAXXXXXXXXXXAAGACTTTGGGATAGGATTACAACCATGACCGACCTAACCGAGTCCAACTATCCAAAACAAACCATAAAACCATACCGGACCAAACTAATACCAAAACAA
>Marker920898
TGGACCCGAATGAATTGTCCATCTAACCTAAAAGTTACATTTCGATGTTAACTGAACTATCAAAATTTTATTCCGAACACATCTTCCTCAAATGTTGATTXXXXXXXXXXGTGACCTCAAGCAATTTTTGAACCGTTTTTTCTCCCATGTAGGAATTCAAAACTTGATTTTTCAAGGCATTCAGTTGAACCACTGTAATTTCTTTGAATG
>Marker921443
GAAAGTCCTAAAATTGGTAATTCATCGATTCAAACCCCAATTCCAACTAATTTTCAATTGGGTTTTCTTTTTTGAGTTCCATTAATCTTCAGTAATATATXXXXXXXXXXCTTTAGACTGGGATGGGCTGTTAATGGTGGTATAAAATCATGTTATGGGTGTGGAAACTAATCATGAAAATAACTTTATTATTATGTTGTGCCTGTGTAG
>Marker923269
ATGAATCATTTAAATTGTTATAACAAGGATAAATAATAAAACCATAATGATAATCAATTCAACAAAGTTAATTCAAAATAAAAGTAGTCATGATCTTCGTXXXXXXXXXXATTCGTTATCACATTGAAGTAGTTGTGCGACGAACCTAATTCATATTGGTTCACTATTTTGGGTGCCTTCTGAATCTATTTCTGTATTGTAAATGCCCAT
>Marker923618
TTACGTATTAGGGAATAGGTTGGGCTCATTGGTCGCTATCATAGTCAACAACCTAGATGACACATAGTACAAAAGTTGGTGAAAATTTATTGCCACCTCTXXXXXXXXXXGTCTGCCTACATTAGCTTATGATGGTAGTAGGTATTGAGGTGCAAACCTTCTTGTTGTAATCCTATAGAACTAGGTGATTGTTAGTCAGGACCCAAACCA
>Marker924365
AAGAGTAATCTTTCTAAAAATTGGGAATGCTTGTTTATCAAATCATGCCAATAACAAAGTCTTTATGAAACATCAAAGTTCATACTTGGGCTCAAAGCATXXXXXXXXXXATTCATGTTCAAACCCCACATACCTTAGATTATTAACTTTGGATGAACTCTTTCTTTTGGGATGGTATTTGAACTTTTGAAGGATGATTCTTGAAGCTCT
>Marker924374
CGACTTATTTTGGATCGAGGCATAGTTGTTGTTTCATCTAAAAGTCCTATATAACAGGACATATGCTTGTGTAATGTCTGGCTCTAGCAATCGGCATTTAXXXXXXXXXXAGCAATCATTGACATCTTCCAATATTTTCTTCAACACATCTTTGAGATAAATAATCTTTTTTGTGCATTTCTAAATGTGAAGCAAGTTCCCGCATCTTGT
>Marker924967
TATTTTAGTCAAGGGCTCATTGAATGTCACGTTCATTAGTCCAAACAATGGTAAATCACAATAACATAATTAATAACTTGACATATGCTTTAGCCAATAAXXXXXXXXXXATGTATGGCAAGCCACCATAACCCTAAGGTAGATATTCTTTTCAAGAAATTTTACCAAGTCCAATGGAACTAAGGCTATCTTTTCTAGTATAAGAAACTA
>Marker926140
TAGATTTATTTAAATTGTAACCTTGGGGTTTGGTTGGCTAAATGGGTTCAAGTCCCAAATCTTAAATTAACTTGATGTACATGTTCGGATAATGGGTTCGXXXXXXXXXXATTTGTGCTTAAGTCATCTTGATTATGTCGGGAGGTTCGAGTCCCCCTTAAAGACATATACAGATATAAATATTCTTTGGTTCGTACGGCTCATGCACTT
>Marker926416
GTAAAACCCACGCTGCAAATTTTTTTGAGCTGTGCGTTGATGTGTGAGCATATGCTAACACATTTAAGGCTTTTAACTCTAAGTAATTGCAAGGTCTTGAXXXXXXXXXXTTTGTGATAAGCCATCAAAGGTTTAATAAGTTATCAAGAATTTCGTCAGCCTTAAATAGGGAATGAGTTTCAGTTGGTAGAATCAACGACATTTTGTGAT
>Marker927569
AATAATAACAATTAGACTCTTATGTTTCTTTTTCAGCTGAAAATTTCTGATAAAAAAAATTATACGAAATAAGCATGTTGTTGTCAAATAAAGTAGCCAAXXXXXXXXXXGTGTTGTGTGAACCACAATGTGTGAAGTGTACGTTTCATTATAATTGACTGTTCAAATCAATACATCATATTTTTACTATTTTTAAATCGTTACCTTCAC
>Marker929406
CACGTAAGGGATGTCAGTACGATGTAATGTACTGAATGTGTAAGGCATGAGTTAACCATAAGTGAAATAAGAAATTATTGAAACTCTGGGTCAATATATAXXXXXXXXXXTTTCCTTTCACCCCTGGGATACCACCTGATAATGAAATCGACCCATGCTAGGTGTTGCTTCCACTACTAGGATACCACCCATAAATCAATAAATTAAGAT
>Marker929616
TCTTCAGACCTTATTCTTGCTCCCACACAAAGATTTCTCTACCCCAGCTAGTGTAGGTTAGGGACTAGCCTAGGTTCCATTGGGGTTTATATGTTCATCAXXXXXXXXXXGTGGGCAGATTCTGAGATTGAATTCGCCTAGGTTTCCTAGTGAATCGGGCGAAGATGCTTATGAGTTGTTGATTTTTTGTGAGGATAGGCTCCGTAATTT
>Marker929982
TACCAATGTTAGAGGGATAACTATTGTTGTTGGCAAGTTATTGAGAGGTAAGTGGACAACCGAACTACCACTAAAATTTAAAATTACAAGCCCGAAGCATXXXXXXXXXXGAATCAAATTGTTGGCAAGACTATGAAAGACGGATAACAAAATCTATATTAACTATCTCTAATTTTCACACCGCTGCTCAATATCTTAATTTAACCCACC
>Marker930558
CACACGGCTTCACTAGACTTTGGTTTATATTTTGAACAAGAAAATGAGATGAATAACAAAGAAGCTATGCTAGTGAATCGATAGAGCCCCACACGGCTTCXXXXXXXXXXCTCAAGAACAGTACATAGATAGAGAAGTATAGATTACATTATGGATTTTGAGGAGAAATTTGAAATCATATCTGACTCGGGCTTAGTGCATGATTTCTAC
>Marker931572
TATTTTATCACTTTTCTTAAGTTACATATCGGTTCTTATCCCACTGATCGTCCCTAGATGCTGCATTATTTCATAATGTATAGTCCTAGGGTTTTTCTGTXXXXXXXXXXTTTTTTTGGGTTTACCTCTACTATTAACATTTATATGCTTTAAGGTTAGTCTAAGGGGGTGGTCTCTGACAACAGTGGGCTTGAGATACCTATCCCTATT
>Marker931682
CCTAATTGTAACAACTTAGGCTGATCATACTTGTCACAATCGCGGCACTGATTTAGTGATTGCGATGGCACCAGATTTTTTGATGCACTAGATTTTACAAXXXXXXXXXXACAGAAACCAAAAGTCTACCTAAACTAAAATCAATATTCCAGAGTTGTTGGTGTAGTAAAAATTTTAACACAAGATTGTTTTGCTGAAATTTTTGCCCGT
>Marker932896
AAATTGATAATGCACCGATGGAAAAGAGTCCGTTTGGACTCAAAGGCAGATCCATGCAAAGAAACAATGGATGAATTAATGCTCATTCTAAATTTTCAACXXXXXXXXXXAAAAGAATGATACTGAATCAAAAGAAAATACGAGAAAGTTTATCAATTAGTGCAACACTTGGAGAGACGGGTTTCGGAACTCGATTTCTTCCCGTTATTT
>Marker932979
CTAAGTTGTACCGCGATTTGTGGGAGATCTATTGGTGGAGTGGGATGAAGAGAGATATTGTAGAGTTTATAGCTAAGTTCTCTATATGTCAGCAAGTTAAXXXXXXXXXXCAGATAGAGGTACTCAGTTTACCTCTCATTTCTAGAAAGTATTCCAAAAGAGTCTTGGTACACAAGTTCATCTCAGTACTTCCTTCCACCCTTAGATAGA
>Marker933067
TGTGTTCCCCATAGAGCACTCTAGTCTTTTTCATACATAAGAAAGATGGTTCTCTCAGAATGTGCATCGATTACCGCCAGTTAAACAAAGTCACAATCAAXXXXXXXXXXATCCAGACTATCTCAGAATTGTATTGCAGAGTCTTAGAGCCCATTAGTTGTTCACCAAATTCAGTAAGTGCGAATTTTGGCAAAGATCAGTAGCTTTCCT
>Marker933498
AGATATATTTCAAGGATTCATGATCGGTTCGAATCACAAATTTCGTGTGCCACAAATAATGTTGCCAATTATACAAGGCTCTAATCAAGACGTATAATCTXXXXXXXXXXCGGTCAAGGGAATGACAATGGTACTAAATCCTTTGAAAAATCGCCTATAAAAACTAGCCACCCCATAGAAGCTTCTTGCTTCACCAATAGATTTTGGAGT
>Marker933771
AGTGACATATTCAATTTTGGAATCTGTTTACAGACCTCACAAGCTCGTTCTTGACCTGACACTTTATATAGCAATAGGGGTCTCTTTTTATTCTTAACAGXXXXXXXXXXAGTTAAGTTTAATAACCCTTTAGCACAAGTTTACTGCTTTACTTCGTTGATTATGGTGATTTCTAGAATTATGATATGATCATGTCGATTAGGTATTATT
>Marker935058
ATATTATGGCAGATGCCCTTAGTAGCCTTTCTATGGGTAGCGTTGCTCATGTAAAGAGCGATAAGAAGGACCTAGTTTGATAAGTTCATCAATTGGCTAGXXXXXXXXXXAGACTTGCGGGAAATCTATTGGTGGAGTGGTATGAAGAAAGATATTGTGGAGTTTGTATCCAAATGTCCTACTTATCAACGAGTTAAGATTGAGAACAAA
>Marker935512
TCCTTTACCCATCGTATTGCCAGCCTCTAGTGGGCAAGGTTTATAAATCAGTGCCCAACATATGTGGAGAGACAGACAGGTATTCACAGCATGATGTTTGXXXXXXXXXXTTGATAAACACAACTACTGCAAAAGAAACTTAAGAGTTTAGATTCCAAAACCAGAAAGCAAATTCTTTAGTGATGCTATGTTTAGGATATAACTTTCATT
>Marker937404
TGATAATGGTATTCACACAAGATATTTGTAAAAATGTCTAAACAAAGTGTCTAGTCATATATTAATGATGTACTAAACTATGGTATTGGTCTAGTGAACAXXXXXXXXXXATTAGTTATATTATGAACATTTCAGTTGATGCCTAAGAAAGGGGTTCATTTCCCTAAAAATGATCTTTAATTGTGTGTGGAACTAAAGTATAGTATAGAA
>Marker937438
AATTTTTCTTAAAAAAACACACGCAAAATACATCTATAAATTCAATAACAACAAGTATACACAGAAGCACAACTTGTCTTAATGCTACTAAACAATAACAXXXXXXXXXXAAATCTTTTGCTTTCTGCTTGTTATACGTTTGCCAACCGAATAGGATCAATGACCCTAGACACATGTCAATGGCAAAGTATCCTCCAAGGTAAAATGGTA
>Marker938497
GGAATAAAAATGTCTTTGGCAATATTTTCCACAAGATGAAAAATCCTGGCTAGACTTGATGAAATCCAAAGTCTAACCATTATCACCACAACATCTTCCTXXXXXXXXXXACTACTAGCCTGAACCCTTCCAATAATAAAACTACCCACACCCTTATCGAGGAGTAAAAAGAACTCCTTAGTGCTCCCTTAAGAGACACTGAGATCACTA
>Marker938941
TGTCCAGCTGTTGGAGATAAGGAATGACTTCAAATGTCCAAGCCTAAAAATATAAACATAATGAAAAAAAAGTTAGAAAAATTATTCAATAGCATAAATAXXXXXXXXXXACAAATTAAACTAGCACAGTAGCTCCTTGTGCTTCTCCAATTACTTTTTATTTTGGAGATCACCTATCAACTATCTGGGCTTTGTATATAGGTCCAACAA
>Marker940948
TCTCCCTAATTTTGGAGTTCCATCCTTCTCGACCTCTTGACCTCGAATTGGGCTAGAGTCTTTATAAAAGATTGACTTGGTTTCTTCTTTTGCCTCTAGCXXXXXXXXXXCATATCACATAAGATAACATATGTTTCTTTCTGGAGATCCGACATTAGTTGAAACATAGATTCAATGCCACTCTCTTCGGTGCTTCGTTCTTCCTTTTCT
>Marker942130
GAATTTTCTGACAAAACTGATCATCCTCTTTTTTCTTCACATAATCTTCATTGCTGTTTGTCATGGTTAAAAATAAATTTTAAAATATTATGGGTTAAAAXXXXXXXXXXGGGCATCATGCAGAAGCTATTAGTTGCAAACCATGTAAGCGATAATTTAGATGACATAAAACTAAACTAAAATATAATATTATTATATGATTTGGCTAAT
>Marker942713
TACTGCCTTGGCTATGACGATCAAAGTGGCGGTCCATCACTTTTTTGGCGGTCCGTCAACTTGGACGTTGCACCTGGGCGTTTCGATCAGTTCTGAGTAAXXXXXXXXXXTTGTTTGCATGTTTCCAAAATTATTAAAGAAAAGTGGCATAATGAATCACTTGCCAAAGCAGTTGCTCAACAAAATATGTTCTTTTAAAGGTTGAAAATA
>Marker943455
TGAATATGTGTATACCGGAACCGGAAGATAAAGACCCCAATAAACCTTCAAAGATTAATGTATTTGGGCTTGTGTCATCATATCCTGTTTTTGAAAAAACXXXXXXXXXXTCACTTCCTTCACAGGTTAGAGCTACATTAAAGTTCGGAAAACAATATCTTTCAAATTTCAGATCCATAACTGACAAAATAAATGTCACAATCTGAACCG
>Marker943501
ATTCATTTATTCAATGTATGCATTTTTTCAATTAAGATACAAAAGCCTTTAGCATAATACATAACCCTTTTTAAAGCATGCCAACAACAATGCATAGTGGXXXXXXXXXXGAATTGGGTCCATAATTCATGCTCTTAAAAATAATTTCTCAAAACGCATTACATATACATACATATATAACTTTAATTCTTGTTAAAATCATAAAACCTA
>Marker944231
AAAACATGAGTACTTAAGCTCATAATTAAGTTGGTTTATGTTATTTATTATTATTGGTTGTTAATATATTTTTCTTAATTAATATTTTACGAATTCGCGAXXXXXXXXXXATATTTAGCTAAACCAATGAGATTTTATAGCTAAGTAGGATTGTTTCTAGTGCCTCAGCCCTGGGTTTCTCCCCATTATTGTTTGACACAAATCAAATCA
>Marker945290
TTCTTTAATAGCCATGCTTTATACCTCTTTTATATACCCTTTTAGCCATATTGAGTCTTAGACTATTCTTTGCAAGCCTCATATGTAGCCTATTCCCCTTXXXXXXXXXXGATGTGTGAAGGTAAAGGTGATGAAAGGTTGGCTGTTTAGAGAAGAGTTCAATGATAAATGTGATGTATTAAAGAGCTTAGGGAAGATAGCCACTATTAT
>Marker945414
ACCAATGCTTATATGTGACCTAAAACAACCCCCATCGATATTTAAACATCCTTAGCCTCATTCCAACTTATTCAAATCTTCGAAACTTCACTTTTCTCTTXXXXXXXXXXTAATTATTGTTTAAACAAGTTGATATATGTATTCCCATGAAAAATACATAGAAATATCATTGTATGTAGGATCCTTGAAGTATCCTATAATCTCAATTTA
>Marker945750
CAATGCATGTTAGCCGCATGAACTGTAGGTATCAAGAAATGCCAAGGAATGACGTAAACCTACATCAATCCAGGATACAAAAAATATATATTTATATAGAXXXXXXXXXXCAAATTGGGGAATGCCTTATCCCTTATTAGTTAATCAAATAAAGTCGAAGGGAATGCCTCAACCCCCGAGGTTTTGATTTTAATCAAAACATGACTAACA
>Marker945777
TTCAATGTCAAGGAGGTTTTATGTGACTTAGGTTCAGGAGTCAATGTGATGACACTGGTTGTGTACAAATTGTTGAGGAAGGGGGAACTCAAACCTACATXXXXXXXXXXGATGAGAAAGTAGTGTTTGAAGTATGTATGACTGTGCAATAGCTAGACGATATGTGAGTGGTGTATGTAATAGACACTACTGATAAGGATGTTATTATAG
>Marker946212
ATCTATCCATGAGATATTAGGAGTTTTTAGGTTTAGATGGTTGCTATAAATAGGTTTTTGTAGGATTTTCTTCTATTGCCTCTCCCATGTCTAGATTGACXXXXXXXXXXTGGCTACAATTGTTTTTGCATTAAATATTTGGAGGCATTACATTAAATATTTGAGCATAAAGGGGCGTTGTGTTAATTTCATAAGTATGATTTCGTAAAT
>Marker946660
AAATTAACAATCTACCTGTATAATTATAATTCAGATACTCTTGATAAAGCTGAGCAGTTAGTACGGAGTAAATTCCAGGACATCCGGAACACAGATCGTGXXXXXXXXXXTATTTTATTGTCCATTTATTATTTCTATTGGCTATGTCTTTTTTCTCAGGTTCTTGTTCGAGCTGTGCCAATAAAACGAGGTCACAAGTTGAAAATCGTA
>Marker946765
CTTACCTCCATCCCAAACACATTGTTATTGAGCACCACCCTATTCAGATAACCTAAACTTCTTGCCCTACCTTTCCCCAAACTCACCTTGTTCCTTCTTTXXXXXXXXXXAACTCCTCAACATCACCTCTTACCCTATCCCACTCCTCGTACCATAGGTACGCCATATCCTTAAGTTGGTAAGAAGCAAAATTCATCCCTTCCATATTCA
>Marker949099
CAAATGGAGCCATCCCACTACTCGAGTGGTAGCTATTATTATAAGTAAACTTTACAAGAGGTAGGTTCTCAACACAAAAACCACTATATTCCATCACGCAXXXXXXXXXXAGTCAAATTGATTTCGAGACCAAGGAAGACCATTAATGAAATCCATATTGATTATTTCCCACTTCTATTCTGGTAATTCAATCTCTTGATACAATTATTT
>Marker949737
CGATATTTTAATAGTTTTCATTTTCGATCTATCCAACCTTAGATTGTCAATTTTTAAATTAATTCATGATCAGGATTATCTATAGGTCATCTCGAAAGAGXXXXXXXXXXAACAAACCTTAGCCCCTTTAACATTCAAGTTCAAATTACAAGAAATCCCTTCATAACTTCTGAGAATTTGTCAATTGAGGTATGTCAAGTGTTCATCCAT
>Marker951657
TAATCTTCTACTTTCCTACATCACCCATAATCTGGATAAGAATGCAATCCAAAACTCGCTTCTCCTTCACCTCAGCATCGATAGATGATTTAATTACTTTXXXXXXXXXXCAAGCAATGGTGCCAAATTTCAAAGCAAATACCACAACAGCCAACTCTAAATCATGTGTCAGATAATTTCTTTCATGAACCTTTACTTGCCTAGAAGCAT
>Marker952161
TAACATACCTTTCAAAATATGTATAGTCCTCTCTGCTTGTCCATCCATCTGAGGGTGGAAACCGGTGCTAAGGTTCACCGTAGTTCCCAAACCTCTCTGAXXXXXXXXXXATATTAATCACTTCCCATTTCCACACAGTCAGCTCAATCTCTTGACAAAATGCACCATGCCCCAAGTGCTCAACCTTCACTTGTTGATACACCATACACT
>Marker953011
GGTGGTGTTTTGCAAGAATTTAGTATTCCTACTTAGAAGTCGGAAGAGGTTAATATGGATTTTGTAATAGGGTTACTCCATTTGCGTTGTCATCATGATTXXXXXXXXXXTATATTAGAGCATGTGTGCTTGATTTCAGGGGTAGTTGGGATGAGCATTTGCCGTAGATTAAGTTTTCCTACAACAATAATTATTATGCTAGCATTCAGA
>Marker953284
TATCAGATGGGTGCTACTTCTACAAGAGTTTGACTTTGAGGTCAAAGATAGGAAAAGATAAGAAAATCAAGTTGCAGATTATCTATCCAAGCTTGAGAGAXXXXXXXXXXTTGATATGCTGAATATTTTAGAAGCCTACCATACTTCCCCAGTTGGGGTCACCATGTAGATTATTGTACTGCAAGAAAAGTATTATAGAGTGGATATTAT
>Marker953399
GGAGTCCAATCTTTGTGGCTATCTTTAAATTTTGTCAGTACTGGCTAAGGATGGAGGTAGAACTGAGGATTTCAGGCATAACTGAGAATAATTTCCACCCXXXXXXXXXXTGCCCTACTTTAGATTAATGAACTTAAAAACCTTAGCTTCTCTCAACTCCAGTGGGAATAACCTATGCAGAAAAGTAGTGGCAAACTCTTCCCATTCCAT
>Marker953798
GCTGACGTGAATCTCTACCTTTCTAAGCTAACACTCTACACTCCTATGCTTTGTGACCTAGCTTACCGCATAGATAACATACTTGACTACTAGCTCTGCAXXXXXXXXXXTTAAACTAGCAATATCCATGTCTCTATTAATCATAGCTATCCTACACTCATTCAATACTAACTCAGACACACCAGTCACAAACTTACTCATACTCGCTCT
>Marker954961
TAAGTCCACAGATTTTCGTGCCCCTAAGAAAGGTAAGAAAAAGGACCAAGAAAATATGATTGAGTCCAACAAAGAATGTGATGATCTGTGTGCTATGTTTXXXXXXXXXXTTTCACTTCTAGACAAGAATGGATTCAAATGTGTAACCGTTTCTGGAAAAATTGTAATTAGCGAAGGAGAAGTATATGTAGGAAAAGGCTATCTCACCGA
>Marker955033
GTATTGTTTGTTTTGGCTTGGTAGCTATTTTCAAAGTGGTGTGTTTGAATTAACGTAACCTTTTATCATTATATATTTATTAATAATAAAAATTAAGGATXXXXXXXXXXTTTACATATATTAATTGCTTTATTTCTTTTCTTTCGCATGTGGATACTTTTGAGTCCTACATGGACTCTTTTCCCCTAGTCATTCCATGATGGTCCAATG
>Marker955307
TTGGCGAAGTCTGAGTAGCCATATGGTTGGTTGCCCAAATTAATCCAAAATGTAAGACAAAGGCTTGGTTGTTTCCATGGTTAGCAAATTGTACATAGTGXXXXXXXXXXTTATATGTCTAAATCGCATATATACTTGTGTCATCTAGAACTTGACTCATTAGTCTCTCAAGGCTAAATTTTGATTGTATTTGATTGGTGAGATGATCTT
>Marker956333
TACCATAGGGAAGGATGTTAATGTTACACAACATATATACAATTCTTAAATAATCATCATAGCATAAAAAGGAACAACTCTGAGACAGAATATTATTTAGXXXXXXXXXXAAAAATAACTACATGCTATTAAAGGTTAATGACGTTGTTAGATGCTAATGGATATTAAACACACAAAAAGAATAAAAGATATATATGCATGTGAAAAATG
>Marker958739
TTTGGGATTTCGAATCGCACTTGTACCTATGGAAAAGTCTAAATAACCATATGGTTTGCTCGTGTAAGAGCAGAAATATTAGACGAAGTCTTATGTTGGTXXXXXXXXXXTTTGTATCCCTCTTTTGAACCCTACCTTTCTTGAACTTAAAATTGGAACTTGAGGGTAAAAGCCTAAATTGGGGTGGTGATGATTGAAAGAGGTAACTTT
>Marker960794
ATAGATAGTTTAGAGAGGGAAGACGCAATCCATTTTACCGGAAGGGATTGGAGGTTAGGGCAAATGTAGATGGTCAGCTTAGAGAGGGAGGAGGGAAGCTXXXXXXXXXXCAACTCCCAAATCTCACCACCACCAATCTCTTCGTCACTGCCATTGTGGTAGATGACTAACTCTCGGAGATAGGCGAGTCTCTGAAGACTCCACTCCTTT
>Marker960978
TCATATATGCCTTTTGAGCCTCTGTGCTTCAGGACAAGAGCAATGAGGGGTTCACAACCCATATATTTTACAATCTCAATCTTATGTCTCAATCACCTTGXXXXXXXXXXTGGCATCACTGGATAAGTATTCATGTAAGACATCAGTTATATCAATTCAACCCTTCACTCGAGCATGACTATGATGATAGAGAAACCTAATGCTCAAATA
>Marker961469
ATTGATGCTCCTGAGTTGTCATGGGATCAGTTTGTTGATGCCTTTCTGGAGAGATTCGTGCCTTACAGTTTTAGGGATCGAATACAGGATGAGTTAGATCXXXXXXXXXXCACGAGACAGAGATTTTAGAGGTTCTCGTGGGTCTTCTAGTTCAGCAGTGCAAGTTGGTCGTCAGGGAAAATTTAGAGTTTGCTATGGATGTGATGAGAC
>Marker962481
ATCTGAGGATTTTGGTAATGAAAATAAGGGCAATCCTATGGTACTTGGCATACACTAACTGGAACTTCCTTTTGAGAGTGAGAGTCTTTTGATGACCCCTXXXXXXXXXXGAATGTGCTATGTGTTCTCTTAGTTGAATTAAGTTACTTGAGGACAAGCAATTGTTTTAAGTTGAGGGTGTTGATGTGTGCGCAATTGCTAACACATTTA
>Marker962666
GTTATAGATATAAACTGACATATGGATGATGATTTGGACCACAAAAGCAGGGAAAGAATTATAAAGAAGGCTGTTCCTACTGGCAGCTTATGGATAAATGXXXXXXXXXXAACCTACCACTAAGGCTTAGGCATATGGAAAAAATCACCTAGCGTTTTTCCTTTACTGATATGAACCTGAGGTCTTATGGTTCTCACTTTATTGACCACC
>Marker962811
ATAGATCGAGGAAAGGCTTGAATTACACCTCATCCCAAAGTTACTATCAATAAAATACTAACCAAGCAATTGCTATAGATTGCTTGTATATCCCTATTTTXXXXXXXXXXGTCCTTTTCTTGTATATTTTTATTTTTGTCCTCTACTTTTTTCGTTAAGATCATTTTCACTTGGTCTTTTGTAATTGATTTCTTCTTGCTATTTATTAGA
>Marker963375
GAAAATTCTCGAGAGAGGGAGCTCACTAGATCTTTGATATAGCTCTCTCTTTGCTTGAATTCGTAACTACAAGTCACACTTGTACTCGAATCTGCACTAAXXXXXXXXXXATAGAAGTGCAAATGATGCAGTGTGATGATGTGTATAATAATGACATAAGCTATCACTTGACCCTCACATACACCTTTTGAGCTTTAACGCTTTTGGATA
>Marker966005
AAAGAATTCTTGATCGGAATGGATCATGAATCCTAGAAGCATCTACGGGCACAAGACAAGCTTAACTGGCGGCTTGCTAAATGGATTGAGTTTCTTAAACXXXXXXXXXXTTAGTGGAGAGAATTATTTGTGAGGAAAGAACACAATAGAGGTCTAATGTGCCATTTTGGGGTCGAGAAGACCCTCAAAATTTTGGAAGAACAATTTTAT
>Marker966852
ATGATTTGGCAAATGCTGTTTACAAACAATGTTAATTCTTATTATTAATAACAAAAATATTGAAAGGGTTTGTGGTTCTATTTCTCAGATACTGTTGTTTXXXXXXXXXXTATAATTTACGATCAATTCGTTCAACATTTTCTTTTTTAGAGGACAATTTTTCACATCTAAATTATTTATTAGATATGCTGATACCCAGAGCCATCGAAC
>Marker968412
AACTGCTGTAGGGACGAGGTGTCTTATCCTTGAGACCATCACATATTCCTGTTTATGCCAGTTTAGCTTTCTCTGATTTTCTAAATTAATTGATCTGTACXXXXXXXXXXTAAACAGCATAACGCTACTCATGTTTTGCAGGAATTAAGAGATATTGCCGCAACCGAAGCAGTTAAAGGAAAACATTTCTTTCTGGAAACTGACATCAAA
>Marker969771
AATGTTTCCCCATAAGGCACACCAGTTCTATTCGTGCAAAAGAAAAATAGTGCTCTTAGGATAAGCATCGACTACCGTCAGTTGAACAAAGTTACAATAAXXXXXXXXXXATGTAGACCACCTCAGAATAGTATTACAGACTCTTAGAGCCCATCAATTGTTTGCTAAATTTAGTAAGTGAAAATTCTGGCTAAGATCAGTAGCTTTCCT
>Marker969984
AAAATATTCTTTTTCCGAGCCTTACAAACCTCAAAATGACTAATTAATCATTCTCCGTTTCATACATTTTGGTTGATTAATGTTTATGCTTCAGGGATTTXXXXXXXXXXGCATAAACGAGCCAAACTTTTAACGGATGGTATAAATGAGTCACTTCTAATAGTTCGATGGCATATTTGAGCCTTTTCTCTTTGTTTTAATTAATGATGT
>Marker971483
TAATATAATCCTATCAGGATTTAGTACTAACAAGCTTAGGGTATCTAATCCATATATGTCATTATGAATTAATCATGCATAATAATGAAATCATAAGATAXXXXXXXXXXATAAATTCAAGGTACACAATCAATATCACAACCTCATCATCATAACTATCTCTATCATAACTGTCATCATCATGACTATCATCATCATAATAAAAACCTC
>Marker971760
TGAAAATTGTGAGTATTTGAGAAAAGAAGTTTTTTGGTTTCATAGTGCAAGGGATATTTGAAAATTGGATTTGGTTTTGAATTTTTGAGAGTAATTTGGAXXXXXXXXXXTCTATTTTACAGCTTCTTTGGCATGAATTTTATTAAGGCTAACCTGAACTTTACAAAACACTACGCAGCTACAAACCTGTTCAAAATGCTGCTCAAGTAC
>Marker972182
TCTTAGATAGATTCTTTCCCTTAAAGTAGAAAGTATCCAAAGAGTTAGGGTTCATCAATCTCAGACAAGGTAGCATGAGTGTGAAAAAATACTCCCTTAAXXXXXXXXXXCTCAGCCAGGGTCACAAGGTGGAAACCATTCTCAGCATAGTCAAAAATTTTTAGTCCCAGTTCCCTCTTCAGTTAGTACCCCAGTACCAAAGTTTAGAAA
>Marker973950
GAATAATGAAACACCAAAGAATCTCCTGATTGAACACCTTGCATAAGCCAGTGCATTGCCATTCTTATGTTATGTTTAGTTGGAATCCTGTATGGATCTCXXXXXXXXXXACAAGTACGAGTAACTCTGTCCATCAAGATTTGGATAGATAGAAACAAATCACCTGGTGCTCACAAATAGGTTGAGGTCAGCTATGTGAATCTTACCGAT
>Marker975185
ATGATAAGCTTAACAAGCGGCATGCTAAGTGGATTGAATTCCTAAAAACATTCCCTAATGCTATTCAATACAAAAAGGAATGGAAAATGTGGTTGCTGATXXXXXXXXXXAATGGTGGTTTTATGGGACACTTTGGAGTTTAAAACACCCTCGGGATCTTAGAGGAACAATTCTATTGTCCTAAGATGCGTAAAGATTTTCTAAGATTTA
>Marker976293
CACATGAAATTTTTACGTAATTTTGGACCCAAAGCATAAAAATGCAATATGGGTATTATTGTTCTTATTTTGATGACTAGATTGTGATTTTGATAGTGGTXXXXXXXXXXTAACTAATTATGGCTTGTGTGACATCTAGAAGTGAGTTTAGATTCCTTAGACTAGTCTGGGTTAGAATTTGGCTTAGAATGGATTAAGGGGATTAGAAGT
>Marker979665
TTACAAAATTCTGAGCCATTTTGGAAAGGTAGCCTATGAACTAGAGTTGCCTACAGACTTAGCATCAATGCACCCAGTATTTTACGTATCCTTGTTAACGXXXXXXXXXXACTTGACCTAAGGTAACACTCTTTTTTATATTTATTCTACTTCATACTCAGTTCCAACTACATATCATTCTCATATTGTTCATCCATTCAAAAATCAGTT
>Marker980218
AAGGTGTTCAACTTTAACCTTCTGAAAATTAGAACACTTAGATATAAACTCTGCAATGTCCTTTTTCATACCACTCCACTAATAGATTTCCCATAAATCAXXXXXXXXXXCTAGCAAGCTGATGAACCTCCTGAACTAAATTTTTCCTATCATTCTCAACATGAGCAACATTACCCATATACAATCTGCTACGGGCATCTGCCACTACAT
>Marker981172
GATGGAATTTTGGGGCGTGACAACAATATTTGCTTTTTCATTCTTCAATATTTACTCAATAAGGCACAAATCAAATCTTCAATAAATATCTCGACAATTTXXXXXXXXXXAGTGCTCATGACCCCGAAGGACCACAAGCTAACCCATGACTGATATTTGTACTTGTAAACTACATAATATCTCATAAAATATGCAAAAACATGAACTATA
>Marker982461
ATCAACCTTGGTCATTAATTGATGAAGTTCTGTGATTTTTTTTAATTTTCTTAGGGGTATTTTGGTATTCTCCTCACTCCAAAAACCTTTCTCTCAAACTXXXXXXXXXXATTTGAATGTTGAGAAATCATGAAACTTCAAGGGGTTTTGAGATCTTCATTGACAATTATGCATTGAAAATTCCTTTTTGAAAATATTGATTTGGTCTTG
>Marker982629
TGCCCGAATGATACAGAACACTCATGTCATAGTCTTTCAACAACTCCAACCACCTTCTCTGACGGAGGTTTAGGTCATTCTAAGAGAATACATACTGCAGXXXXXXXXXXTCACAAGAATCTGACCACTGGAATTTGACTTTTTTCTGAGTCAGTCTAGACATAGGGGATGCAATAGATGAAAATCCCTTAACAAACCTTCATTAATAGC
>Marker983036
TGGATTTGAATTTCGAGAACTTTTAGCCGGTACTTCACTCGAGATTCAACAATCCCCTATGAAGAACTATTTGAAAGCTCTTTGATCATGAGTTTTTCCTXXXXXXXXXXACACACTCTCATAATCATCTTCAAGTGCATGATAATTATGCTGTAAGCCTACAGAATCAGTCAACTACGTGGATCATTGACGGTGGTGCCACCCATTATA
>Marker983787
TATTTTGATGGACAATTCCATTCTCTACACATATTTTGGCTAAGGGAGATTCATATTCTCTGCCCCTATCACTTCTTATAGTTTTGATCTTTTTCTCTAAXXXXXXXXXXATACTTTGATTCCACACAAGTTTAACACTTTGATTTATTGCACTCAAAGTTTGGCAAAACTTATAAGTTAATCATTTTTCGTAGTGTTTTGTAAGTAACA
>Marker983935
AAAAGGTGAAAAAACTGTTTATGTTGCAGAAAATCTGCAATATAACGGCTGGTTTTTTTCTTCTTAAGTCGAACGAATTTCGATGGGGTGCTCGGGATTCXXXXXXXXXXGTCATTTCGATCAAATGTGGGTCCCATACCCATATTTTCAATTTTCAACTTTCCGACCAATAGGTCGAAATGAGCTTGGGTGCACCAGGATCCGAACCAA
>Marker985076
AGGAGCTTAAAGATAAATGTCCATTTAGTGGCTGTTTAAGATTCTCACCGTTGCCAAATGAGTCCACACGAAAGTTTTATGAAAAATTAGGCAAGTAGTTXXXXXXXXXXATGGTGCCACAAGTATGTTTCTAACTCTCTTGTTTTGGTTTGACGCATTGGAGACATTCCATGATTTTAAGTTGAGGGTGGGGATACTTGTGGGTGTTGA
>Marker985848
AAGTAGATAACCTTCCTGATACATCCCGCTCAACCTAAGTAGCAACCAATTTAGCAATAGCAGGATTAAATTAGCAAAATTCTACATTAGTCACCTCACCXXXXXXXXXXTTATACACCCTTAAAAGAAACTCTACCAAACACGACTTTGTGGACTCCCAATTGACCATGAACCTAAAGCTTTGATATAAACTTGACACAAACCGACCCT
>Marker985872
AGAATCAAGTCTAGTCACAGACTATGTTCTCAAGGTTTAGATTCTGATTTAGTCGTAATAATTCCGTGCATCTAAGAACTGGATAAATGGTATTTGATTAXXXXXXXXXXTTGCTTATGCACATTATGACATTTGTATCTACGTCTTACTGAATACAGGAGAAATGTTGGTTGGTCCTGCTAAAGTTTTCTTTATGGATGAAATCTCAAC
>Marker986474
TGGGAAAGGACTAAAGGGTCCTCTAAAAATTAAAATATGGAACTGGAAATCATGATTTTACACTCCGACGTGATATGGTGCTATCGTGTTGCGCCATTGGXXXXXXXXXXCAAAAGATATCCTCATTTTAACTTAACTATAGCAACATCGTTCTCTAGAGCTTAATCGGTAAGGGATATTTTGATTCGTCTAAAAGCTAGGAGTTATTTT
>Marker986733
TGGTCGAAAGGCTAATTGAAATCCTTGGATCAGATCAGATAAAGCCAAAGAAAAAAATGAGGGAAATGCTCCCAATTTGACAAATCTCAAAAAGTTTCTAXXXXXXXXXXATTTGTATCTATTTAGTGATCATCCCGCTAGTTTCTTTGATCCCACTCGGTCTTCCTTTTCTATTTTCTTCCAATAGTTCGACCTATCTAGAAAAATTGT
>Marker987549
CATCAACGACTTAATGAATATATTGGTGAGCTAGAAAGAAGATTTTATGTATGATAATTAGATTAGTCTGGTAAGGTTCTACTGACGGACAAAGTGACAGXXXXXXXXXXATACCCACTTACCAATTTTCATAAATCTGGACCGATACCTTAGTCGAAGTCATAAAATATCATCAATTCAAAAGAAGTAAAAGTAGACATGAATATACCA
>Marker988131
TATAGTATTTGCAAGATACATGAGTGAACCACTTACACTAAGATATAGTACTTCATAACCAATTTAATTTGGTATATTTCTCATTTCAGCAAATAATCTAXXXXXXXXXXTGCTTACCAAAATGCATCATTTCATGTCACTTGATAAATGTTTCTACGTCAGCATGCTTAAATAAACGTATAATTCAGATCCTCCTAGTCTTTTACAATA
>Marker991212
AAAATCGCTCATTTTTAACTATACCGAAAATGTCTGACTACACCTCTTATGTTAAATAAATTGGCAAAAATTAATTTTAGAAGAATATTTGTCAAGGTGCXXXXXXXXXXTCTCGCTCCCTCACAAATAGGTTTTTCCTCTCTTTTTTATGCAATGAAATTTAGAATAAATTGTATCCCATCTCGCTCATTTTCACCTTAATTAATAAAT
>Marker992398
TGGTTTCCTTCCTCCAATTACAAATAGACCCCACTTATACAATCGATTGACGGAGAATCTTCCATCAGGGTGTTGTCCCCATAATAGTCTGCCTGTTTCCXXXXXXXXXXCTTTTGTATTAACTTTTAAAGCCAGCCAACAACGTCTGATAGTCCTCCAAACTCCAACTCCATAAGTGATTGTTACTTCACCTGAACACCATACCCTTCT
>Marker992422
CTATTTAGATCGTGACTTACTTGGTATCGGAGCATGGATCATGGTCACAGGGTGTCTGCGAAATCGCGACAAGTAGAGTCTTTTTTATGGGTATGTAGCGXXXXXXXXXXCCTTCATCTGGAGTTAACCGTACTCAGTATTCCCAGAGGAAAGTCTCTAATGCTTAATTTCGATAGCCTATCCATATAATAGCTCAAATTATGACTTTTT
>Marker993032
ATATTGCCACACCCAAAGCATAAATTACTGCCTGCTCTACATGCACTTAGATGATTCTTACACACTCTTCGCAAGGAGGATAGGTAAGACTTCTATTTTTXXXXXXXXXXTGACACGAACTTACTCATCTTGGCTCTACAGTCTGCAACTACATGAGGGGCATATTTGGATAATTGAGTAAACCTGAGAGAATACTCTTTCACCGTCATA
>Marker993406
TTTGAATTTGGGATAACACTTATACATATGGCGAAGTCTGAGTAGCCATATGGTTTTCCCGTATGTAATCCAAAATGTTAGACGAAGGCTTGGGTTGGTGXXXXXXXXXXCTTATTTTTCCAAATCTCATGTGTACTTGTACCATCTATAACTTCCCCCATTAGTCTCTCAATGATAATTGTGATTATATTTGGTTGGTGAGATAATCCT
>Marker993813
ATTACTATGTAATGATGTTAGTTATCTGCCATTGACCACTTGATTATTTTAGCCACTGAAATAAGTAATTTTCGAAAGGGTACTATGTTAATTAAGCATTXXXXXXXXXXCACTTTACATGGATCTTCTTAAGTTCTTTTCATATATTCTGTTGTAGGTCATTGGTGCAATTGTTAATATAGTTAAAAAGCCATGGGGACGTGTCATAAA
>Marker994926
CTTCTACTTGGTAGTGCCTCCATTGAACTTTAACTATAAGAATCCCAAGTACGCAACTGCTTCATATCACATGCCAAAATAGTTATAGGCTCCTCCGCAAXXXXXXXXXXTATAATATATGTAGGCTTTGTGCCTACTCTAGGATGTTTTTAGCCTATCCTGAATCACCCTGACTCTATCTAATCATTCCTAAAGTAAATTCGTACTAAG
>Marker995299
ACCCTTGTAGCCTCAGCAGATAGAACACCAGATGCATCCTACTTAGCCTAAGTAGTAACCAACTGAGCAATAGTATGAATCGACTGACAAAATTCTGCATXXXXXXXXXXCTATACACCCCTAAGAAAGACTCTAATAGACACAACATTGTCGACTCCCAAATGAACATAGACCTGAAGCTTTAAAACTAACTTGATTCGACCCGACCAG
>Marker996635
TATTATAGTCAAGACTCATTCAATAGCACGTTCATTAGCCCAAATAATAGTTAATCACAATAACATAATAGTTTGACCTAAGCTGTAGCCAACAAGGAATXXXXXXXXXXTGTATAGCAAGCCACCATAATCCCTAAGGTAGATATTTTACTCAAGCACCTTTACTAAGTTCAATGGAACTAAGGCAACCTTCTCTAGTATTAGAAACTA
>Marker996654
GATGCTTTTTTGGCTTTTTAGTTGACGGTAGATTTGAAATTGTGATCGTGTGGAATGGTGTTACTCCTGCCTCGTTAAGTTTTTAGTTGAGGTGGTAACAXXXXXXXXXXATTCTTGCCTTTGCAGCACGCGACAGTTCCTACAAAGTTGGGAAAATAAACTATAATGTCCAAGCAGGACGTCGTGATGGATATGTTTCCAGCAAAGACG
>Marker997461
TCTGGAACAAAGAAGGCTCACCAACTAGACACTGCAACCCTGTCTGATCAAAATCTACTATTTTTTTGGACCCCTAGACTGAGCCTCGGAACCTGGAGGGXXXXXXXXXXATGGGCTATATGGAATCTGTCATTGACTCAGTGGGGAAGCCCCCAACCCGAGTGTACCGCAAGGGTTGGAGTGTCTGAGTCGGATACGTAACAAGGCTCT
>Marker998464
TAGAGAGGTGCCACATCACCTTGTCTATGACTCCCCTTCATATTGATTGATTGTTTGATTTTTAATATTAAATAAATAAAAAAATATTTCATTAATGAAGXXXXXXXXXXATATCATTTATCACTTGTTGGTACTGACGGTTCGGTTACCGGATAGTTTACCTATTTTTTAGAGTCAATTTCCTATTTTGAAGTCTTTGCTAGTTTCAAA
>Marker998696
TACCCTTCACAAGTCCAAAAATCTCAAGTCTAAAGACCCTACACTCCACAAAATCCAATGCGTCCTCTCCAAGCTCCACTAAATCAAAATTACTCCATCCXXXXXXXXXXATTGATTCTTATTATGTACAAGTTAAAGATCATATATTCTCAAAGAAGAATCCAAAAGAAGTTCCACACACATACACGGTTGATGAGTTAATGGAACCCT
>Marker999252
ACTTTTCCATCAAGACAAGAATGAGTATTATTCGTACCTTTTGATATGATTAGGGTCTTAGACTAGACTCAAGAAAATTCTACCTTATTTTTGGTTATTAXXXXXXXXXXTTGTAAGGAGGAAGTCGTAGTGTGTCCAGTGTTTGCCCAAGAGGTTTCTATGTTGACTATGACTGGACCTGATGTTTCATAGGGTCTTATTAAAAGTTGT
>Marker999773
ATAGAATGGGAGGAGTTTACCACTACTTTCCTTGATAGGTTCTTCCCACTGGAGTTGAGAGAATCTAAGGTTTTGGAGTTTATTAATCCAAAGCAGAGAAXXXXXXXXXXGTAATCATTCTTAGTTCCTCTCAAAATATTTAGTTCTAGCTCCATCCTCAGCCAGTTCTCCAGTGCCAAAATTTAGAGACGGTAATAGAGATAGAGCATC
>Marker1001679
AGAAATGGACATACAACATGAATAAATGAATGAAGGAAGGGATATACAATAATACCATCTCTACACATAGATATACATATATATAAACAAGGTTAACACAXXXXXXXXXXTTTCAATACTAGCCCAATAATCAACCTATCACGAACTAACCATAATAATAACAATAACAATATAAATTAATCGGCTAGTCCAAAAAAATAATACCTATTT
>Marker1008322
GTGATCAGTGTCAGTGACAAGGTAATATTTTAAAAAAATGTGAACTCCCCATAACACTTATCTTTGAGTTAGAGTTGTTTGATATATAAGTAATTGATTTXXXXXXXXXXGGGTGGGTTGAGGTCTCCAATTATGAGATCAAGTCTATGTTGGTGAGGAATGTGAATGCCAATAGAACTAATTGGTCAAGGAAGTTATACGATGCTCTTT
>Marker1009652
TTAAAATGAAAAGCTCCTCAACACCTAGTGAAATTTCTAAGCTTTGGACCCCTTATGCATGCAGTTGGGAGATGAAATGAGCTAAGACTTTTATGAGGTAXXXXXXXXXXGTCTCCTCAAATAAATCTGAAAAAAACAAGGAAAATAGAGATAGTCTCATGCTGAAACATGGTGAGAAGAGGATAATCTCAGGTTCCTATAGTTCTCTAA
>Marker1010005
AATTTTGGGATGTGTCAGTCAATGTATTATGTTTCAGATTCAGTTATTTAATCATGATTCAACTCATAAGTATTCAGTACATGAACTCAATTTTCTTAGTXXXXXXXXXXGTGTTTTTACCCCACATAGTCATAATGACTCCGCAATTTGGGCGTTTTGGAGGCTGGACCTCCCCGATACATACTATTTCATAGAGGCTAGTCTCCGAAA
>Marker1010286
AAGATCAAAGAGAAAATTGGAAATATTTTATGGGAATAATCTACTCAAATGACTTACTTCACTATAGACTTTGGAGTACTTCCCAGAATGCACGAATCATXXXXXXXXXXCTTGAGCATAGAGACGTGAAAGACAGGATGGACAGCTGACAACTCTACATGCAACTCAATCTTATAAGCTGCTTTCCCAATACGATTCAAAACTCTATAA
>Marker1010663
CGGAGCCTGGCGCTCCATCATGATGGTCATTTCTGGACTTAGGTGCTGGTACACTAGCTGAGGATGGAGTTAGGACTGAAAATTTCTGACTATGCTGAGAXXXXXXXXXXGCCCTACCTGAGGTTGGTGAACTCTAGTACCTTAGCTTCTCTAAGCTCTAACGGAAAGAATCTGTCAAGGAAAGCAGAGGCAAACTCCTCCCACTCTATA
>Marker1013646
TGATACGACCACTACTGAATGAACCAATTGGGGATTGGGTCTTCAAAACTTTAGTGCAGACCTTTATAAATCATGTGTGTTTGTGTTTAATATTATTATAXXXXXXXXXXATAAATATTTTTGGAGGAGTTTCCATGGATCATTCTGTTTGCATATTTGAGAGCTTTCGACGAGAAGTATTAATTCTTGATTTTCAATTTTTTCATAGTT
>Marker1013829
TTTGGCTAAGGACCACTTTAGCGGTAAGGGAGGTGCTTAAACGAGCACCACTTTAGCTACCAGGAGATCGCTTTAGTGGAACATGCTACCCTATGTAGGAXXXXXXXXXXCTTGGTTATTTTCCATTACTTTTCCCATCAATTTTCATCCTATTTCATGGTAAATTCTTAGAAATTACATTTTTAAATCTCAAAACATTAGGGCTGATTT
>Marker1014181
AGGGTCGGGTCATTTCAAGTTGGTATCAGACCCTAGGTTCATAGTCAACTGGGAAGTCCACAAAGCCATGTCGAGTAGAGTCTCTTTTAGGGGTGTGAAGXXXXXXXXXXGGCAACGTGATGAATGCAGAATTTTATCAGTCTATCCATGTCATTGCCTAATTAGTTACTGCTAAGGCTGAGCGGGATAAGACTTGTGCTTATTCTATTG
>Marker1014287
GGTAGAAGATCTCGAGAAGCATCTTCTCTGGGACCTCATGATTTGGGCATTGGGCTAATTTTCCATTAAACCTTTCCGAAGCTTCAAACAACAGCTCTTTXXXXXXXXXXACCCCCAAACAACCCTTTCTTTTGAAACATATAAAACATGACGCTAGTCATATGGAAGACTCTGTTCCCATGGTTTGTTGGGATACAGATTGCACTAGTT
>Marker1014693
AATTTGTGTTTGCACGAATGTTTAAGTGATAAGAAGATCATTACTTTGAACTTATAGTCTTAATGCTTTCAATTACATGTATCAAAATGTTCGAAACATCXXXXXXXXXXTTTTACAGCTATAGTACTGACAAGAGCCTTTCCTCGATAACTAGATATAATTTAATATAATCCTTTCACTTGTTATGGACAATCTATTCATACTGAGCAT
>Marker1015694
TTTTGCCCTTTGAATTTCATCATTGGTGTAGGCATAAAGTGATCTTTCTTAAGTCTGGACTTATACCCTCTAAATGCAACATCAATTGATCTCATAGCCTXXXXXXXXXXAATAGGCTGGTTCAACTCATTTAGCACTATCAATTAACAGTCAATTCATCCATGTATTTCTTGCATTTGTGTAGCGCCTCTTTTTCTTTTATTAGTTGAA
>Marker1016719
TTTTTTCACGACCAAAAAACTAAGGTTCATGATAGCACGTGTTGCGAAAAACCTTGACAAGTAAGCCTATCACCTAAAGTGATATAAAAAGAAAGATAATXXXXXXXXXXGCTCTGATTATCGCCTGAACCAACTGTCATAAGGCATACTCCTTCCTGGATCTGCACTGGAAGGGGTGAGTGCAGCCTACTTATACTCAGTAGGTATCAT
>Marker1017112
TCATTGAGGAAGTCTTTTCCTACATACACTTTCCCTTTACTAAGTACAATTTTTTAGAAATAAATACACATTTGAATTCGTTTTTGTCTAGAAGTGAAACXXXXXXXXXXAAAGCATAGCACACAGATCATCCTTTCTTTCTTAGACTCAGCCAAATTTTCTTGGTCCTTCTTCTTTCCATTCTTTGGGGCACAAAAATCTGTAGACTTG
>Marker1018955
CAAATATCATTGAGCCGCCTCTGGATTCATAGTCATATATATATTTGCGATCGAGTTATTGTGCTAACAATTAAGCAAAACTACTATGTTCTTGTAACACXXXXXXXXXXGTCTAATTAGAGAGCCTACTATGTGTCAAATGATAGGTCTTCGAGTTAACTTTCCAACGATACCAATTTTGCTAAAATCCAACACCCGAGCAAGAAGTTA
>Marker1020218
CCAGTCATTGCTTGAGTCATTGTCAAATGACCAAAATTTTTCCCCTATTGCCGTGGAAATAAATCCTCCCGATGACTCATTTAGTCTGATAATGAGTCGTXXXXXXXXXXCTAAGGGATATTTTGAATTGTATATAAGCTCGGAGTTATTTAAGGTCTTAATATATGATACAAGCCAAAGAAGCCTTACAAATTTTGATTACATCATTCG
>Marker1020259
TATATATTTAGCATGCTCAATTAGAGGCTTAGGGGAGAGCCCCCTAGTACTACCTCTAGATGGTGTAGATCCTCTTCCCTTCCCACTACATCGAGCTCATXXXXXXXXXXACCTGGTTCTAATATTAATTTGTCATGACCTAAAAACCCAAGGTCATGATGGAACTTGTCGCGACAAGCTTTGACATATAAGTGTCATGACCCGACCCTC
>Marker1020568
CATTAAACATACTTTGAGTGGATCAAACATCCAAAACTCTCTCTCAAACATAATTTGTGAAGGATTGGAGGTTAGGGTTCAAGGGTGTCCATCTAGGAGCXXXXXXXXXXCATGAAAATAACCTTGTTAAAGGTATGCATACAAGGTGTCTGTGGAAATATCTAAGTGTATTATCTAGTCATATGTTGGTGATATTTTGAACTAGGGCAA
>Marker1020692
AACTCTAGTGTAAACCATCATGTCTGTTATGACAAAGACTGGTTTAAAAAATATACTAATTTTGAGGAGCCCAAAACCATCATGCTTGGAGATTCACATAXXXXXXXXXXTGATCGTTATGCGGGAATCATGAGTAGTTGAGGATTAATTCCAATGATCAGAAAGAATTTTAAAAAATATGAGGCTTGTAGTAAAGCAAAAATCACAAAA
>Marker1023275
TCATCAAAGGAAGGCAAATAATGGATACAGTGAAGATAGCGAATGAACTGGTGGATTCAAGAGTAAAGAGCAACCAAACTGGTATCCTATGCAAACTTGAXXXXXXXXXXGAGAACAGGGCGGAGAACAACCTAGAGATCACACATTTGCAGTATGCAAATGACACTCTAGTGTTTTGTGAAGCTGTAGGAGAACAATTCTTAGTGCTAA
>Marker1024182
CAACCCTGACCTATCCAAACCAAACATAAGTTACTGTCTGCCAAGAATGGGTAGTACCCCCATCAAACGAGGATGGAGAAGATAAAATTGAATATCTCGTXXXXXXXXXXGAAAGATTTCTTGGACTATGCTAGAAGATGCAAAGCTTGCCAACTTCATGAAAATTTTATTCATCAACCTCCTGAAGTACTACACCCAACTGTGGAATCT
>Marker1024425
TGCTTAAGCAATTGTCCATAAATGTCCCATTGGTTGAAGTTTTGGAACAAATGTCAGGATACACTAAGTTAATGAAAGATTTGGTCACTAAAAAAAGGATXXXXXXXXXXCCTTTATGATGTATTAATGAAAATGTTAGACTTTATAGTCCAAATTGATTTGGTAGTTCTTAATTGTGAAGTCGACTTTGAAGTACCCATAATCTTGGGT
>Marker1027321
AATTTGAGGATATTTAGCCCAAACGGTGAACCTCTACCGTTGGTGTTATAGACATGCTAAATAGATGCAGGTTCCTACATCTAGTTGATGGCAACCTTCTXXXXXXXXXXGGTGCTTTTTTTGGGTCCTAATATTCAAAGTTAGGGTCTTTTCGAAACCTCTCTACCTGCACGAGGTAGTGGTAAGGTCTGCATGCATTCTTTCCTTCTT
>Marker1028900
TTGGACCAATAATATATCAGAAATAATCATCTCTAATCACATTTATAAGTCGTACATATCTCTAATCATCTCACATATAGGAGGCATCATGCATTTAGGAXXXXXXXXXXTAATAGGAATATCATCTCTATAGGTCCAACAATTAAGTCTAAGAGAAAGTAGCATCTCTACAGCCAATCATCAAGTCTAAGAGGAAAGTATCATCTCTAT
>Marker1029105
TAGTTTGGGTCGTAACAAGTTGGTATTAAAGCTTTAGGTTCATGGTCAACTGGGAGTCCACAAAGCCGTGTCAAGTAGAGTTTCTTTTAAGGTTGTGAAGXXXXXXXXXXGGTAATATGATGAATGCAAATTTTCATCAGTCTATTCATATTATTGCTCAGATGGTCGCTACTCAAGCTGAGCGAGGTGTGGGTAGTTCTTTTTCTATTA
>Marker1030378
AGTTGAGACTCATGGTATGAATTACACCACTTTTTAGTTAGACTTAGCAACCCGACATTGGTGGGGAGGTCATCTTGATTCCAGGACAGCTGGATTTTCTXXXXXXXXXXTCAGAGTTTGGTTGTTGTGGGTAGGTCATTTACTGAGATTTTTTATCACATTCAGGTGATAAAGGAGATGCATCATGAGGATCAAAGGGGCAGAGATCAG
>Marker1030494
GACAGATTAAGTTTTGGTTAAACATAAGGAAATGACATTTAATGTATGCCATTTCATGAAGTATCTAAAAGACATGCACGTGATCTTAGTTATTTATATAXXXXXXXXXXACATTCTTGGGAAACAATAATACTTTGTCAATTATTATTGCAACTAATTTGGTTGAGTGGCATATTGAGGCTCTAGTCTATTTTTTTGCAGAAGTTCAGA
>Marker1030714
TCGAGTCATGGTTCCATAGATGATCGTTCTCAGCTTGGTTGCTGGGCTTGAGATAGTACTCTCAAATCTTTTGGCTTATCTGAAAGTTCAAAGTTGACATXXXXXXXXXXTGCAAAGATTAAAAGACATAGCAAATGTGAAGAAGGATGACTTACTCCCACATCGCTAAGTGAAGAAGACAGAAGAGTAATGAGGAGATACTATAAAATT
>Marker1031817
AAATTTACTCATTTTTAATATACCTATAATATCTCTATATCTCTTATATATAAATCGGTGAAAAATTAATTTTTAAAATATTTATCAAAATTCATTATTGXXXXXXXXXXAAACATGTCATCATGACCCTCACAGTCGTGTAATTGTCTACAAAGTTAATAATATTTACATACATAGAAAAATTAAGAGGAAAGTAATGACAAAAGGCAA
>Marker1032784
TACTACTATTCCTCCTGCTCAGTGACTTCGATTCGGGGACAACTTTGAGTTAGATTGAAGTAGTGATATTTCATACTTCAAAATACTTTATTTCATTCTAXXXXXXXXXXCTATGTTTAAAATTCATCCGACATGGGATGTAGGGTGGTCAATGGTTGGGTATTTGGGGTGGTCTCCGATCCTGGTTGGACTTGACATACCCGACACATT
>Marker1033881
GTCTATCGGAATATCCTCTTTATTTTCAAAAGATAGAGGTAAAGTCTGCATGCATACACACCACCTCCAGTGGCGTAATCAGGGATTTTCACTAAGAGGAXXXXXXXXXXACATAAGATGAGAAGTCGATTCGAAAGAAAACTTGGTCATTATAGTAAAATGTTATTTTGCAGGCTCTGACAAATGGAAGGTTTAAGAGTGTGAGGCATA
>Marker1035581
GTCGAGATTTCATCCATAAAGAAAACTTTAGCAGGACCAACCAACATTTCTCCTGTATACAGTAAAAATTCGATACAAATGTCATAAGGTGCATTGCATAXXXXXXXXXXAGATCACTGGGATAATCAAATACCGTCTATCCAGTTCTTAGATGCACGGAAATATCAGGATCTAACCTTAAGAACATAGTCTGTGACTAGACTTGATTCT
>Marker1035584
TCTAAGGGTTTAAGAGTCAATTTCTCTCTATGAATCTTCATAATTCAGGCATGTGACTCTTCACTCATTGTTATTTTACTAAAAGCATATGTTTAAATAAXXXXXXXXXXTTAATGAGAATAATATTGTCACAAGTTGAATTGTGTTTTTGAAGTAAGGCTTTGGTATAACCATGATAATGATTGATGAAGGAATTTGTAAAGTCCTTGA
>Marker1035830
TAAATTTAAGTACGGAGCGTAGGTCGATCAATCTTATATCAAAATAAAAGTACTAGACCCCACGGAATATAACTTACTTTCAAGCGTATCACTTCGCTTCXXXXXXXXXXTCCACTTAATACTCACCATTTTCAACCATCATATTCATATCAACAAGTCTTGAAGCTTAGGGAACTATTCATATGCATATACGCAATTCAACTTATAGCA
>Marker1037211
AAATGGTGTCCATTATGGCAAAGGAATTACCTACAAAATAGAAAACACGTTAGTTGTACGAAAACATCCTCACTCTCTCTTTTTATTTCTTGCCTCTCGGXXXXXXXXXXAACAAACGAAACTAAAGAACAACAAATTGAAACTAGAAGAACAAAATTTGAGCTTAAAATTTGTCGGTGAACAGTAATTGGTGACGTGGCAGTCCGTGAT
>Marker1038940
TACATAGGATTTTTTACATGATAACCCAAGTACAATAGTGAAATATGGGTATCATTGTTCTTATTTGACGAGTAGAATATGATTTTGATAGTGTGGCACCXXXXXXXXXXTAGGGATAATTAAGACTTACTTAACATTTAAGGTGGATTTAGATAACATAGTCTAGTTCGGGGTAGATTTTCCTTATAATGGACTTTGGGGATTAGAATT
>Marker1039400
TAAAAAGGTAACATGGGTACCATTGCTCTTTTTTTATGAGTAGATTATCATTTTAATAGTGTTGTACTGTGCGGAAACTTCTTGAAAGGGAAAATCACTAXXXXXXXXXXAACATCTAGAAGTGAATTTAGATACCTTATCAAAGTTGAGGTATAATTTTCATTATACTAAAATTTCAGGGATTAGAAGTGGGTCCCTTCGACCCACCTT
>Marker1040211
TCTCGGCTTCGGGTGCCAGTCCGGCCCGATGGGATTTTGGGGCATGACAACAATATTTGCTTTTTCATTCTTCAATATTTACTCAATAAGGCACAAATCAXXXXXXXXXXGGTGCTCATGACCCCGAAGGACCACAAGCTAACCCATGACTGATATCTGTACCTGTAAACTACATAATATCTCATAAAATATGCAAAAACATGAACTATA
>Marker1040795
TTTTGGAGAGGATTGTGTTATACATCTTGAGAGATAAAATACAGGATGAGTTTTACCACTTTGATCATGGATCCATTTCTATTGTAAAATACAGGATGATXXXXXXXXXXTTAAGGAGACACTAAGAAGGTGCATCGCCAGGGAAAATTTAGTAGACACATCTCCTGAGGTGGAGATTTCTTGAGTAGAGATTCCTACACTTATTATAGT
>Marker1040818
CAAACTGGTCCATCTTAAAAATAGGTCACATCAGAAGGGATAGACAAACAAAATCTTTCACAACCCAGGAGGCAAGTCTAAGGATCTCAAACTCAATAATXXXXXXXXXXAATAACCTACATAGTGGTAGAAATAGTAACCAGCAATATCAAAATCAACATAACTAAATAGAAGGTACCAATATAAATATCAATATCATGTACCACTCAA
>Marker1041324
ATTGATGAAGTGAACAATAAACATTATTTCTACTATGTTGTTATATGTTTGAATACATTTTATTTTGTGTAATGAAATTTATCCTTAGTACCGATCGATGXXXXXXXXXXGTGGCTATAGGAATGTCAATTGTGTGTATTTACAAAACAAAAGGCTACACTTTATATGTGTTGTTGTAGAACAGGTATAAAAGGCTTCACTTTTAAAGCA
>Marker1043164
TTATGGTTTGGGATGTCCATCGCGACTATGCCCTCGATTCAGGTCGTGACATGAAACTAAAGAACACCTGTGACAACCTTTTCACGATCAAAGTGAATATXXXXXXXXXXTAACATTGTAAGCCGTTAGTAGAGCCACCAAGAATAAATAACCCATGATCCAAAGAACCTTGCAAATATCACAAAATTTTTTTGATGATAGTATAATGAA
>Marker1043408
CTAGCTTAAAATAAAGCAATCTAAGAAAAGATAAGGAATAGTAATAAAATAAGAATATATACTATAAAATAACATACTCAATAATACCCAAAGCAAGATAXXXXXXXXXXCCTCATTTTGGATTTCACCGAAGTGAATCCCACCTTATCTTGAATAACCTCATTTTTAATCCTATTTTTTCTAGTAATTAAAGACCTCAAGGAGCATTAT
>Marker1043930
AAGTAGATAGTAATTTCACATAATCTTCTAATTTATTCAAATGAATCAATATATGCCTTGTATCTAAAACACCAATTGTACACTCATCCTTGATTGCACAXXXXXXXXXXTCTAGTGGGATTAACCCACCGGAAAAGAAAGCCATTTAAGAAAAAAATGGATCTGACAAATCACACATAGAACTCATATCTTAAGACCAATGGGACTAAG
>Marker1044376
CTATCCTCCGTTTTTCCTTCACATGTATGTGTATGTATTTACTTATACTGTACACATTTAATCCATATCTTTATGCAACAAACTGCAGAGATTCGGTTCAXXXXXXXXXXCTATATTTGTAATAGTTACCTGTTCCCTGCTGAAGCATGCAATAAATTTTAGTCTCTCAATGATCCGGGAAAATTGTTACAGATGGTTAGTTCAGGAATT
>Marker1045700
TTCCTTGAACTAACCTTGCGTGAACGCAGGATGCTTTTTACATTGGGCTGTTCTTTTTACTTCTTGTACAATTAGGAACTACCCGAGATTTGTATAATGAXXXXXXXXXXTCTTGTAGCACTGCTTGAAGCCATAGATTCAAATGAAGATAACGTGTTTGTTGTTGCTCATGACTGGGGTGCCATAATTGCTTGGAATTTATGCCTTTTT
>Marker1046583
GGGGTGTAAGGAGCATGTCTCGGGAAGTTTTAGATTTTTTGGACAAGGATTGGGTCGTGTTTGGATTTTGATTCTAGAACCTCACCGCGATAGTGGCGTGXXXXXXXXXXGAAAACCAAGAAACCAAATCCAAGAACTTTCAAGGAAAGCATCAAGATTGTGTTTATCTTTCAAGCTTAAGGATTTAAGTTATGTGTGATATTCATCCAT
>Marker1046755
AATTAAGCCCTAAATCACGAGCTTACTGACTCAAAGTTAGCATGCCCTACCAAATAAAAAGGAAGTCTCAGGGACAAGTTCAGAGTTAGAATTCCCCGATXXXXXXXXXXTCCTCATCCCACATCTGATTAGATAAAAGATAGCTAACTATTCAGATTAAGCCTGGGATAACATTATGCTGTGGCTATAAATTTCATCCCAGGCTTAATC
>Marker1046775
AGAAAATGCCTAGACCAAACCATTTAGGTGTATGTCTACTTGATATGGATGATGGAGGTGTAGTGGTTCAAAATAGTTCAGAATCAACCTTATTAGTGGAXXXXXXXXXXCGACATGTGAGAAATTTATTAATGGAATAGTATAAAGAAGGACATAGCAGAGTTTGTTGCCAAGTGTCCTAATTTTCGATAGATAAAGATTAAGCATCAA
>Marker1046995
GCAGAAGAGACAATATAAATAAAGAGTACTAGACAGGTGCAAAAATATACAAAGTAGTCTTCAAAGATACAAAATAAGAGTACTACTAAAACAGAAGGAGXXXXXXXXXXTGGTTCTTATGTGTTATTTCTAGGGTGTGGGGATGGTTGGCATAGTTCTCAATGCAATCTGGGATGTTTTGTGAGAGTTTGTGATTTTAAGAGGTTGAAA
>Marker1048908
ATCTTATTCATAATCTGTTAACACATCCTCCTTCTTCACATCATTACTATTTACCCATCTTCACACCTAAATTACTTTCATTGCTCTATAAATTTCAACTXXXXXXXXXXATCGCCCTTACCACCTTTCTTGTCACTACACTTCTAAACCCACACTTTCAACTAACACAAGAATAACAATATAAATAACAAGTTGCTAGTGAATCGAAAT
>Marker1049102
GCATGATCCTCTTCACTCTGAGAATGAAAAAGTATGTCATTGAATAGACAATGATGAACATGTCTAAATACTACATTAAGACCCTATTAATTAAGTCCATXXXXXXXXXXCGATGGTGACCTTATTCAACTATCTATACTATATGCACATTCAGAGAGTACCATCGTATTTGCATACGAATAGGACTGGAGCACCCCATCGAGAAATATT
>Marker1049985
AATAGACCACCATTGTGTGCTTTCCTCATAAATAATTATCTCCACAAACTTGAGGGAACACACAATCATCTACCTTTAAACAAGTATCCATCAAATTTGGXXXXXXXXXXGCATGCCGCCAGTTAAGCTTGTCTTGTTCCTGTAGATGTTTCAAGGATTAATGATCCATTCGGATCACAAATTTTTTAGTCCATAAATAATGTTGCCAAG
>Marker1050012
AAACACTTGGCTCAAAAGGGTCACCCAAATTAGGATATGCATTATTACAATGTTTTTATGTGATATAGCTACCTTATGTATTTATGTGCGTTTGTTTGAAXXXXXXXXXXGACGATATAATAGTGGAACAAAGTAAAATGATTGCTGAACATGTGAGAAAATTGGAAATGCTTTAGGAGGAGATGAACCATACTCGAGATTTGGCTAATC
>Marker1050774
ATGCACTCTGATCAACCAATGACTGGTTTCATGGTGACGGAAATATTGAAAATAGGTCTGCTTGTTAGAGAGTGGGAGAAACGAGAGGAGCTGGTGAGTGXXXXXXXXXXAAATGTTTGCCTGTATGCTTTGTCAAAATCTCTTTTACATATATACTTCTGTTATTTATCTCTCCTTAGGATATGCCTTAACACTGACGCAACAATCACT
>Marker1050793
AGTCCATCCGATAATTTCACTATGAAAAGTTCAAAAGAAATCTACATAATCAGATACAATTAGTCTTTGCTTGTACATCACACACTTATCCATATATTTGXXXXXXXXXXTGATCAATCAAGAGAGTATCTTCTTAGATATAATTTGTTTGAATTTTAGTTGTTTAGCAATTAATTAAGCCAAAAGATTTTGTCCCAGAATTTTTCTTGT
>Marker1051018
CACATGAAATTTTTTTGCAATCTTAGATCCAAAGCATAAAAATGCAATATGGGTACCATTGTTCTTACATTGATAAGTGGACTATGATTTTGATAGTGTGXXXXXXXXXXGGACTTAATATGACTCATTAAATAGCTAGAGATGGATTTAGATGCCTTATCCTAGTCCAGGATAGAATTTATCTTAAAATAAATTTCCAGGAGTAGAAGT
>Marker1052873
TGTACTGAGGGCGACAGCAAATCCACCAAGGGAAGCACTCATGTCCATTACATTACGTATTTCTTTCTCCTCTACATCCATTAGTCTCCAGTAATGGCGAXXXXXXXXXXTGGCGAACAGGAAAGTCGATCCATCAATATAACAGCACCAAGGAATAGAATTTCACAAACCTAGCCGACTAAGACTTTGTGAATACTCTGAAAGACGTTG
>Marker1052885
CTTCACGGAAAAGAAAACAAACAAGTGAGATTGAAAAGTTGGCTGTAATGATTCCGACTTACCTTCAGTACATTAATTTTTTTAAGCACAAGGTACCCACXXXXXXXXXXTGATGCTCAATACCATCGTCTGAGATATGCTTCTCTTTTGTGCAAGTATGGGTCTGAAAAAGCAGAGAACGGATACTTTAGTGAGAATGATGATCCACCA
>Marker1053648
GTGATATTGTTGTAATTGAGCCTCAGCGTTCTTAATTTCTTAAGTTTTGTAACTGAAGAAGGTATAGACCCTTGGATCGAGCATTCATCAGCTTGGAAAAXXXXXXXXXXTGCCCTGTCGGAATTCTTCCTGAAATGTTGCAGTTGGATAATTGAAGTAAAATGAGATTTGAAAGACTCGATACTGGTTTAGCCCAATGAAATGATTCCG
>Marker1055844
ATGTAGAGGAGGATAAGAAGAAGTTAGTCAGGGAGGTTCATCAATTGGCTAGATTAGGGGTTCGATTGGTTGATTCAGCTGAGGGTAGTAGTTGGGTTCAXXXXXXXXXXTGACTTGCGGGAAATCTATTGGTGGAATGGTATAAAGAAGGACATTGTGGAATTTATAGCTACGTGTTCAAACTGTCAGCAGGTCAAAGTTGAGCACCAG
>Marker1057208
TAATTCTAATCTTATTGGTCAAATTCCAGAGGCTATTTTCAATATATCTTCTTTGGAAACGATAGCTGTCTATTTCAACAACATTTCAGGGACCATTCCAXXXXXXXXXXTAAAAGTGGGTCCCAATCCGTTGAATGGTGTTCTGCCCAATTCTATTGGGAATCTTTCATCTACTATCGAAGACTTATATATATCAGATGCACAGATCAA
>Marker1057303
GTGTAACAAACTTCTACTCGATCTAAGAAGATGGGACCACTTTCAAGAATGGTAATGTCTTTTTTGGCGGGGAGCACTTAAAACACATGCACTTTTTGGCXXXXXXXXXXCAAGAATATCAGAAATTCATGCTATGGAAATTAACTCCCAGAAGAGGGGGGTGGGGGGTTCAGCCTAGATTTACTTACCAGATGACTGGGCGGCAGGACC
>Marker1057986
TAAGGTTCAATACTAGTACATAACTAAAAAATATGGTATAATAATACCAAAATAACTGAGATAATTGTCTAAACATACTGTAGTCTGAAAGCCTCTAAACXXXXXXXXXXTTCAATTTTCTGTAAGAGTAGTTATGATAAGTTTTTATAAATCATAATTATCAAGCCCAAGTGCACACGCAAGTATACATGGTTCACTCAAGTAATATAG
>Marker1058185
ACTCTGCAAATAAGAGATGTTAATTAGACGTGCAAGAAATGGGAGAACTCTATGCATTTCCTGGGAAAAAACAAACTGGATTGATCTATCTTAGAACAATXXXXXXXXXXCATCTGAAGCATCCAAATCCTTGGATCTTGCTTCAGTCCTTTCATCCTCCTCATCTTCAACATAAGCTTTATATGTCAATCGCAGTAAAATCTCTCCTAC
>Marker1058705
AATAAAATATGGGTTAAATCTAATTTTTATATGAGTTTGATCCAATAAATTTTATGTAAATTTTATGTGTTTACAGATGCCCCCTACTTCAAAGTTCGTCXXXXXXXXXXCAAAAAAGGATTAGGAATTTGAATTATTTTGGACACTTGGACGTCCCAGTTCTTCTTGAAGACAGCTTGTTCAGTAAATTCCTTTTCGAAATCAAACTGA
>Marker1058895
TGTGCATCGCTAATTTGTCTTCCCATCGCCAATTTGGGCAATAAGGAATGCATGGCTTGATTGCAACCTTAGTTTGGTCCTTTCCCCTAACACCTTCCCAXXXXXXXXXXAAGTGATAGATTGCAAACATTGAAGGTGTTGTGCACTTGATATTACGATGGTAAATCAATGTTATAAGCATTGTTATTTATCCTTTCAAGTACTCGAAAC
>Marker1059145
CCTAAATTGTACGTCGGAACTGTGCCAGCTATTGAAGCTACGGATTCACTGCGTGTAGTCACAAGTATCATATTTCCATGTCCACCAGCTAAGAACCTCAXXXXXXXXXXTGACAGACATAGCTGATTCATTTGTCAACCCCAGCAAGACTTCCACAATTTTCTCTTTATCATTTTCCCTTCCGAAAACATCAATATGTTCGACTGGATT
>Marker1059323
TTATCTAAGATAGAGGTACCCAGTTCACCTATCAATTTTGGAAGACAAACAGAATGGTCTTGCTACCGAAGTTCATCTTAGTATAGCTTTTCACCCGTAAXXXXXXXXXXTTTAGGTTGTTTTGTGAGATATGATGGGTTTTAAGCTATGTTTTGTAGGAAATCAGGTTTTGGGACTATTTTAGAAGAAAGGAGTGAAAGTTGAAGTTTA
>Marker1059856
CAGTGCTTGTTGCTGCATGTACCGGAGATATCATAAGGGCAGGGATTCCCGTGTACCATTCACCCTCCATGATATATATATACAAGTATAACTTAGGAGAXXXXXXXXXXTTTCCATGAACCCCTTAGGTTCCATTATTAGCTAATCACCTAGGGCTTTACAATTTAGCCAATCACCAAGGGAATTCCCATTTCCTTAGCCAATCACCTA
>Marker1060296
CTCTACTTTGTTTCTCTCTTTTCTTATGCTTACTTTTTGCCTCCTTTGTTCCCCACTTTCCTTTTACTTTCATTTCCTTGAATTTTTGTGTAATTCATCCXXXXXXXXXXTGCCAAAGAAAGGTTTAAAGGCTCAAAGCAGGTACTAGGGATTACAATTATACATATGGGTAGGATTTTTAGGCTAGAGTAGGTTCCAAAGTCACAAAGA
>Marker1062682
GAAGTGTGATGTTAAGATGCCCAGCGTCTTGAATGAAGACAATGTTGCATGCAAAGCCCAATTAGATGGAGGTTTTATAAAAAGATATAGAACGAAGCATXXXXXXXXXXAATGAGGCAACACTCAAAGGCGTGTTCAGTAGATTTTCTTTTACATGGATATTCAAAAGGGAGTCTTAAGAATAATGAGTAATGCCCGTGCAATTGCTTT
>Marker1063963
TTCAACACTTAAAGGTACAAACAATATAGAATAACTCACCACCATCATTTATCAACTCTCATAATATAATTAGAATTTATCAAAGTCATGACACACTATAXXXXXXXXXXGTACTCGAACTATTATGGAAATTCAATAATATCCACATAATATCATTATAATCATCTACCTGTCTTGCCAGACATATATATGTATATCGTAATCATCATC
>Marker1064420
AGTTTTCAACATCCAAAACACACATCATTTCTTGCTCTACATTCACCCTGCAGAGCGGATTGGTATGACCACTATTAACACTACCTTAGGAATTAGAGCCXXXXXXXXXXAAACCATCAGTCTAAAAAGTTCTATCTTCTTAATCAGCATGGCAGTCCTACACTCCTTGAATACATTATAAGATACACCCAGCACAGACTTACTTATCCT
>Marker1070217
GATTATCATTGGAATTTTTCTTGCTAATTATTCATCTCTTTCTTTTAAAGATCTTATTGAAGTTCTTTATGATGAATAGAAATTTTTCTTCATCTAGTTCXXXXXXXXXXCCCTCAGTAGTGATTATCTTTCCCGAGGATGTCAACACTTTAGTCAAGTAAGTAAATCTGGTCATGATTTCATGTACTGTTTCATTTCCTTTCATCTTGA
>Marker1070366
GTCAAATTATATTCTTAAAATGCTGACACCATTTATTTAAGTTACAGAAGGCAATGGTCCGGCACATTCATCAGTTACTGCGTTTGAGAGCAGCTCCTTGXXXXXXXXXXTATCTCATGCATTGGTTTTTTTTGGTTGAATTAGGCACAAGTTCATTTTCTTTACACTATCATTGTCAGAGCCATGCCAATTATTCTTTTACAAAATGTT
>Marker1070436
CAAACGAATCCATCCTAATTCTAGAGTGATAGCTATTATTGTAAGCAAACTCTAAAAGAGGTAAATGATCAACCTAGCTACCATCATAGTCAATAACACAXXXXXXXXXXTAGGAAACAACTGTTTGAAACTTATAAAATAAAGATGAACTGACTGACTAACTGAAATGTCTGAAAGCCTCTAAAATGACTGAATATGAGTTGATGGGAC
>Marker1071123
TCATCTAACAGTGCTTATCCACCTCATCAACCCTCATCTGATAGTTTTTATGTCTCAACCTATGCTAGCTACATAGTTCTGAAATGCAAGGATGACTTATXXXXXXXXXXAACTGACAAAGCATCACTTTCTTGAATACATGACTATATCAATAATCCATAATATAATAAGTTGGAGAATTCATGAAGTACAAGTTCTAAAGCACTATAA
>Marker1071736
CTATTCTTTGTTTTCTTTCTTTTCTTATGCCTATAATTCTCTTTCTTTTTTCACAACTTTTCTTTCATTTCCTTTTCTTTCAAATTTCGTGCAATTAAATXXXXXXXXXXTTGCCAATGAAAGGTCCAAAGGCTCAAAGTGGGTAACTAGGGATTGCAATTATCTATGGGTTTGATTTTTAGGTTAGAGTTGGTTCCAAAATCACAAATA
>Marker1073804
TATAATCAACATCAGTTCTATTTCGCCAATGGATTTTGATTTTACTCCATCGAAAGCCCTGACACATACATTGTTGGGTCTGATCCTCTCAACACCAATGXXXXXXXXXXGGGTCTTCTTCAACTGATCTATTATTGAATACTCTGGCAATTTCATCTTTTTAAAAAATTCTTCAGCTTCTTCTTCGGTGAAAGGCTTTTTTAGAGAAGA
>Marker1074578
AATAACCTATATACATCACCCAAGCCCACAGTAATCCAACAAAACCTTCTAAACAAAGGAACAAAACTGAATACCAATAATGTGTGGGGACATGCCCAGAXXXXXXXXXXATCACATACCATGATAGGGAACAAGGCTTAACATGCCTTTTATAAATTTAGCCTTGATTGTGTAGCTCAACCATCTTATAATAGTATCCATGGAATATAT
>Marker1077217
AATTTCATGAGTTGGATAGGTATGCTATATCTATCTTGTTGATCGAGTATGAGTAGGTTTGAATCTTTGTTCGGGGATTGAGACTTTCTCTCTACATAGCXXXXXXXXXXCTAAGAGATTCATCTTCTAGGCATTCTAGTCGCGGTGGTTATTCTGGGTCAGTTAGATCTTATGGGTTCAGTACAACACTAGGGGCGTGTTATTTTTGTG
>Marker1077313
AAGGGTCTGGAAAAATAGTTTTGGACCGGTTATGAGCCAAAACACGATATTTAAATTAGGACAGATGCATATGGACCAAAAGCCCAATTAGATTAGGACAXXXXXXXXXXTTTAAAATAGTCTGGATAACTGCCAGTTAGCGGACATTTTAGGTGCCTTAAAATCTTTCCTAAAATGTTAATAAAAATCTCTTACCCGGGATTTTCTTAT
>Marker1078976
TGTTATATGATGGTTATGCTACACAACCTAGGTTAAGGTTTTAAATGCATGCTAAACCCAATTCCCTATCCTGGCATGATATATATGTATGTGTTTATGTXXXXXXXXXXACTGATGTATTAGGATTTGTTTAGACTACATTTGGCTATTATCGGGGGCATGTCCCGATATTTTATATTACTGTGTATGTAGGTGTCTTGTTTTAGTGGA
>Marker1083723
CACTTCTAATCCCCAAAATCCATTTCTAGGATAATTCTACCCTAGACTAGTCTAAGGTATTTAAATTCATTTCTAGATGTTAAATAAGCCCTAATTATCCXXXXXXXXXXATTTTCCTTTCCTCGAAGCTTCCGCAAGATGCCATGCTATCAAGATTACCATTACTCTTTAATAGAGAACATCGATATCCATATTGCACTGTTGTACTTT
>Marker1083940
TACCAATACTAGAATGATAGCTATTATTGTAAGCAAACTCCACCAAAGGTAGATGCCCAATCCAATTGCCACTATAATCAATCAGACAAGCCAGAAGCATXXXXXXXXXXAATCATATTAATTCCGAGACTGAGGAAGACCGTTAACAAAGTCCATATTGATTACTTCCTATTTCTACTCGGGGAAAACAATTTCTTGATACAACCCTCC
>Marker1083942
AATGCATTAGGGACAATGTATGTCTTAATTTGAGGGTGGGGTTATTTGTGGGTCTTGAAGTCGTCTTAGGGTTTTTTGTCATGCCTCTTTTCCCCAGAGTXXXXXXXXXXTGTGTGTGTGAGATACTACTTAGTTCCCTTTGTGTGTTAAATCTAAAACTTGCCCGGTTAGTTTTGCCTAGGTATAGGATAATTGGTTAGGAAAGGACAT
>Marker1084984
CCATAAACCTAGAAGTTACAATCAAGGAAAGTAAATAACCCTATAACCATGAATTTTTAATTACCATGCCATAACCAAAAATCTATCTGAACTATATCATXXXXXXXXXXACTAGCATAATAAATAAGCATTTAATCTCTTCAAGTCCCAAAACAGCACTAATTATGATAAATAATGCATAATTAAGTCTACAAAGATGAACAGAAGTCT
>Marker1085741
ATATAGTAGCAGATAGCCTTAGTAGATCGTCGATGGGTAGTTTTGATCATGTTGAGAATGATAAGAAAAATTTAGTTTAAGAGGTTCATTATCTTGCTAGXXXXXXXXXXCAATTTGTAGGAAATCTATTGGTGGAGTAGTATAAAGAGGGATATTGTAGAGTTTGTAGCTAAGTGTTCTAATTGTCAGAAGGTTAAAGTTGAGCACCAT
>Marker1086009
TCCTATATGGAGAAATAGAGACGGGCTTAGTGCCAAGATCCACATGTATAAAAAATTCAATATCACGATCCAAAGGCATACTAGGTAAATCCATACAAAAXXXXXXXXXXATCATCAAGTTTATACAAATCACACCCCCAAAGGTACCTATATATGATTGGTACACCTAATACACAACCAAATAATCTCTTATGGGGTAGAAATATGAAG
>Marker1086397
GGAAAATGTTGAGCCTCAAATTAGTGCCTTTACCTACATAAATTCTATGATCATACCAGATAACTCCTTGACATAATGAATAGTGAGGCTTGGATCCAGGXXXXXXXXXXAAGTGAGCCCCTTGGAGGTAATGTCTTCGTCTGCCAATAGCCGATAAAACATCCAGGAATTCCTTCTCATAAGTAGATAGTCCTAAGTGTTTAAGAGATA
>Marker1086666
TAGACCGGGTATAAATTGAGCCTTTTTCCACAAATTTTAGGCATTTTTAATAGTCCCCCTTGAGAGATAAACCCTCATATAGCGTGAAGGCTTAAAATTAXXXXXXXXXXACAGATAGTGTTTTTGAGGTGATTTTTGAACCGAAAGCACAATGGTGTAATATGGGTATCGATATTCTTGTATTCATGAATAGAATGTTTTTTGATAGTT
>Marker1087502
CAGGCTTAGAGTGGTGGCTTAAATCTAAGGGGGAGATGATAGATTGAGTAACAAAGTCAGTCTTCCCAATTCTAGTAGTGATATCAGTGTAGTGTAGAGCXXXXXXXXXXTGGAACACTCTTAACGATCAAGCAATGTTCGGATTTATATCATGTACGCCCTTAGACTCGATCTCTTTAATAAGTCCATATCATGAACCCTCTATTCTTC
>Marker1091841
ATGGTACCTACTAGTACATAGTGGTTTGTACTGATACTACCCTGTACTCTTGTTTTGTTGAGTGCAGAAAGTGTTCCAGAGGTTCATACATGACCTCACCXXXXXXXXXXTTGGTCTGATGATGATATTGTTTTAATATTGACTAAGTGATTGGGTAATGGTTGGGTTTAGATGGTTCTCCCACGAAAAGATTAGTGTGGGTGCCACTCA
>Marker1091981
TATTTTTTATCCCAAACTCTGCCCGGCTGCTGGAAAGTGATATTTGATTACCGTTTGTCTAATGTTTAATGTGTTGAATTCCGTCTTTGAAATTTAGAGTXXXXXXXXXXAAATTTTGTGTTTGTATTTTCATCTCTATTTATTTTGGTCTGTAATAATCTATTGGACGAACGTTTTTTTATTTAATAATAAAATTAGGGGATTGCTTGG
>Marker1092176
ATGCCTTAGTTCAAACACCATTTAACATATGAGTAGTTTAATCTCTAAGGTATTTTCATAAACACTTTGAGGATATTCCATTACCATAACCAAAACCAAAXXXXXXXXXXGCCTCTAGATGAACACTTGTAGAAACCCTAGCCCCAATCTCCAAGAGAGTATTTAAAGAGAGTTTTTGTAGTGTTTAATCTTTCAAAAGTCTATTATAAG
>Marker1092654
CGGATCAAGTCCTGATAGTAACCTATGCCTTCACCTTCACAGAAACCTATTCCCTTACCTCTCTGGAACCCTTTGTCTTTACCACACCAAAAACCTATGCXXXXXXXXXXGAGCTAAATAAATGAAGTCTGCTTCAGTTTTGAAGTTTACAAAGGACACTACTTTAGGTGTAGTGATGGACCCCCAAGATGTGGTAGCAAATGGTTCTTG
>Marker1093489
ATGAACATCATCTAAGATAAAGTGACCAAACCTTATGTACTGTAATTGAGATTGCTAAAAAGGTTCACATGGTGTTGAGCACGAATGCATAAATATACAAXXXXXXXXXXAATACTAATGACTGAGTAACTGATAGCTATATGCTAAGGTTGGGTAATCACCTTCCCTTATTGATTTCCTACATATACTGGTATTACTACTAGAACCTGA
>Marker1094195
ATAGAAAATTTTGAGGAGAATGTTTTCTAAAACCTCATGATTTGGGCATTGGGCTAAATTTCCATTAAACCTCTCTCAAGCTTCAAATAATGGTTCTCCAXXXXXXXXXXCATTTGCAATATGTGAAGCATAAAACTAGTCATACGAAATACTTCATTCTTGTTGGTTGGTGGAATGCGAATTGCACTAGTTTGTCCCGCCTTATTTAAT
>Marker1096239
AGGATATGAACAAGGCTTGGAGTCGTTGTAACTCACATGCTTGGCTTCGTGTGAAAGGTCTCGAGATAGGAATTCCCGTATCATCCTCTCCATCTTGAAAXXXXXXXXXXGGTTCAAGACTGAGCTTTCTTCTTTCTTTATTGGCTCGCCTCGCAACTTTTTGGTTTTTCTTCTCTAACCGCAACCTCACCTTCGCATGTAGCTTCTTCA
>Marker1098084
TGATGCATTATTCTACAACTTGATTTCACTAGTCAACTACTATAAAAGTTTAAACTTGTACACTTTCATTTTTCTTTTCTCAAGAATGGCTGCTACATTTXXXXXXXXXXGATTCTTGGTGAGAAAGTACTAGCCATTGGAAGTAACAGGCTTTTTAGTATACTTGATACTGGTATTTTTGGTGCAAGTATCTTTCCAACACTTATAACT
>Marker1101127
ATAGACTTAGAATAATGGCTTAAAGCTAAGGGGGAGATAATAAATGATAGAACAAGAAACCAAGTCAGGCTCTCATATTTTAGTAGTGATGCTAGTGATTXXXXXXXXXXCATGCTATACTCTTAATGATCAGCGAAATTTAGATTATGTCATGTATGCCCTCAGTTTAAATCTCTTTATTAAATCCATGTCATGGAAAATCTATTCCTC
>Marker1102378
AGTCTGGTATATATAGTTTTGGGCATTTTATTTATTTATCATCAATCCATTATATCCATGTATGACAGAACCTTTGGTTATTATAGTTACATGCATGAGAXXXXXXXXXXTTGTGAAAATATGAATGAGAATGATCTTGTCACATATTAAATTGTTCTTTGAATTAAGGAATTGACCTACAAATGTTAATGATTGGTAAATAGTTTATGA
>Marker1104020
GCTTTAATTTTTTTTCGTATATAGTATATCAATATTTTGTGTTCGAATATACTTAAAGTGATTTGAACCAGCCATTTTTTAGTTGCATAATCCCCCTTTAXXXXXXXXXXAAGACATTTATGAAGTTCCTTAACACCTTCAACACAAGATTATAAGTAATCTATCCAAGAAGTATGTTATTTTTCAGAAAAGAGATGAAACAGAATTATA
>Marker1105445
AAATTAGAAATTCTTTGATTTATACCCCAATTTCAACCCATTTTCACTTGGGTTTTCTTCTATGACTTTCTTTAATCATGAGTAATATATTTTTAGACTAXXXXXXXXXXCTTCAGACTGGCATGGGTAGTTAATATTGGTATAAAATCATATTCTGGACGTGGAAACTAATCATGAAAATGGCTTTATTATTATTTTGTGCCCGTGTGG
>Marker1106422
ATTATCCCACATTTGACTTTGGTGAGCCCTCGACGTTTATCTCTATTTTTTTACATGAATAAACCGGTGGCTTTGTAACGTGACCCATTGTGCAATATGAXXXXXXXXXXCAGCTACATGTATGATGTCATTTTTTGAATAACATACTTCATTTTATTTGTGGTCTTAATGATCTTACCATTAAAAATGATTTTAGGTTGCTAGAGAAGA
>Marker1107316
TTGGTGCTCAACTTTAACCTGTTGACAATTTGAACACCTAGCCATAAACACTGCAGTATCCTTCTTTATACCATTTCACCAATAGACTTTTCGTAAATCAXXXXXXXXXXCTAGTAAATTGATGAACCTCATTGACTAACTTCTTCTTGTCACCCTCCACTTGAGCAACACTACTGATAGACATCCTACTAAGGGCATCTATCACTACAT
>Marker1107687
AGTAAAGTTCATTAAATGCATTAGACTCCCAATGATTTGTGCATACTTAGACTGAGCAGTTGGGTTACCATTATTCCTTTTTAATTTAGAATTAGCACTAXXXXXXXXXXTAATTTAGTATAAACACATTTATCCACCTCAACAGAAGAAAAGTCGTCTTTTGTTAAGACTTGATCAAATTTCTCATGTCATTGTTTAGGAGCTTGTTTA
>Marker1108435
TTTTAGTTGCACCCGCTTATACTACCAGGCTGCTTTAATGGTTACATTTCCTCTTAAGTGGTAGTCACTTTACCGCCCAAGTGTTCAGTTTAGCAGCACCXXXXXXXXXXTTTGAGACCTGATTTGTGCCTTGTTTGTACCAAAATTTTGAGCACTAGTTCCTTATACTTTGAGGGACCTAGTGAAGAGTTCAATTTTGGATTTTTTTTA
>Marker1109937
AAAATTTCAACCATATGGTGCGTGTGTTCCTAATGGCGATTATCACACGATGCAGACTCATTTCTGTGCCTTATTTTGCCTTAGAAAAATTCTGAACAACXXXXXXXXXXTATCATTCTTTAATTTAGTTTCTTCATGGTTTGTATCATCAATCCAAGGATTTGGATGATTAATATTTCCATTAAAGGATAAAACCCCTATTCGGGGATA
>Marker1110180
AGTGCTTCCATTTGATGATTTGTTTGGAGAGGGTCATGAGGACATTGATGATGAGGTCGAAGTTAATCTTATAGAGGGGGTACCTGAGGCTCGACAGGTTXXXXXXXXXXGCATGTGGTTTGATAGATTGTGGTGACATTTTCTATGTTATTACTTTTGATGTTTATGGTATTTTGTTTTTATTTTATTATTATTGACATTGCTTTGGAT
>Marker1111280
CAAAAGGAGCCATCGCAATACTGGAGTGAAAACTATTATTATAAGCAAACTCTATGAGAGGCAAATAATCAACCTAACTACCACAAAAGTTATCACATATXXXXXXXXXXAATAAAATTAATTGCGAGACCATGGAAGATCGATAACAAAATCCATATTAATCTCCTCCACCTTCCACACAAGAAACTTAATTTAATGAAACAACCTACC
>Marker1111944
AGCCGTGACAGGTATCTAAAGTACCACGTAGACCAGAGATCACCCCCTCCACCTAACCGAACCAAGACATCCTCAAATGTTGAAAGAATTTAGATTATATXXXXXXXXXXATATGAATTGGGGTCTTCTAAAGGATGGAAGCTCACCACTTCAATCTGACTCGCTAGCTGATCACGAATCTCAGTCGCTGAGTAGGAGATGTTTGAAGTG
>Marker1112393
CAAGCCAAACCCTTATCACAATAGATCTAATGCCCTCTCTATACCATCGATGGTTTCAGAAGAAGAAGAACCACAAACCTCTATGGTCAGTGCTCTGGTAXXXXXXXXXXTTCAAACATGAACTTTTGGATATAATTCTAAGAACGGAGCAAAGAAGACAATTCCAAATACAGCAACAAAACCCCAAGCAGTGACTTGGAAAAAGGAAGA
>Marker1113370
GATAGGAACAGACCTTAGTTTAGGTGTCTAAGTGAATACCAACTGTTGACAACACCCAACAGTTGGAAGGTTATTTGCAAGCAATATATGTCGAGGTGTAXXXXXXXXXXGCAGCGACTCCCCAAGCCTGTATTGACATTATCGAAGTGCATACCAGCCTTAGTTTAGGTGTCTAAGTGAATACCAAAATTGTAAAATTATCGATGCCTT
>Marker1114992
ATTTAGCCTATAGGTACTATTATATGATGGTTAAGCTACACAATCCAGGTTAAGCTTTTAAAGTGCATGCTAAACCTTGTCCCCTATCCCGGCATAATATXXXXXXXXXXGGGGCATGTCATGACATTGTATTGATATTTAGTTTTGTATCACTATTTAGAAGGATTTTTTTGGACTACTATGGTTATTGGGTGGTGTCGGTCAGTCGAT
>Marker1115080
TGTGACAACTATATATTTCCATAGAGACCCAGGGACCAGGTCCCTTGTTGTCAACTGACCATTATCAAAACAAGATATAATAGAATCTCTGAAACCTCTTXXXXXXXXXXCATAATCGAAGGAACACCATAGGCAGACTCTGGCATAGATGGAGGTACAATACTCAAATTTGGACAAACACCGGTACACTCAAAGGAACACCCTCCAAAT
>Marker1116851
ACTTGCAACTTCTTCATTCATCTGTAAATTTGGTAAATGTGATTGGGCATAAAGTTTTTGAAATATGTGTAATATATTAAAATGTGACGTCTTAGCGAATXXXXXXXXXXATTAGTATAAACTCAATATACATACTCTTTTCTTTGCATCATTCCACAATATGGAAGGATTTTCCTTAGCTAAAGGATCTGAATTTAGATAAACAAAAAC
>Marker1117064
TATATTAAGGCATTTACCACATGGTATCGTCATACCAATTATGCTTGAAAGCTCATATAATATGCCAAACCAATTCATGTATCCATTTGACTACATCATTXXXXXXXXXXGTCGTGAATCTGTAGAATAGTTAATACAAGGATACATGAACAACCAATAATGATAATAATCCTAAACTAAGTTGAATATAAGAAAAAATACTCATATTCT
>Marker1117576
CACATGTGATTTTGTCTTAATTTTGGACCCCAAAGCATAAAAATGCAATATCGGTATCATTATTCTCGTATTAATATGTAGATCACTATTTTGATAGTGTXXXXXXXXXXAGACTCATTTAGCACCACATAGTGGGATTTTGGAACCTTAGTCTAGCTTAGAATAAAAATTGCCTTAGAACAGACTTATGGAGATTGAGGTAGGACCCTC
>Marker1117989
CCAAAAGATGGGAAAAGACCAAAATACCCTTGCAAAAATGTTCCTTAATTGCTGAAAAAAATAGCTGACGACATTCGTGACAAGTCGTCAGAATTGTGACXXXXXXXXXXTGAGAGATATGCTCATTTGAAGTTGACTATGGAAATATCCTTCCCAGGAATTCAATATGTAAGGAATGTTTTGATTCACCTAATCGCTAGGACATCTTTG
>Marker1121712
ACATTCGTGATACGAATTCTGTTCGTATTGCCCGTGAGTTCATAGATGCCTTTTTAACAAATTTGCCTGGAATGCCTCTGATTATGATATTGACTTTGCTXXXXXXXXXXTCCTATTATCACCCGTTGAGTATTAGAGCTTCGAATATTTCGAAGACAACCTTTCGGACTCAATACAATCATTATAAGTTCTTGGTCATGTCCTTCGGGT
>Marker1123929
AAGTAATACTCTACTCAGACAGATAAGTGAGTTAACATCATAACCTATGCACCCTCACATTCAAAGAAGTCCCTAACACTCAGCTTGATTTATTTCATTAXXXXXXXXXXTCCTTGGCACTATGTTTTCTTCGGGGTCCATTTTTTCTACCATCATTTTATTGAATTCACTCTTTATCTATCTATTTTATTCCTTTACATACCTATTTTT
>Marker1124216
ACATAATTTATTTATTTATTGGTTTAATAATAATTGAATAAGTTAAATCCTTAATCTATATGGAAAGTTACTTAGTAGGATAATTACTGATTCCTAGTAGXXXXXXXXXXATTAAGTTCAACATTCCTGAATAATACAAACGATTATGAATAAGATTGTTTATATATAAGATTGTTTAAGTTTATACAATCCGTTTTATGCTTATATTTA
>Marker1124614
TCACTGTGTTCAACTTGTTCTTCATCATGTACCTGTTATGGATTATCAATCGAGTACCATGGACTGAAACTGTTGTTGTGTATATCAACTCTCAAAAGTAXXXXXXXXXXAATCTATATTGTACTTAGCCCACCCATTCTCCGGAAGCTTCCACATCACTTTAGTAATCTTCATCTTTGCTTTCCTCCCTTCTAGCTACTTCAGTATATC
>Marker1125496
AAACAACAATATCAATAACATGCATAAAGCATAATAAAAATCATGGATTTCAAACCACTTTAACAAATTCATGCTTGATAATCTTTAAATCATAATTGAGXXXXXXXXXXTTGGGATTAAATCCCATGTTTAGGCTGATAAGGGGGTGAAAAATACACAATATACCCTTAGTGAGACGGAATAAAAATATAACTGGGAGCCTGATTTCAT
>Marker1125823
CTAATTCATCATATACTAGGAGTTATGGTCGATGGAAGTTGACCCAAGTTTAAACATCTAGTAAAACTTATTCGGTAGAAATGTTTTCAACTCGTCTTAGXXXXXXXXXXGTTACAACACGAGAGGAAACATAAATAATATTTCTCTCAATTCAATTAACAACTTAAACACATACATACATATATAAGATTATAAATCAATTTGGGGGAA
>Marker1126632
GAAAGTTGTCAAAGGAAACCCTAATCCCAGGTATCTATTTATCGGATACATTTAAAATGCATAGTTGTATCTAGTTTCCTCGACAGCTTTCTGCATTTTTXXXXXXXXXXAGCATCTCGTAAGAGTCTTAAAGATTCAAATATCAGAGTGCAATTTCAAGATCTACCTATTCCGTTCGAAAGAAAGTTTTTCATGGGAAGTGAATATTTA
>Marker1127570
GTTGCGTGAACTCTCGCAAGTCGGTTACTATTTTTTAATTACTTTGTATGGTAGTCCAATTTCTTAAAAGAGTAAGAAGCATCCTACTATTTCCCTATCAXXXXXXXXXXAGGTTCTGTCCATCATCATATCCTCTCCAAGCTGTCAATCCACTCCCCTTCAAGCTTTGGGGGGAGGGGGTGTTAACATTGACACCGGGACGCCTAGCTC
>Marker1128248
TCTTAGGTGGATTCTTTCCCCTAGAGCAGAAAGAAGCCAAAGTGTTAGAGTTCATTAACCTCAGACAAGGTAGCATGAGCATAAAAGAATACTTCCTCAAXXXXXXXXXXTCTCAGCATAGACAGAAGCTTACAACCCCAGTTCTATCTTCAGCTAGTGCACCAGCACCAATGTTTAGAAATGACCATAGAGATGGGGTACCAGGCTCCA
>Marker1128614
TACAGCTTAGATTCCATATGTTTTACAGTATATTATGCAGTGTTCAAGTGCAGATATCAGTCATGGGTTAGCTTGTGGTCTTCAGGGTCATGAGCACCATXXXXXXXXXXTCAGCATGTTCAGGCAAATCCCCTGGACAAACATATTTTTTATGTAGAATTTAGTACTGCATTCACTACTCTAGCTAATCTAGTTACAGCTCATAATGAA
>Marker1130268
CTATTTCTGTAGATCTCACACCAACCACTAGTTTTCTTAACTACATTAACTGCTATGTTAGGCTGTGTAGCCCTAAATTTTAGGCTGCTGAACTGAGTGTXXXXXXXXXXCTACAAATGTTTGAGCAAGTACCTCATTAGACTGTTGATGATGTGGACAATCCCTAAGAAGTGCCTTAAACTACTTCCAAGTATGATAGAGGTTCTCGTT
>Marker1132724
ACCCTTTGATTAAAAGGGTCACCCAACTAGGATATGCGTTTATTATGTGATATAACTGCCTTACGTGTTTATGTGCGTTATTTTGAATTAGAGACAAATTXXXXXXXXXXACCATTAGGGACAATGTAATAGTAGAACAAAGCAAGATGATTGCTGAACTTATGAAAAAATTGGAAATGCTTCAGGAGGAGATGAATCGTACTTGAGAGT
>Marker1132805
GTTTCTTACTGCTTCAGTCTTTTGAGGATCAACTCTAATACCATCACCGAAAATGATATAACAAAGAAATGCTACAGACCTTAGCCAAAACTCGTACTTAXXXXXXXXXXAAGTGACCATACCGACTACGAAAGGCTATTTTTGGAATATCACATTCTATGACTCTGAGCTGATGATAGCTTGATCTGAGATCTATCTTGGAGAAATAGT
>Marker1137043
TAGCATAGTAAATATCGCTAAGTCTATCATTACTCTTCCTGAAGTTTGTGCAAACATTCTTCCACAAGTACCAAATGCATGTGAGGTGTGGCACATTCGAXXXXXXXXXXTCATACAAATAAATATAAATTACCTGCTCCATCAAGAGTGCTTGCGGACAAATGTACTTTTATATGCTCCACTCAAATTCGCATCATCAACCACAACTAC
>Marker1137442
AATAGTTGTTGTAAATCCTTACGATGACGCCTTCCGACCAAGATAAGATCAAAAGCTTCTTCCATAGCATGTATGATAAAAGTTGTTTGAGCCCCATCTTXXXXXXXXXXATGAAAACCACGGCTACTTTATACACCGATGACTCATGACCGGATTCATTTTCTAGACGCCTTATTTTCTGACGGTCAATTAGGATACCTACAGAACAAG
>Marker1137494
ATTATCCTATCCTAACCAACTATCCTACAACTTAGGCAAGACTAATCGGGAAAGTTTTGAATCACACACACAAAGTGTACTAAGTAAACATGCCACACTAXXXXXXXXXXCAGTAACCAAAATCCATCCCACTAACCAACACTGGTCAACATACGAATGGAACATACCATCCGTACCCTAACATACAGCTTGTACCCATGAGTCAAATTG
>Marker1138079
AATTTAACCAAAGGGGCTGTGAATTTCCCAAGTGATGTAAATGTTTGGGCATGTTGTTGTTACCATGCCAGTATAGTTGGTATGCTGATACCAACAATGTXXXXXXXXXXTGATCAGGTTCTTAAGTCACCTTAGTATATGATTGGAGGGTTTGAGTCTCCCATGCATATATGTATGATCATTCTCTAGTTCGAGAGGCTACACACACTG
>Marker1138912
TTAAGAATTGCAAGGAGTTCAACTTAGGGTACATTAACATGTGGAAGGTTTTTTCATATAACCTAGCACCTTTGGGTTCCTAAAGACTCCACCTATTCACXXXXXXXXXXCATTCCTAGTAAGTCATATATTCCAAAAGAAAAAAGGTTGGATGGATTTCGAAGAGCAGGAAGTGTTTTAGGGCTTTCCTTTAAAAGCTTTCCTAGTATT
>Marker1140726
TAACGGTAGTGCCATAAAGTTGACTGATCCATGTTATTGATTTGGAGACATCTTTCTTCAACATTTGTGGATAAGTGGTCAGCAAGCAAAATAAACATTCXXXXXXXXXXTCCAAGCTTGAAAACAGACCTTGATTTCCACATATGTGATTTGAGCATCTAGAATCCAAGAACCATGCATCGCTCCTCTTTGCTTCATGTTGTTCTATGT
>Marker1142016
GGTATCTAGAAGGACATCTATTTTGAAGTCAATTTCCCTCTTGAGAGGAGCTCTAAGCAGATCTACTAGAAACTCTTCTAGGAATTCATTAACTATTGGAXXXXXXXXXXTATGATTCATCAACCTAAGATGTCCATTTTATTGACGAGCATGAAGGTCCTACACTCCTGACCACTAACTCATAGGCACCTAAAACAAACTTACTTATGT
>Marker1143277
CAGTCCCATTTTTTTTATTCATGCATGTATTTCTCACTCGTTCATGTGTAAGTCATTAGTTAGTGATTATTGTTCATGCATAAAAACCCTTGCATTCAGCXXXXXXXXXXACTAAAACATATTTCAAATAGTTTATTTCAGTTTTGGGTATTGTTATACCCCATTATAGACATTGTTTTATATTTTGTATTAGTTTAGTTTTGAACCTTA
>Marker1143722
TGATGGGGGTGAAAGAATATCCAAAAAAGTGTTGCAATCCAGTTTCTTTTAGCCAACATTGTTTAGAGATGCAGTGGCTTTTGTAAAGGGTTGTGATCAGXXXXXXXXXXTAGTTTGGCATTCTCCGAGCTATAATCAGTGATGGAGGTATACATTTTATTAACACTTGGCTAAAAAATCATCTAGCTAAATATGGTGTTAGTAACAAGG
>Marker1144108
AACGACTCCAATTTTTTGTTCAATTGAAGCAAAAATGCAGAAATTGAAACACAACATTACCAAAAAGAACAACAACAAAAAAAATATATCAATTTTCATTXXXXXXXXXXCAAATACACTAGTAAAAAAATTGAGCACTGTCCAATAATGAGACACACAAATTGAAAAATGGTTCATTAAACAAAAAGCCTTAGTAAGCAAATCGAGCAA
>Marker1144579
AGTGGTGCAATCAAGAAGAAGTAATAATAGTAGCTACACCAATTATCTATATCTTAAAACCATAAATGCAGATCTTTCCATAATGTAAACAACGGGATCGXXXXXXXXXXTCCCAATACACCAAATCCCCCTTAGGCTCAAGAATGTAAATAAGATAACATAGCATGTCTATTAAGTCTACAAGGAGCTAATAGCAATTTGACCTAAAGT
>Marker1144853
TGTTCCATACATAGGCAGCCACCTATTATCCACTTTCTAACACTCCCCCTTGGATGTCTATGTGAAGAAAAATTCACTGAATACGCATTTGAGTGCTGCCXXXXXXXXXXGTGTTTTGTTCTATCTCCCTTTATAAAGCCTCCTTTTAATTGGGCTATGAATACTACATTGTCTTCAAATATGACTGTAGGTACCTTGATATCGAGCTTC
>Marker1144957
AGAGAGCCTTCTCTCAAGTGTTGTTACATCAATATTCAGCAACCAAATGAAATAAACCCTAACATGTTCTATTTATAAACTTATTACAATAATAGGCAAAXXXXXXXXXXAGAAGAAATCGAGAACATAACAACTTTATTTTGCACCTTGGCTTTCTCTCCATCTTGAGATTTACCTTCAATCTCCTTCGGCTCAATTGAGTTTCATTCC
>Marker1145067
AGACCTCAGCTCGGGTCGTGATGATGTCGGTATAGATATGTATATTTATATTACTTATTTATGGAGGATCGGTTACCATGCCAGTATAGATATGTATATTXXXXXXXXXXCTGTTATTGTTGTATTATTAATTCATTGAATTGTTGTTATGTGACGATGTTTGTCTACTTGGTATTTGATTTATGTTGTGTACATGCTATTAAATTGAGT
>Marker1145402
CCACAACTTAGTCACAAATATAAAATTTTAAACCTTCACACAATTTAGAATGAAAGACAATTGGTTTTGGAGGTAAAGTATAAGTCTTGAGTCTTTTATAXXXXXXXXXXAAAACAATAACAATCTTCAAGAACATAACAAAAACTTCTCAAGAGCACACCACCACCACCTCCAATCGTCTACCAATCTTCAACGACAAGGCTCAACACA
>Marker1145722
TTGAATTTGAGAGCTAAGGTTCCTTGGCTTGAGAGAGAGCAACACAATTTGGGAAAAAAAGAGTGAATAATGATATCCTTAGGTCATGTAGGGTTAAATTXXXXXXXXXXCATCACGCTGAGACATTGGAAAAAGGATAATTGTGAATTTGAGCCCTAGCGTGACGCACCATAATCACGGAGGCTCACTGGATTTTGACGATTGCCATTT
>Marker1145817
TATCAGGTTTAAAGGAAAAAAATAGTATTTCTAATTTCCTTAGGGGTGGTAATGGTATCCAGGAGGGAGTGGTCCTCAGGATGGATAGATCCCTTAGAGGXXXXXXXXXXTATCTAAGGATGAGGCTATAGTCCTTGGTTAGGGTTATCTTTAGCTCTTAGAGGAAGAGACTAGTAGGATAGCTGGGAGATTTATGAATACCAGAGATTC
>Marker1146898
CAAAACTTCTATTAATATTGAAAATTATTTACCCTATTATTCTAATCTTAAACAATTAGAAACTCTCTTAAATTCTCTCTAATGCTCTTGGGTAAAAGAAXXXXXXXXXXCAACGATTTAAAAATTCACCAAAATGTAATACTCGGGTGAATAATTATAGCTATTTTTGTAAATAGTGTGCCAAAATGCACGTCAGCGCATCGCGGAGCC
>Marker1148365
CTGAATGAACACTGTTACCAAAAACCTCATACAAACCACTGGTCTACTGAACTATATTAACTGCTATTGCAGGCTGTGTAGCTCTAACTTTTAGGCTACTXXXXXXXXXXCTACAAAAGTATGAGCAAGTACCTTATTAGAATTTTGATGATGTGGAAAATCCCAAAGTAGTACCTTAAACCACTCCTAAGCATGATAGAGGTTCTTGTC
>Marker1148632
TTACCAATCATTTAGTAAGTACTCAAATTCATTGAAACTATATCTTATATAATTCATATTCACTAGAACAACACCCTAGTTCAACACACCATTAACATGTXXXXXXXXXXTACACTCACTAATCCAAATATGAAATACATGGTGTTTGAGTTATTTAATAAGGGAGAGGGTTCCATGCCTTAGACAGCTTGATTCCCTAAAAATCTTACT
>Marker1153210
ACCAACACTTATATATGACCTAAAATTGCCCTCACCTATGTTTAAACAACCTTAACCTAATTCTAACTCATTCTACTCCTCTAAATTTCAGTTTTCTCTTXXXXXXXXXXCATTACAAAATATATAGAAACTACCATTATTGTATGTCGGAGCCTTGAAGTAGCCTAAAAACTTAATGTTGGGTCTTGTTTTGAAGTAAAATCTAAAGTT
>Marker1154475
CCGATAGGCAAACCTTCAATGTATAAGTCCCAAAGGGATATGGATAGCTCTCCAACTAAAGTAAGCAATGTGTTGGTATTTTGACACCAAGCCTCAAAGAXXXXXXXXXXGTTGGTTGGGAGTTCAAAAAAGCTATACTTTAGCCAATCGATTATCAGTAATGTCATGTTTTGAAGTCCAATACGACATATGGATGGAATTTTGAAAGGG
>Marker1154684
GTAAGGATCCAAGATGGATAAAAGCTATGCAAGAAGAAATACAAGCTCTAGAGAGTAATCAAACATGGAAAATAGTCACACTACCTCCAGGCAAGTCATCXXXXXXXXXXTTTTACAATGTGGATTATTTGATGAAATTTATATGCAAATGCCCCAAGGATTTCAAAGTCAGGGGGAGTCTCAAGTATGTAAACTTGTGAAATCCTTGTA
[truncated: 16,076 more rows]
