# Supplementary material for: Construction of a high density genetic map of an interspecific cross of Capsicum chinense and Capsicum annuum and QTL analysis of floral traits
Source: Sci Rep. 2019 Jan 31;9:1054. doi: 10.1038/s41598-018-38370-0 (PMC6355862; doi:10.1038/s41598-018-38370-0)
Supplement: Supplementary file 4 — Supplementary Table 2 [file 41598_2018_38370_MOESM4_ESM.xlsx]

## Sheet: Sheet1
Marker	group	Genetic position	SLAF marker physical position
Marker8936363	Chr01	0	12052640	12053042
Marker8450942	Chr01	0.382	12262302	12262653
Marker8645882	Chr01	0.382	17257212	17257565
Marker8984200	Chr01	0.763	16598813	16599132
Marker8691057	Chr01	0.763	18249299	18249701
Marker8250880	Chr01	1.145	7160484	7160815
Marker9025372	Chr01	1.145	9822431	9822794
Marker8340673	Chr01	1.145	9876151	9876473
Marker8725935	Chr01	1.527	6806852	6807188
Marker8376047	Chr01	1.908	1749771	1750088
Marker8715060	Chr01	2.29	13833908	13834248
Marker8443135	Chr01	2.672	13824236	13824615
Marker8464001	Chr01	3.435	17939138	17939541
Marker8363691	Chr01	4.962	16191140	16191463
Marker8946793	Chr01	4.962	17935204	17935526
Marker8905126	Chr01	6.108	18149059	18149434
Marker9002391	Chr01	6.871	30935661	30935976
Marker8210996	Chr01	8.857	24797125	24797529
Marker8865381	Chr01	13.296	35316637	35316961
Marker8676739	Chr01	20.15	195481215	195481559
Marker8341274	Chr01	22.136	145127428	145127836
Marker8668059	Chr01	25.347	145878933	145879317
Marker8644195	Chr01	26.492	145132428	145132753
Marker8548488	Chr01	26.492	145537077	145537444
Marker8474361	Chr01	26.492	145583021	145583346
Marker8378854	Chr01	26.492	145592591	145592949
Marker8326590	Chr01	26.492	145595677	145596068
Marker8689705	Chr01	26.492	145611983	145612314
Marker8638187	Chr01	26.492	145883121	145883493
Marker8568706	Chr01	26.874	20187676	20187982
Marker8370180	Chr01	26.874	20200121	20200513
Marker8578308	Chr01	26.874	20731508	20731862
Marker8244640	Chr01	26.874	20989837	20990226
Marker8429592	Chr01	26.874	21197059	21197387
Marker8532481	Chr01	26.874	21220955	21221314
Marker8535658	Chr01	26.874	21399116	21399507
Marker8966295	Chr01	26.874	145118860	145119259
Marker8539192	Chr01	26.874	145135779	145136173
Marker8907378	Chr01	26.874	145151504	145151834
Marker8522009	Chr01	26.874	145398318	145398657
Marker8663905	Chr01	26.874	145405511	145405894
Marker8788003	Chr01	26.874	145447547	145447901
Marker8884040	Chr01	26.874	145472697	145473066
Marker8776513	Chr01	26.874	145515324	145515675
Marker8968011	Chr01	26.874	145569527	145569871
Marker8909876	Chr01	26.874	145598983	145599324
Marker8420250	Chr01	26.874	145619789	145620147
Marker8413985	Chr01	26.874	145632995	145633369
Marker8236341	Chr01	26.874	145697039	145697350
Marker8404516	Chr01	26.874	145742351	145742730
Marker8957973	Chr01	26.874	145748247	145748585
Marker8420521	Chr01	26.874	145821586	145821931
Marker8311752	Chr01	26.874	145826330	145826658
Marker8252916	Chr01	26.874	145867887	145868265
Marker8868695	Chr01	27.255	195470250	195470590
Marker8402318	Chr01	29.241	255545497	255545879
Marker8195224	Chr01	31.227	168441216	168441583
Marker8374776	Chr01	41.131	167022185	167022545
Marker8503048	Chr01	44.265	163398275	163398586
Marker8676937	Chr01	51.257	167065778	167066082
Marker8300716	Chr01	52.038	159404367	159404726
Marker8328155	Chr01	53.183	162599370	162599709
Marker8621987	Chr01	53.183	162623863	162624194
Marker8795327	Chr01	53.183	172192000	172192398
Marker8639252	Chr01	53.571	167085253	167085574
Marker8420660	Chr01	54.493	112704187	112704565
Marker8833105	Chr01	55.256	151604886	151605290
Marker8382926	Chr01	55.638	148257057	148257464
Marker8536753	Chr01	55.638	149452472	149452824
Marker8483794	Chr01	55.638	149595328	149595685
Marker8816101	Chr01	55.638	155655738	155656071
Marker8513907	Chr01	56.02	149728129	149728435
Marker8400827	Chr01	56.02	151796012	151796367
Marker8640545	Chr01	56.02	154180510	154180855
Marker8630189	Chr01	56.02	155105426	155105797
Marker8793958	Chr01	56.02	155783587	155783978
Marker8446779	Chr01	56.402	160998833	160999152
Marker9007161	Chr01	56.783	159987709	159988112
Marker8293203	Chr01	57.928	171341784	171342131
Marker8590131	Chr01	58.31	171739271	171739598
Marker8236328	Chr01	60.678	172262784	172263144
Marker8511243	Chr01	62.206	195019393	195019701
Marker8339511	Chr01	63.128	194398223	194398621
Marker8722255	Chr01	64.978	213715021	213715332
Marker8855112	Chr01	66.282	294398645	294399037
Marker8693073	Chr01	67.81	211544989	211545344
Marker8667555	Chr01	68.191	294553203	294553589
Marker8984357	Chr01	68.955	245945327	245945734
Marker8718022	Chr01	70.482	256500289	256500609
Marker8240806	Chr01	71.245	248145864	248146205
Marker9003765	Chr01	71.627	270053289	270053659
Marker8238119	Chr01	72.009	270104288	270104622
Marker9040611	Chr01	73.994	275570345	275570734
Marker8999639	Chr01	75.68	285123088	285123439
Marker8199225	Chr01	77.208	284280994	284281328
Marker8988374	Chr01	79.276	298857326	298857650
Marker8583016	Chr01	81.644	298858578	298858939
Marker8799823	Chr01	84.395	291002326	291002639
Marker8217300	Chr01	88.314	300421543	300421905
Marker8200985	Chr01	90	290987971	290988375
Marker8424186	Chr01	92.751	289489315	289489632
Marker8496060	Chr01	92.751	290563066	290563409
Marker8920592	Chr01	92.751	291063285	291063624
Marker8971562	Chr01	92.751	291229793	291230186
Marker8395083	Chr01	92.751	291352014	291352359
Marker8474275	Chr01	92.751	291357219	291357523
Marker8761988	Chr01	92.751	291435363	291435694
Marker8873679	Chr01	92.751	292028275	292028626
Marker8349623	Chr01	92.751	292055305	292055636
Marker8573386	Chr01	92.751	292266244	292266564
Marker8209564	Chr01	92.751	292416277	292416580
Marker8404514	Chr01	92.751	292812319	292812665
Marker8409021	Chr01	92.751	292850632	292850962
Marker8986887	Chr01	92.751	292885174	292885514
Marker8494850	Chr01	92.751	293021767	293022129
Marker8840606	Chr01	92.751	293052776	293053080
Marker8709606	Chr01	93.132	291758246	291758588
Marker8863414	Chr01	93.514	217950467	217950830
Marker8726260	Chr01	93.896	201868645	201868995
Marker8429432	Chr01	94.659	200297714	200298040
Marker8265752	Chr01	110.429	201396878	201397268
Marker8703237	Chr01	121.027	200895422	200895801
Marker8616059	Chr01	121.409	201474082	201474475
Marker6253304	Chr02	0	3088180	3088503
Marker6297145	Chr02	0	4438872	4439262
Marker6216298	Chr02	0	13720467	13720849
Marker6215771	Chr02	0.763	1262072	1262423
Marker6072803	Chr02	0.763	2254569	2254929
Marker6252008	Chr02	0.763	2747748	2748133
Marker6296871	Chr02	0.763	13613660	13614046
Marker6169968	Chr02	0.763	14952374	14952706
Marker6467155	Chr02	0.763	15024746	15025126
Marker6195468	Chr02	0.763	15118055	15118442
Marker6154793	Chr02	0.763	15203746	15204124
Marker6311074	Chr02	0.763	16089489	16090138
Marker6148212	Chr02	0.763	16377905	16378268
Marker6246338	Chr02	0.763	18428485	18428861
Marker6509478	Chr02	0.763	18481044	18481383
Marker6348516	Chr02	0.763	18767097	18767411
Marker6075130	Chr02	0.763	19030991	19031313
Marker6081259	Chr02	0.763	19065927	19066272
Marker6449471	Chr02	0.763	19776592	19776957
Marker6428288	Chr02	1.303	146305768	146306172
Marker6397559	Chr02	1.685	2083956	2084308
Marker6061389	Chr02	1.685	2343400	2343808
Marker6376278	Chr02	1.685	2648358	2648740
Marker6400279	Chr02	1.685	13737405	13737726
Marker6356799	Chr02	1.685	15404456	15404789
Marker6156421	Chr02	1.685	16240723	16241044
Marker6364065	Chr02	2.448	16427106	16427416
Marker6482045	Chr02	2.448	20601775	20602105
Marker6123149	Chr02	3.976	52651722	52652074
Marker6213859	Chr02	4.739	18310436	18310772
Marker6280322	Chr02	4.739	20599178	20599549
Marker6377847	Chr02	4.739	52073866	52074245
Marker6249585	Chr02	5.121	15472479	15472875
Marker6309886	Chr02	5.121	15487070	15487433
Marker6130441	Chr02	5.121	15576311	15576693
Marker6375430	Chr02	5.121	16348358	16348665
Marker6483043	Chr02	5.121	16805202	16805531
Marker6247019	Chr02	5.121	16910870	16911205
Marker6428176	Chr02	5.121	17047459	17047798
Marker6460992	Chr02	5.121	17630393	17630774
Marker6125578	Chr02	5.121	17720592	17720991
Marker6150855	Chr02	5.121	17721097	17721435
Marker6298419	Chr02	5.121	18096676	18097000
Marker6403066	Chr02	5.121	18481489	18481859
Marker6189779	Chr02	5.121	20606912	20607223
Marker6094986	Chr02	5.121	20803626	20804032
Marker6293425	Chr02	5.121	22743278	22743659
Marker6327813	Chr02	5.121	22771294	22771635
Marker6114529	Chr02	5.121	22775297	22775671
Marker6356692	Chr02	5.121	22974481	22974822
Marker6188595	Chr02	5.121	23018013	23018303
Marker6052760	Chr02	5.121	23047860	23048191
Marker6496151	Chr02	5.121	23132991	23133337
Marker6071877	Chr02	5.121	23185557	23185864
Marker6050861	Chr02	5.121	23190175	23190572
Marker6068173	Chr02	5.121	23240919	23241226
Marker6140937	Chr02	5.121	23273520	23273867
Marker6368478	Chr02	5.121	23481527	23481846
Marker6152042	Chr02	5.121	23512024	23512364
Marker6275442	Chr02	5.121	23622296	23622668
Marker6195628	Chr02	5.121	23748734	23749043
Marker6236000	Chr02	5.121	23847904	23848273
Marker6176336	Chr02	5.121	23918811	23919196
Marker6271744	Chr02	5.121	23942360	23942715
Marker6323131	Chr02	5.121	24020588	24020974
Marker6206459	Chr02	5.121	24351399	24351785
Marker6422517	Chr02	5.121	24588781	24589163
Marker6321893	Chr02	5.121	24638402	24638765
Marker6466876	Chr02	5.121	24715643	24715964
Marker6206190	Chr02	5.121	24749503	24749874
Marker6447930	Chr02	5.121	24767344	24767723
Marker6508410	Chr02	5.121	24926341	24926686
Marker6472003	Chr02	5.121	24931918	24932260
Marker6064210	Chr02	5.121	24962493	24962895
Marker6230765	Chr02	5.121	24968329	24968697
Marker6194147	Chr02	5.121	25104815	25105134
Marker6129681	Chr02	5.121	25483119	25483459
Marker6513093	Chr02	5.121	25828639	25829001
Marker6434402	Chr02	5.121	25858124	25858517
Marker6300082	Chr02	5.121	25939445	25939818
Marker6447745	Chr02	5.121	26139294	26139590
Marker6514067	Chr02	5.121	26278366	26278719
Marker6152614	Chr02	5.121	26446494	26446895
Marker6179500	Chr02	5.121	27637580	27637966
Marker6095840	Chr02	5.121	27654083	27654482
Marker6217484	Chr02	5.121	27793394	27793738
Marker6101524	Chr02	5.121	27895008	27895360
Marker6491832	Chr02	5.121	28071117	28071518
Marker6346336	Chr02	5.121	28072263	28072642
Marker6133459	Chr02	5.121	28364556	28364892
Marker6501789	Chr02	5.121	28717219	28717535
Marker6176737	Chr02	5.121	28777177	28777501
Marker6152485	Chr02	5.121	28842007	28842334
Marker6362276	Chr02	5.121	29598899	29599222
Marker6505808	Chr02	5.121	29894769	29895110
Marker6157949	Chr02	5.121	30165713	30166020
Marker6212355	Chr02	5.121	30182538	30182942
Marker6085566	Chr02	5.121	30247969	30248350
Marker6085514	Chr02	5.121	30404648	30405030
Marker6364129	Chr02	5.121	30429724	30430020
Marker6449484	Chr02	5.121	30460701	30461011
Marker6402350	Chr02	5.121	30668086	30668428
Marker6074816	Chr02	5.121	30832367	30832728
Marker6096547	Chr02	5.121	30839276	30839641
Marker6182465	Chr02	5.121	31354139	31354488
Marker6202126	Chr02	5.121	31560349	31560694
Marker6243767	Chr02	5.121	31563806	31564182
Marker6339618	Chr02	5.121	31673111	31673486
Marker6320225	Chr02	5.121	31710171	31710568
Marker6144395	Chr02	5.121	31717844	31718253
Marker6221290	Chr02	5.121	31720775	31721184
Marker6178584	Chr02	5.121	31893411	31893736
Marker6508287	Chr02	5.121	31900616	31900952
Marker6100463	Chr02	5.121	31943575	31943968
Marker6376480	Chr02	5.121	32156006	32156313
Marker6232604	Chr02	5.121	32156910	32157310
Marker6206998	Chr02	5.121	32416689	32417075
Marker6099444	Chr02	5.121	32675897	32676243
Marker6245246	Chr02	5.121	32684934	32685315
Marker6500891	Chr02	5.121	32745486	32745854
Marker6447707	Chr02	5.121	32814204	32814603
Marker6187563	Chr02	5.121	32851391	32851768
Marker6489499	Chr02	5.121	32964588	32964974
Marker6401248	Chr02	5.121	33301004	33301367
Marker6410587	Chr02	5.121	33308103	33308415
Marker6171099	Chr02	5.121	33744498	33744866
Marker6238808	Chr02	5.121	33859266	33859617
Marker6153036	Chr02	5.121	33927616	33927916
Marker6352029	Chr02	5.121	34017374	34017724
Marker6420303	Chr02	5.121	34147291	34147608
Marker6121767	Chr02	5.121	34274343	34274670
Marker6461095	Chr02	5.121	34393608	34393997
Marker6240365	Chr02	5.121	34420190	34420593
Marker6414068	Chr02	5.121	34440634	34441010
Marker6134704	Chr02	5.121	34477055	34477456
Marker6458544	Chr02	5.121	34490023	34490366
Marker6279458	Chr02	5.121	34507964	34508274
Marker6475946	Chr02	5.121	34571065	34571465
Marker6404617	Chr02	5.121	34608378	34608725
Marker6235009	Chr02	5.121	35292072	35292454
Marker6244076	Chr02	5.121	36178372	36178768
Marker6357844	Chr02	5.121	36207393	36207776
Marker6123317	Chr02	5.121	36209968	36210299
Marker6233633	Chr02	5.121	36213798	36214124
Marker6162133	Chr02	5.121	36410508	36410907
Marker6520544	Chr02	5.121	36507090	36507476
Marker6340947	Chr02	5.121	36536612	36536989
Marker6468253	Chr02	5.121	36762984	36763382
Marker6293971	Chr02	5.121	37326793	37327187
Marker6477390	Chr02	5.121	37361095	37361420
Marker6225477	Chr02	5.121	37441313	37441619
Marker6197214	Chr02	5.121	37443983	37444340
Marker6116137	Chr02	5.121	37482561	37482875
Marker6178220	Chr02	5.121	37490498	37490855
Marker6302486	Chr02	5.121	37498772	37499120
Marker6439381	Chr02	5.121	37508293	37508599
Marker6248508	Chr02	5.121	37555665	37556038
Marker6413642	Chr02	5.121	37839454	37839838
Marker6073286	Chr02	5.121	37863415	37863751
Marker6058094	Chr02	5.121	37886751	37887108
Marker6516899	Chr02	5.121	37893603	37894007
Marker6211619	Chr02	5.121	37906346	37906680
Marker6266100	Chr02	5.121	38008182	38008576
Marker6243756	Chr02	5.121	38031900	38032211
Marker6500587	Chr02	5.121	38109208	38109521
Marker6298409	Chr02	5.121	38152132	38152496
Marker6310401	Chr02	5.121	38265708	38266029
Marker6066187	Chr02	5.121	38308459	38308835
Marker6157894	Chr02	5.121	38324751	38325150
Marker6428738	Chr02	5.121	38402450	38402838
Marker6101190	Chr02	5.121	38573531	38573854
Marker6102047	Chr02	5.121	38669266	38669596
Marker6315319	Chr02	5.121	38751907	38752289
Marker6249072	Chr02	5.121	38903118	38903487
Marker6186560	Chr02	5.121	39484199	39484517
Marker6419355	Chr02	5.121	39498786	39499169
Marker6301627	Chr02	5.121	39645831	39646170
Marker6373257	Chr02	5.121	39680914	39681311
Marker6218102	Chr02	5.121	39795378	39795745
Marker6352689	Chr02	5.121	39900284	39900616
Marker6105194	Chr02	5.121	39934540	39934903
Marker6217900	Chr02	5.121	39968287	39968590
Marker6249490	Chr02	5.121	40165136	40165494
Marker6148339	Chr02	5.121	40373021	40373387
Marker6192521	Chr02	5.121	40558479	40558863
Marker6446273	Chr02	5.121	40879723	40880072
Marker6114350	Chr02	5.121	40884318	40884667
Marker6104269	Chr02	5.121	40896622	40896985
Marker6253485	Chr02	5.121	41727843	41728192
Marker6312487	Chr02	5.121	41729299	41729616
Marker6317474	Chr02	5.121	42007394	42007740
Marker6192480	Chr02	5.121	42049341	42049681
Marker6420632	Chr02	5.121	42185126	42185490
Marker6238687	Chr02	5.121	42199839	42200135
Marker6369873	Chr02	5.121	42209220	42209553
Marker6266336	Chr02	5.121	42217714	42218049
Marker6212419	Chr02	5.121	42522951	42523308
Marker6419675	Chr02	5.121	42715899	42716286
Marker6064584	Chr02	5.121	42717779	42718147
Marker6108893	Chr02	5.121	42898265	42898682
Marker6321185	Chr02	5.121	42928181	42928583
Marker6126170	Chr02	5.121	43105688	43106052
Marker6454472	Chr02	5.121	43149613	43149985
Marker6233913	Chr02	5.121	43483692	43484089
Marker6229823	Chr02	5.121	43551603	43551921
Marker6154535	Chr02	5.121	43935611	43935999
Marker6421058	Chr02	5.121	44051709	44052086
Marker6481227	Chr02	5.121	44159206	44159584
Marker6460450	Chr02	5.121	44159812	44160211
Marker6210344	Chr02	5.121	44164215	44164608
Marker6443026	Chr02	5.121	44199505	44199848
Marker6134949	Chr02	5.121	44262419	44262734
Marker6211154	Chr02	5.121	44285443	44285750
Marker6258577	Chr02	5.121	44396720	44397070
Marker6459440	Chr02	5.121	44398983	44399328
Marker6203007	Chr02	5.121	44419042	44419387
Marker6214541	Chr02	5.121	44535846	44536206
Marker6294471	Chr02	5.121	45014225	45014574
Marker6470900	Chr02	5.121	45058804	45059133
Marker6407506	Chr02	5.121	45064710	45065030
Marker6307826	Chr02	5.121	45084848	45085198
Marker6080143	Chr02	5.121	45153095	45153494
Marker6454039	Chr02	5.121	45163196	45163550
Marker6358097	Chr02	5.121	45213560	45213882
Marker6065110	Chr02	5.121	45225344	45225689
Marker6478168	Chr02	5.121	45293356	45293666
Marker6358645	Chr02	5.121	46351513	46351889
Marker6171106	Chr02	5.121	46352401	46352733
Marker6290354	Chr02	5.121	46449046	46449425
Marker6325306	Chr02	5.121	46499289	46499591
Marker6364695	Chr02	5.121	46580308	46580648
Marker6423855	Chr02	5.121	48992181	48992581
Marker6187242	Chr02	5.121	49058069	49058386
Marker6139195	Chr02	5.121	49125183	49125576
Marker6104938	Chr02	5.121	50942812	50943215
Marker6332852	Chr02	5.121	51186152	51186515
Marker6367975	Chr02	5.121	52476392	52476784
Marker6468278	Chr02	5.121	52476890	52477249
Marker6148808	Chr02	5.121	52653908	52654272
Marker6303898	Chr02	5.121	52699164	52699515
Marker6290906	Chr02	5.121	52852440	52852768
Marker6282337	Chr02	5.121	53208951	53209347
Marker6274712	Chr02	5.121	53420453	53420818
Marker6250668	Chr02	5.121	59392399	59392754
Marker6465224	Chr02	5.121	71194384	71194737
Marker6103988	Chr02	5.502	30741382	30741722
Marker6330154	Chr02	5.502	30754534	30754902
Marker6293993	Chr02	5.502	31982057	31982372
Marker6519688	Chr02	5.502	32413601	32413942
Marker6168816	Chr02	5.502	32463431	32463779
Marker6459157	Chr02	5.502	45845084	45845398
Marker6275578	Chr02	6.266	23427942	23428298
Marker6279851	Chr02	6.266	23760576	23760942
Marker6284479	Chr02	6.266	28776682	28777071
Marker6184664	Chr02	6.266	29369072	29369386
Marker6102137	Chr02	6.266	31392265	31392638
Marker6149220	Chr02	6.266	31570459	31570833
Marker6267021	Chr02	6.266	31585094	31585406
Marker6086064	Chr02	6.266	37517303	37517703
Marker6057356	Chr02	6.266	37522167	37522488
Marker6276729	Chr02	6.266	40074506	40074811
Marker6170094	Chr02	6.266	40826350	40826727
Marker6369024	Chr02	6.266	42850508	42850865
Marker6298411	Chr02	6.266	44124151	44124461
Marker6353022	Chr02	6.266	46841650	46842034
Marker6501634	Chr02	6.266	52140727	52141076
Marker6365762	Chr02	6.266	60931335	60931692
Marker6470724	Chr02	7.029	23586954	23587310
Marker6380469	Chr02	7.029	23800960	23801267
Marker6208898	Chr02	7.029	23941893	23942254
Marker6271815	Chr02	7.029	24191762	24192121
Marker6292321	Chr02	7.029	24266970	24267323
Marker6202751	Chr02	7.029	24551825	24552218
Marker6213373	Chr02	7.029	24777114	24777500
Marker6053311	Chr02	7.029	24792618	24792950
Marker6346311	Chr02	7.029	26158350	26158743
Marker6396000	Chr02	7.029	28363116	28363508
Marker6456913	Chr02	7.029	28366813	28367180
Marker6050574	Chr02	7.029	28615912	28616298
Marker6150476	Chr02	7.029	28665118	28665451
Marker6195989	Chr02	7.029	29439576	29439953
Marker6299104	Chr02	7.029	29581762	29582092
Marker6173073	Chr02	7.029	29774279	29774619
Marker6368604	Chr02	7.029	31180203	31180555
Marker6499155	Chr02	7.029	31383446	31383755
Marker6275973	Chr02	7.029	31647423	31647787
Marker6134109	Chr02	7.029	32554310	32554622
Marker6149664	Chr02	7.029	33213004	33213382
Marker6131328	Chr02	7.029	33320830	33321190
Marker6522158	Chr02	7.029	38201907	38202249
Marker6204607	Chr02	7.029	40022870	40023258
Marker6420899	Chr02	7.029	40941333	40941714
Marker6220638	Chr02	7.029	41882433	41882758
Marker6384794	Chr02	7.029	42007846	42008185
Marker6225604	Chr02	7.029	43082206	43082578
Marker6096445	Chr02	7.029	43262252	43262624
Marker6468288	Chr02	7.029	43674014	43674355
Marker6129564	Chr02	7.029	44071823	44072156
Marker6438840	Chr02	7.029	44166799	44167181
Marker6189902	Chr02	7.029	44611487	44611881
Marker6337928	Chr02	7.029	45025155	45025496
Marker6140139	Chr02	7.029	45198547	45198912
Marker6101486	Chr02	7.029	52074351	52074729
Marker6321399	Chr02	7.029	52488655	52488982
Marker6202410	Chr02	7.029	53216910	53217249
Marker6259937	Chr02	7.029	53510669	53510987
Marker6053250	Chr02	7.029	53988953	53989349
Marker6261970	Chr02	7.411	1012592	1012964
Marker6366590	Chr02	7.411	3765931	3766313
Marker6299391	Chr02	7.411	6322735	6323090
Marker6082185	Chr02	7.411	9285467	9285805
Marker6181854	Chr02	7.411	12837751	12838147
Marker6304216	Chr02	7.411	53966242	53966652
Marker6358936	Chr02	7.411	53988475	53988847
Marker6348736	Chr02	7.411	54850019	54850357
Marker6451479	Chr02	7.411	56532936	56533280
Marker6269125	Chr02	7.411	56645205	56645560
Marker6277046	Chr02	7.411	57683533	57683820
Marker6259068	Chr02	7.411	59975725	59976080
Marker6373147	Chr02	7.411	62214832	62215217
Marker6340721	Chr02	7.411	62474470	62474830
Marker6478244	Chr02	7.411	64992869	64993249
Marker6265120	Chr02	7.411	66914658	66915011
Marker6499454	Chr02	7.411	71482043	71482409
Marker6152817	Chr02	7.793	7701994	7702377
Marker6514823	Chr02	7.793	46933109	46933427
Marker6292117	Chr02	7.793	53794557	53794898
Marker6434666	Chr02	7.793	55029089	55029453
Marker6459078	Chr02	7.793	57066508	57066857
Marker6327871	Chr02	7.793	59841039	59841409
Marker6166699	Chr02	7.793	60767193	60767572
Marker6148302	Chr02	7.793	60864187	60864512
Marker6301846	Chr02	7.793	62437339	62437697
Marker6200451	Chr02	7.793	62860730	62861068
Marker6176325	Chr02	7.793	63094476	63094834
Marker6390802	Chr02	7.793	65085227	65085557
Marker6152946	Chr02	8.174	22848266	22848600
Marker6443799	Chr02	8.174	23119751	23120099
Marker6469377	Chr02	8.174	23136484	23136804
Marker6321349	Chr02	8.174	23351880	23352284
Marker6377738	Chr02	8.174	24271035	24271430
Marker6383004	Chr02	8.174	24602880	24603265
Marker6217728	Chr02	8.174	25108828	25109213
Marker6090518	Chr02	8.174	25218727	25219097
Marker6453933	Chr02	8.174	26354244	26354619
Marker6085252	Chr02	8.174	28554436	28554756
Marker6407181	Chr02	8.174	28667836	28668159
Marker6277420	Chr02	8.174	28707974	28708334
Marker6522519	Chr02	8.174	28890415	28890739
Marker6317091	Chr02	8.174	29816001	29816322
Marker6170441	Chr02	8.174	30240630	30241004
Marker6207561	Chr02	8.174	30854085	30854450
Marker6084170	Chr02	8.174	31647893	31648229
Marker6305584	Chr02	8.174	31832921	31833304
Marker6312248	Chr02	8.174	31983214	31983534
Marker6070288	Chr02	8.174	32060381	32060707
Marker6154876	Chr02	8.174	32495907	32496237
Marker6123417	Chr02	8.174	32677180	32677520
Marker6477829	Chr02	8.174	33536866	33537273
Marker6504439	Chr02	8.174	34434633	34434995
Marker6327624	Chr02	8.174	34510670	34511031
Marker6434829	Chr02	8.174	34632081	34632449
Marker6314949	Chr02	8.174	37304483	37304822
Marker6434262	Chr02	8.174	37327293	37327627
Marker6226466	Chr02	8.174	37448563	37448929
Marker6146718	Chr02	8.174	37799335	37799703
Marker6262363	Chr02	8.174	38274650	38275027
Marker6322202	Chr02	8.174	41482715	41483105
Marker6414742	Chr02	8.174	42101609	42101975
Marker6303752	Chr02	8.174	43100662	43101002
Marker6294029	Chr02	8.174	43236809	43237148
Marker6258904	Chr02	8.174	43310394	43310718
Marker6407522	Chr02	8.174	43478195	43478518
Marker6503167	Chr02	8.174	43546633	43546967
Marker6393557	Chr02	8.174	44868117	44868501
Marker6273023	Chr02	8.174	45085304	45085634
Marker6114762	Chr02	8.174	45163989	45164310
Marker6444928	Chr02	8.174	46011293	46011683
Marker6349133	Chr02	8.174	46865013	46865389
Marker6371415	Chr02	8.174	52118633	52119027
Marker6491608	Chr02	8.556	11525770	11526074
Marker6229632	Chr02	8.556	22946161	22946480
Marker6401211	Chr02	8.556	23176948	23177296
Marker6327753	Chr02	8.556	23404220	23404529
Marker6194397	Chr02	8.556	23440771	23441093
Marker6316999	Chr02	8.556	23643448	23643791
Marker6300771	Chr02	8.556	23756939	23757323
Marker6201603	Chr02	8.556	23785658	23785973
Marker6459563	Chr02	8.556	24611940	24612283
Marker6254002	Chr02	8.556	24935286	24935680
Marker6506276	Chr02	8.556	25738507	25738885
Marker6350731	Chr02	8.556	25961187	25961517
Marker6433650	Chr02	8.556	25962892	25963273
Marker6327393	Chr02	8.556	26146865	26147218
Marker6367211	Chr02	8.556	26984573	26984978
Marker6080215	Chr02	8.556	27068945	27069302
Marker6249392	Chr02	8.556	27227154	27227534
Marker6396052	Chr02	8.556	28443725	28444101
Marker6375717	Chr02	8.556	28485383	28485743
Marker6112932	Chr02	8.556	28771338	28771647
Marker6420223	Chr02	8.556	29003619	29003973
Marker6343822	Chr02	8.556	29481333	29481678
Marker6081100	Chr02	8.556	29578812	29579194
Marker6485686	Chr02	8.556	29914207	29914476
Marker6282722	Chr02	8.556	30121270	30121658
Marker6313562	Chr02	8.556	30441200	30441532
Marker6131452	Chr02	8.556	30610922	30611230
Marker6415647	Chr02	8.556	30832834	30833208
Marker6305406	Chr02	8.556	31044212	31044599
Marker6335964	Chr02	8.556	31280752	31281127
Marker6411082	Chr02	8.556	32725295	32725618
Marker6136569	Chr02	8.556	33039136	33039535
Marker6454018	Chr02	8.556	33039641	33040028
Marker6377476	Chr02	8.556	33163022	33163395
Marker6168125	Chr02	8.556	33435734	33436104
Marker6109944	Chr02	8.556	33451703	33452068
Marker6107973	Chr02	8.556	34066667	34067013
Marker6288715	Chr02	8.556	34209726	34210087
Marker6484658	Chr02	8.556	34446286	34446670
Marker6427606	Chr02	8.556	36389926	36390292
Marker6411117	Chr02	8.556	37405826	37406173
Marker6471370	Chr02	8.556	37521140	37521526
Marker6182539	Chr02	8.556	38275142	38275461
Marker6174766	Chr02	8.556	38438295	38438695
Marker6134438	Chr02	8.556	38441428	38441826
Marker6352991	Chr02	8.556	39372211	39372580
Marker6281949	Chr02	8.556	39504007	39504383
Marker6093771	Chr02	8.556	39821726	39822050
Marker6424935	Chr02	8.556	39902124	39902473
Marker6325145	Chr02	8.556	39969030	39969384
Marker6404525	Chr02	8.556	39973991	39974317
Marker6463558	Chr02	8.556	40002040	40002378
Marker6266449	Chr02	8.556	40511548	40511869
Marker6120400	Chr02	8.556	42558705	42559023
Marker6093886	Chr02	8.556	42620257	42620575
Marker6437144	Chr02	8.556	43017228	43017623
Marker6316045	Chr02	8.556	43982268	43982613
Marker6459846	Chr02	8.556	44290656	44290983
Marker6394692	Chr02	8.556	44366136	44366439
Marker6379422	Chr02	8.556	44486456	44486817
Marker6242505	Chr02	8.556	44496493	44496887
Marker6279900	Chr02	8.556	45074071	45074461
Marker6494542	Chr02	8.556	46323005	46323405
Marker6057089	Chr02	8.556	46332716	46333059
Marker6200539	Chr02	8.556	46472954	46473278
Marker6485564	Chr02	8.556	46499857	46500171
Marker6130403	Chr02	8.556	46522495	46522871
Marker6528943	Chr02	8.556	46807097	46807418
Marker6168345	Chr02	8.556	51792949	51793313
Marker6131810	Chr02	8.556	53292150	53292544
Marker6351854	Chr02	8.556	53491202	53491536
Marker6272837	Chr02	8.556	53615126	53615392
Marker6151425	Chr02	8.556	53671357	53671741
Marker6430427	Chr02	8.556	76279798	76280184
Marker6075191	Chr02	8.938	842622	842991
Marker6437626	Chr02	8.938	3025831	3026196
Marker6364495	Chr02	8.938	5172454	5172796
Marker6343434	Chr02	8.938	5844718	5845125
Marker6490221	Chr02	8.938	5874268	5874643
Marker6490288	Chr02	8.938	5911236	5911572
Marker6153503	Chr02	8.938	6160899	6161217
Marker6127849	Chr02	8.938	9267338	9267735
Marker6301399	Chr02	8.938	53805627	53806023
Marker6097817	Chr02	8.938	54325094	54325490
Marker6516036	Chr02	8.938	54712235	54712601
Marker6054950	Chr02	8.938	54712707	54713095
Marker6372223	Chr02	8.938	54732841	54733197
Marker6469432	Chr02	8.938	58933319	58933605
Marker6275096	Chr02	8.938	59006953	59007319
Marker6084768	Chr02	8.938	59050416	59050758
Marker6121838	Chr02	8.938	59841789	59842180
Marker6303943	Chr02	8.938	60286750	60287093
Marker6421461	Chr02	8.938	62364254	62364643
Marker6238865	Chr02	8.938	62498098	62498446
Marker6416130	Chr02	8.938	65111845	65112209
Marker6452020	Chr02	8.938	66697479	66697804
Marker6156715	Chr02	8.938	67848485	67848823
Marker6478394	Chr02	8.938	71585589	71585943
Marker6255433	Chr02	8.938	71837353	71837721
Marker6385985	Chr02	8.938	71893970	71894352
Marker6400495	Chr02	8.938	71995477	71995788
Marker6394277	Chr02	8.938	72363261	72363595
Marker6244031	Chr02	8.938	72660978	72661380
Marker6052232	Chr02	8.938	73181837	73182229
Marker6504373	Chr02	8.938	75219141	75219519
Marker6086939	Chr02	8.938	75264872	75265239
Marker6110572	Chr02	9.319	3397150	3397531
Marker6253548	Chr02	9.319	4030339	4030714
Marker6397904	Chr02	9.319	4330940	4331318
Marker6236133	Chr02	9.319	4339686	4340053
Marker6398445	Chr02	9.319	4348310	4348672
Marker6210706	Chr02	9.319	5238573	5238879
Marker6201702	Chr02	9.319	5921800	5922187
Marker6188329	Chr02	9.319	6096258	6096610
Marker6149092	Chr02	9.319	6235786	6236169
Marker6052431	Chr02	9.319	6238457	6238827
Marker6359492	Chr02	9.319	7722543	7722879
Marker6454601	Chr02	9.319	8907559	8907948
Marker6081684	Chr02	9.319	13079038	13079349
Marker6069802	Chr02	9.319	14609959	14610342
Marker6434685	Chr02	9.319	14665233	14665573
Marker6382456	Chr02	9.319	23248312	23248621
Marker6199643	Chr02	9.319	28830485	28830806
Marker6491857	Chr02	9.319	33375803	33376114
Marker6217732	Chr02	9.319	33713160	33713562
Marker6183057	Chr02	9.319	42878079	42878479
Marker6400070	Chr02	9.319	43508824	43509193
Marker6206547	Chr02	9.319	47327990	47328375
Marker6501153	Chr02	9.319	47520043	47520402
Marker6195957	Chr02	9.319	47824327	47824640
Marker6228072	Chr02	9.319	49226446	49226846
Marker6379464	Chr02	9.319	54379645	54379964
Marker6133130	Chr02	9.319	54557559	54557932
Marker6091991	Chr02	9.319	54729571	54729890
Marker6421230	Chr02	9.319	54732431	54732735
Marker6387861	Chr02	9.319	56352129	56352486
Marker6123031	Chr02	9.319	57674316	57674689
Marker6294656	Chr02	9.319	58813975	58814307
Marker6496647	Chr02	9.319	60098598	60099002
Marker6489503	Chr02	9.319	60126331	60126719
Marker6450702	Chr02	9.319	62103804	62104148
Marker6104782	Chr02	9.319	62384821	62385184
Marker6132545	Chr02	9.319	62814281	62814661
Marker6050724	Chr02	9.319	62858938	62859291
Marker6499327	Chr02	9.319	62913454	62913812
Marker6123489	Chr02	9.319	62977957	62978290
Marker6193025	Chr02	9.319	63034548	63034897
Marker6340752	Chr02	9.319	63093979	63094370
Marker6209580	Chr02	9.319	63115323	63115672
Marker6477046	Chr02	9.319	63115778	63116137
Marker6250465	Chr02	9.319	63157446	63157832
Marker6241676	Chr02	9.319	63278961	63279335
Marker6372707	Chr02	9.319	63710227	63710578
Marker6251031	Chr02	9.319	65137026	65137340
Marker6427486	Chr02	9.319	65275871	65276246
Marker6510166	Chr02	9.319	65753247	65753649
Marker6094378	Chr02	9.319	66673074	66673448
Marker6376504	Chr02	9.319	68019810	68020127
Marker6205779	Chr02	9.319	69026160	69026547
Marker6327703	Chr02	9.319	70393841	70394227
Marker6340902	Chr02	9.319	70821908	70822252
Marker6345185	Chr02	9.319	71064705	71065068
Marker6315969	Chr02	9.319	71125640	71126019
Marker6410735	Chr02	9.319	71142323	71142642
Marker6419481	Chr02	9.319	71596030	71596378
Marker6099278	Chr02	9.319	77464947	77465275
Marker6171927	Chr02	9.701	69899282	69899655
Marker6195367	Chr02	9.701	70355308	70355675
Marker6165917	Chr02	9.701	71665530	71665856
Marker6154980	Chr02	9.701	71675537	71675862
Marker6233344	Chr02	9.701	71735038	71735361
Marker6407447	Chr02	9.701	72238533	72238918
Marker6095867	Chr02	9.701	75269903	75270283
Marker6162352	Chr02	9.701	75292455	75292844
Marker6505232	Chr02	9.701	75407918	75408316
Marker6208113	Chr02	9.701	75467649	75468045
Marker6183356	Chr02	9.701	75546429	75546747
Marker6428057	Chr02	9.701	75570658	75571036
Marker6447391	Chr02	9.701	75933516	75933919
Marker6239973	Chr02	9.701	76178814	76179154
Marker6464130	Chr02	9.701	76241948	76242293
Marker6276628	Chr02	9.701	76437888	76438208
Marker6067879	Chr02	9.701	82709757	82710112
Marker6373828	Chr02	10.083	82970361	82970682
Marker6470369	Chr02	10.464	81579163	81579539
Marker6225946	Chr02	10.846	80464255	80464612
Marker6299455	Chr02	10.846	81805139	81805450
Marker6494712	Chr02	10.846	81914853	81915225
Marker6353199	Chr02	10.846	82192150	82192502
Marker6181240	Chr02	10.846	82792214	82792611
Marker6298150	Chr02	10.846	82805277	82805652
Marker6460746	Chr02	10.846	86455586	86455983
Marker6049691	Chr02	11.228	77382200	77382601
Marker6221674	Chr02	11.228	77483700	77484059
Marker6455841	Chr02	11.228	81658265	81658607
Marker6459079	Chr02	11.228	81694782	81695152
Marker6172685	Chr02	11.228	82258619	82259011
Marker6428553	Chr02	11.228	82770598	82771000
Marker6420912	Chr02	11.228	83129902	83130268
Marker6466649	Chr02	11.228	85700224	85700586
Marker6261104	Chr02	11.61	83916315	83916717
Marker6530388	Chr02	11.61	84848705	84849034
Marker6207641	Chr02	11.61	85952449	85952764
Marker6054941	Chr02	11.61	86061283	86061669
Marker6371227	Chr02	11.991	83929502	83929846
Marker6433087	Chr02	12.373	83784980	83785367
Marker6448176	Chr02	12.755	88001881	88002282
Marker6241003	Chr02	13.136	83952334	83952679
Marker6179464	Chr02	13.136	91308050	91308388
Marker6387213	Chr02	13.518	88744067	88744474
Marker6230223	Chr02	13.9	88122043	88122449
Marker6294060	Chr02	13.9	90934220	90934562
Marker6271583	Chr02	14.663	87275119	87275507
Marker6469935	Chr02	14.663	87349039	87349410
Marker6403325	Chr02	14.663	87364930	87365255
Marker6297952	Chr02	14.663	88004538	88004911
Marker6457870	Chr02	14.663	88008311	88008708
Marker6237502	Chr02	14.663	88012390	88012763
Marker6260041	Chr02	14.663	88748862	88749184
Marker6146612	Chr02	14.663	88979422	88979761
Marker6495194	Chr02	14.663	89277885	89278283
Marker6349328	Chr02	14.663	90683702	90684118
Marker6411134	Chr02	14.663	90697216	90697590
Marker6381678	Chr02	14.663	91680420	91680721
Marker6199911	Chr02	15.045	87346147	87346500
Marker6126491	Chr02	15.045	87363055	87363434
Marker6242916	Chr02	15.045	88696337	88696687
Marker6481327	Chr02	15.045	90759357	90759715
Marker6491754	Chr02	15.045	92136648	92136950
Marker6221938	Chr02	15.426	89370627	89370961
Marker6346489	Chr02	15.426	100827990	100828313
Marker6226455	Chr02	15.808	92136180	92136542
Marker6141485	Chr02	15.808	92425221	92425533
Marker6227581	Chr02	15.808	92461159	92461484
Marker6417703	Chr02	15.808	97236578	97236882
Marker6314618	Chr02	16.953	96474464	96474782
Marker6139949	Chr02	16.953	97008878	97009261
Marker6422078	Chr02	16.953	97250691	97251007
Marker6410567	Chr02	16.953	98800034	98800387
Marker6530608	Chr02	17.335	100950677	100951022
Marker6150781	Chr02	17.717	94288094	94288494
Marker6317419	Chr02	17.717	94483854	94484174
Marker6087038	Chr02	17.717	95288665	95289005
Marker6179335	Chr02	17.717	95307369	95307679
Marker6326784	Chr02	17.717	95330828	95331172
Marker6321053	Chr02	17.717	95584412	95584793
Marker6312921	Chr02	17.717	96048012	96048389
Marker6465904	Chr02	17.717	96142572	96142876
Marker6421200	Chr02	17.717	96337792	96338186
Marker6471253	Chr02	17.717	97251113	97251472
Marker6291482	Chr02	17.717	97289638	97290020
Marker6286979	Chr02	17.717	98401056	98401428
Marker6403427	Chr02	17.717	101579033	101579386
Marker6379022	Chr02	17.717	101943717	101944085
Marker6456676	Chr02	18.098	101946818	101947207
Marker6212621	Chr02	18.48	101947313	101947686
Marker6458919	Chr02	18.48	102207874	102208250
Marker6087297	Chr02	18.48	102487450	102487766
Marker6105905	Chr02	18.48	102775872	102776204
Marker6521807	Chr02	18.862	101950058	101950354
Marker6095163	Chr02	18.862	102803131	102803483
Marker6317054	Chr02	18.862	103051131	103051481
Marker6056711	Chr02	19.243	103405228	103405607
Marker6121210	Chr02	19.625	97400789	97401136
Marker6048897	Chr02	20.389	97414048	97414439
Marker6313273	Chr02	20.389	103427976	103428329
Marker6528759	Chr02	20.77	97313558	97313940
Marker6508189	Chr02	20.77	97499155	97499474
Marker6103754	Chr02	20.77	106441664	106442015
Marker6520043	Chr02	21.152	97362173	97362562
Marker6292422	Chr02	21.152	108002800	108003162
Marker6368498	Chr02	21.915	106424610	106424990
Marker6457663	Chr02	21.915	106801235	106801578
Marker6273463	Chr02	21.915	106983938	106984282
Marker6255957	Chr02	21.915	108569871	108570253
Marker6079062	Chr02	22.297	106658545	106658863
Marker6249388	Chr02	22.297	106747773	106748120
Marker6198683	Chr02	22.297	106757460	106757784
Marker6099207	Chr02	22.297	106799900	106800289
Marker6436798	Chr02	22.297	106804290	106804663
Marker6363106	Chr02	22.297	106877226	106877568
Marker6057736	Chr02	22.297	106877674	106878016
Marker6347440	Chr02	22.297	106996154	106996530
Marker6151177	Chr02	22.297	108851304	108851657
Marker6103997	Chr02	23.06	109739069	109739391
Marker6063557	Chr02	23.442	109117427	109117802
Marker6443443	Chr02	23.442	109122830	109123207
Marker6451754	Chr02	23.442	109597926	109598256
Marker6356517	Chr02	23.824	108571325	108571733
Marker6473967	Chr02	23.824	109104524	109104843
Marker6287934	Chr02	23.824	109125155	109125544
Marker6265692	Chr02	23.824	109295830	109296194
Marker6292488	Chr02	23.824	109308864	109309251
Marker6453521	Chr02	23.824	109355486	109355797
Marker6254175	Chr02	23.824	109632395	109632732
Marker6284677	Chr02	23.824	109771224	109771545
Marker6343554	Chr02	24.206	109910118	109910477
Marker6245062	Chr02	24.587	109357973	109358326
Marker6217650	Chr02	24.587	111304324	111304657
Marker6314447	Chr02	25.732	109912351	109912740
Marker6199600	Chr02	25.732	114990193	114990602
Marker6334105	Chr02	26.496	111021990	111022364
Marker6087845	Chr02	26.496	112033312	112033653
Marker6178722	Chr02	26.496	114420502	114420837
Marker6301014	Chr02	26.878	114216340	114216672
Marker6165415	Chr02	26.878	114621810	114622156
Marker6474394	Chr02	27.259	112273945	112274306
Marker6165609	Chr02	27.259	112368511	112368920
Marker6512547	Chr02	27.259	114647829	114648139
Marker6442338	Chr02	27.641	115098559	115098911
Marker6133784	Chr02	28.404	112296859	112297168
Marker6280905	Chr02	28.404	115087047	115087409
Marker6159918	Chr02	28.786	118677235	118677605
Marker6462811	Chr02	29.168	114647162	114647546
Marker6519049	Chr02	29.168	114957258	114957599
Marker6232594	Chr02	29.168	118668815	118669154
Marker6346583	Chr02	29.931	117592099	117592426
Marker6103807	Chr02	30.695	115442857	115443199
Marker6057915	Chr02	30.695	118643271	118643624
Marker6167395	Chr02	31.458	118273357	118273675
Marker6387665	Chr02	31.84	118601342	118601544
Marker6430832	Chr02	32.603	118179644	118180042
Marker6111114	Chr02	33.367	113308239	113308586
Marker6106522	Chr02	33.367	113591442	113591779
Marker6085054	Chr02	33.367	118565187	118565527
Marker6104380	Chr02	33.748	113016334	113016723
Marker6265965	Chr02	33.748	115993763	115994136
Marker6253401	Chr02	33.748	118997360	118997726
Marker6382168	Chr02	34.13	117789720	117790051
Marker6378726	Chr02	34.512	113485563	113485963
Marker6251399	Chr02	34.512	115309021	115309392
Marker6482793	Chr02	34.512	115891798	115892210
Marker6498976	Chr02	34.512	115914549	115914894
Marker6310628	Chr02	34.512	116064119	116064497
Marker6326147	Chr02	34.512	116331367	116331670
Marker6235847	Chr02	34.512	117602140	117602534
Marker6092715	Chr02	34.893	117708889	117709257
Marker6191144	Chr02	35.275	119231098	119231462
Marker6127990	Chr02	35.657	119363123	119363432
Marker6325122	Chr02	36.42	119964288	119964668
Marker6118320	Chr02	36.802	119223193	119223515
Marker6048878	Chr02	37.183	120167231	120167630
Marker6308065	Chr02	37.565	119115456	119115791
Marker6069471	Chr02	37.565	121353333	121353687
Marker6272355	Chr02	37.947	121511815	121512150
Marker6510116	Chr02	38.328	119591318	119591673
Marker6088805	Chr02	38.328	120234707	120235017
Marker6208911	Chr02	38.328	120386475	120386861
Marker6077310	Chr02	38.328	120477824	120478229
Marker6100413	Chr02	38.328	120489522	120489938
Marker6494798	Chr02	38.328	121241251	121241599
Marker6446553	Chr02	38.328	121315480	121315830
Marker6158769	Chr02	38.328	121451544	121451875
Marker6343622	Chr02	38.328	121604149	121604472
Marker6100833	Chr02	38.328	121919836	121920214
Marker6522040	Chr02	38.328	121947414	121947821
Marker6177412	Chr02	38.328	121952659	121953026
Marker6134393	Chr02	38.328	122000845	122001217
Marker6259417	Chr02	38.328	122894000	122894396
Marker6314512	Chr02	38.71	125417658	125418014
Marker6195017	Chr02	39.092	122863607	122863971
Marker6320732	Chr02	39.092	123234806	123235184
Marker6348450	Chr02	39.092	123284875	123285259
Marker6514242	Chr02	39.092	123745713	123746046
Marker6304148	Chr02	39.092	123872109	123872483
Marker6288276	Chr02	39.092	124347227	124347575
Marker6501456	Chr02	39.092	125786510	125786819
Marker6264856	Chr02	39.474	125307798	125308154
Marker6467924	Chr02	39.474	125762094	125762444
Marker6119126	Chr02	39.855	123402600	123402940
Marker6095786	Chr02	39.855	124043041	124043416
Marker6434551	Chr02	39.855	124147358	124147727
Marker6351817	Chr02	39.855	124546465	124546868
Marker6509898	Chr02	40.237	123399456	123399814
Marker6074510	Chr02	40.237	124447954	124448241
Marker6472357	Chr02	40.237	124562671	124562985
Marker6293251	Chr02	40.237	124774902	124775260
Marker6057803	Chr02	40.237	124805224	124805560
Marker6416430	Chr02	40.237	124813735	124814112
Marker6171174	Chr02	40.237	125544152	125544538
Marker6073016	Chr02	40.619	127285466	127285857
Marker6229441	Chr02	40.619	127556711	127557025
Marker6164189	Chr02	41.382	127418413	127418801
Marker6329841	Chr02	41.764	126975210	126975572
Marker6432637	Chr02	42.145	127774093	127774419
Marker6485221	Chr02	42.527	130332769	130333094
Marker6206045	Chr02	43.29	130271879	130272270
Marker6277724	Chr02	43.29	130677860	130678228
Marker6177251	Chr02	43.29	130823594	130823986
Marker6233625	Chr02	43.672	128119285	128119710
Marker6468831	Chr02	43.672	128160147	128160507
Marker6300524	Chr02	43.672	129216460	129216829
Marker6102631	Chr02	43.672	129740038	129740395
Marker6323983	Chr02	43.672	130016808	130017182
Marker6447365	Chr02	43.672	130196267	130196619
Marker6106429	Chr02	43.672	130229499	130229810
Marker6281535	Chr02	43.672	130781644	130781983
Marker6076248	Chr02	43.672	130782089	130782419
Marker6380695	Chr02	44.054	128135463	128135768
Marker6489275	Chr02	44.054	128788125	128788444
Marker6472837	Chr02	44.054	130088293	130088615
Marker6145472	Chr02	44.436	128159697	128160041
Marker6310049	Chr02	44.436	130111031	130111360
Marker6273238	Chr02	44.436	130366088	130366437
Marker6211681	Chr02	44.436	131521124	131521453
Marker6224356	Chr02	44.817	129996975	129997303
Marker6458965	Chr02	44.817	130118392	130118713
Marker6238359	Chr02	44.817	130932070	130932429
Marker6423608	Chr02	45.199	129789354	129789738
Marker6167165	Chr02	45.199	129796176	129796492
Marker6433949	Chr02	45.199	130088828	130089187
Marker6326586	Chr02	45.199	132533147	132533555
Marker6131937	Chr02	45.581	130354488	130354884
Marker6243435	Chr02	45.581	131058608	131058939
Marker6362224	Chr02	45.581	131310502	131310841
Marker6321929	Chr02	45.581	131317747	131318119
Marker6463349	Chr02	45.581	131329432	131329738
Marker6483279	Chr02	45.581	131916651	131916993
Marker6478266	Chr02	45.581	131983861	131984224
Marker6527506	Chr02	45.962	132447450	132447774
Marker6215820	Chr02	46.344	132832603	132832981
Marker6341168	Chr02	46.344	134055598	134055993
Marker6132108	Chr02	47.107	133543928	133544235
Marker6049905	Chr02	47.871	133868309	133868709
Marker6376923	Chr02	47.871	133878533	133878855
Marker6151786	Chr02	47.871	133888773	133889156
Marker6416515	Chr02	47.871	134001462	134001772
Marker6479832	Chr02	47.871	134611784	134612105
Marker6441217	Chr02	48.253	133253699	133254073
Marker6319078	Chr02	48.253	133626512	133626832
Marker6232840	Chr02	48.253	133933093	133933450
Marker6109899	Chr02	48.253	133936555	133936857
Marker6385017	Chr02	48.634	133113890	133114262
Marker6276402	Chr02	48.634	133669929	133670278
Marker6335815	Chr02	48.634	133844351	133844672
Marker6325825	Chr02	48.634	134240732	134241090
Marker6428563	Chr02	49.016	133744330	133744689
Marker6272750	Chr02	49.016	134050400	134050747
Marker6353550	Chr02	49.016	135201838	135202210
Marker6110900	Chr02	49.779	134367271	134367636
Marker6497221	Chr02	49.779	134490001	134490352
Marker6139210	Chr02	49.779	134975637	134976006
Marker6178079	Chr02	49.779	135790115	135790518
Marker6184021	Chr02	50.161	135564007	135564326
Marker6145056	Chr02	50.161	136288375	136288705
Marker6350247	Chr02	50.161	136604577	136604869
Marker6138900	Chr02	50.543	126086261	126086667
Marker6179784	Chr02	50.543	126111207	126111524
Marker6502053	Chr02	50.543	134937834	134938244
Marker6136237	Chr02	50.543	135138065	135138449
Marker6151575	Chr02	50.543	135197738	135198101
Marker6169602	Chr02	50.543	135202316	135202723
Marker6187483	Chr02	50.543	135217310	135217628
Marker6101708	Chr02	50.543	135247007	135247308
Marker6231495	Chr02	50.543	135250333	135250647
Marker6238932	Chr02	50.543	135504583	135504904
Marker6049759	Chr02	50.543	135589423	135589728
Marker6378169	Chr02	50.543	135709233	135709544
Marker6122986	Chr02	50.543	136288811	136289143
Marker6218255	Chr02	50.543	136292469	136292787
Marker6072210	Chr02	50.543	136544968	136545297
Marker6212026	Chr02	50.543	136788455	136788828
Marker6108396	Chr02	50.543	136845769	136846124
Marker6501510	Chr02	50.543	136848979	136849304
Marker6452925	Chr02	50.924	126026774	126027133
Marker6262574	Chr02	50.924	126027286	126027636
Marker6070889	Chr02	50.924	126053838	126054149
Marker6119934	Chr02	50.924	126064165	126064543
Marker6342503	Chr02	50.924	136359166	136359523
Marker6414225	Chr02	50.924	136546436	136546743
Marker6530722	Chr02	50.924	136658901	136659301
Marker6052361	Chr02	50.924	136680594	136680988
Marker6157750	Chr02	50.924	136886691	136887075
Marker6287434	Chr02	51.306	136985718	136986091
Marker6528299	Chr02	51.688	136675099	136675460
Marker6246996	Chr02	51.688	137753193	137753567
Marker6341026	Chr02	52.069	137485682	137486056
Marker6217429	Chr02	52.069	138901923	138902244
Marker6185978	Chr02	52.451	136967315	136967684
Marker6458119	Chr02	52.451	137018937	137019259
Marker6378548	Chr02	52.451	137661826	137662162
Marker6513963	Chr02	52.451	138763974	138764301
Marker6065363	Chr02	52.833	138400449	138400801
Marker6271987	Chr02	52.833	138749176	138749580
Marker6075046	Chr02	53.214	137858866	137859185
Marker6357446	Chr02	53.214	138062088	138062456
Marker6446858	Chr02	53.214	138084279	138084608
Marker6052407	Chr02	53.214	138764427	138764748
Marker6500250	Chr02	53.214	139046161	139046499
Marker6239059	Chr02	53.214	139699920	139700258
Marker6308213	Chr02	53.596	138750135	138750498
Marker6393716	Chr02	53.596	138754309	138754642
Marker6317692	Chr02	53.596	139830448	139830826
Marker6078025	Chr02	53.596	139838420	139838805
Marker6449108	Chr02	53.596	139863544	139863939
Marker6402545	Chr02	53.596	139864460	139864767
Marker6511917	Chr02	53.596	140262162	140262545
Marker6253763	Chr02	53.596	140806926	140807301
Marker6191316	Chr02	53.978	138328090	138328446
Marker6319676	Chr02	54.36	137950519	137950848
Marker6197968	Chr02	54.36	138665572	138665890
Marker6113842	Chr02	54.36	140163569	140163885
Marker6311843	Chr02	54.36	141423257	141423575
Marker6208011	Chr02	54.741	138209778	138210130
Marker6361775	Chr02	54.741	138211824	138212187
Marker6427204	Chr02	54.741	139036639	139036944
Marker6520833	Chr02	54.741	139805182	139805499
Marker6071310	Chr02	54.741	140175203	140175577
Marker6074784	Chr02	54.741	140672653	140672968
Marker6329858	Chr02	54.741	140819309	140819625
Marker6448563	Chr02	54.741	140955156	140955535
Marker6055107	Chr02	54.741	141844217	141844577
Marker6214803	Chr02	55.123	141212813	141213129
Marker6238315	Chr02	55.123	141308192	141308552
Marker6245282	Chr02	55.123	141757569	141757937
Marker6374066	Chr02	55.505	141169415	141169776
Marker6124100	Chr02	55.505	142334006	142334343
Marker6110527	Chr02	55.505	142434673	142435061
Marker6182870	Chr02	55.886	139864045	139864354
Marker6156390	Chr02	55.886	141976563	141976947
Marker6517815	Chr02	55.886	142524630	142525046
Marker6332315	Chr02	56.268	141297187	141297561
Marker6216301	Chr02	56.268	141326629	141326984
Marker6315289	Chr02	56.268	142583381	142583706
Marker6485260	Chr02	56.268	142698565	142698871
Marker6072315	Chr02	56.268	143160473	143160795
Marker6223612	Chr02	56.268	143372744	143373102
Marker6184770	Chr02	56.65	142535816	142536220
Marker6171287	Chr02	56.65	142953038	142953391
Marker6489972	Chr02	56.65	143217951	143218299
Marker6192097	Chr02	57.031	144008169	144008504
Marker6258293	Chr02	57.413	143108612	143108995
Marker6116811	Chr02	57.413	144285865	144286191
Marker6436725	Chr02	57.795	144092843	144093203
Marker6372780	Chr02	57.795	144295446	144295823
Marker6293488	Chr02	57.795	144349465	144349818
Marker6345905	Chr02	58.176	143264419	143264754
Marker6226220	Chr02	58.176	143649748	143650084
Marker6508014	Chr02	58.176	143825255	143825653
Marker6079722	Chr02	58.176	144098548	144098868
Marker6293414	Chr02	58.176	144098974	144099341
Marker6474900	Chr02	58.176	144266451	144266832
Marker6296349	Chr02	58.176	144513696	144514022
Marker6119791	Chr02	58.176	144787478	144787833
Marker6102345	Chr02	58.558	144296210	144296527
Marker6309661	Chr02	58.558	144828061	144828471
Marker6327623	Chr02	58.558	145430811	145431157
Marker6228511	Chr02	58.94	144739174	144739509
Marker6472412	Chr02	58.94	144739615	144739985
Marker6525334	Chr02	58.94	144787020	144787372
Marker6068670	Chr02	58.94	145727763	145728140
Marker6095538	Chr02	59.703	145344377	145344768
Marker6253326	Chr02	59.703	145765318	145765667
Marker6175705	Chr02	60.085	145743728	145744119
Marker6525957	Chr02	60.085	146098921	146099286
Marker6049350	Chr02	60.085	146942257	146942582
Marker6131472	Chr02	60.085	147096705	147097021
Marker6186478	Chr02	60.467	145445096	145445439
Marker6072217	Chr02	60.467	147115600	147115954
Marker6148993	Chr02	60.467	147221776	147222129
Marker6410774	Chr02	60.848	147107365	147107696
Marker6284566	Chr02	60.848	147163883	147164251
Marker6279181	Chr02	61.612	147815649	147815960
Marker6271231	Chr02	61.993	147226479	147226889
Marker6325313	Chr02	61.993	147244233	147244604
Marker6231232	Chr02	61.993	147872515	147872914
Marker6079205	Chr02	63.139	147670164	147670508
Marker6308742	Chr02	63.139	147779063	147779460
Marker6303456	Chr02	63.52	147545453	147545786
Marker6254475	Chr02	63.52	147702345	147702681
Marker6411247	Chr02	63.52	147977197	147977509
Marker6514019	Chr02	63.902	149911997	149912381
Marker6110340	Chr02	64.284	147947400	147947816
Marker6346745	Chr02	64.284	148259038	148259414
Marker6479085	Chr02	64.284	148463915	148464232
Marker6191381	Chr02	64.284	149951863	149952223
Marker6251073	Chr02	64.665	149586390	149586709
Marker6070986	Chr02	64.665	149886806	149887111
Marker6250571	Chr02	64.665	149905427	149905811
Marker6228300	Chr02	65.047	149028072	149028420
Marker6174227	Chr02	65.047	149837082	149837486
Marker6260837	Chr02	65.047	149976396	149976725
Marker6447172	Chr02	65.047	150003880	150004232
Marker6486213	Chr02	65.047	150079581	150079928
Marker6530384	Chr02	65.429	148637654	148637984
Marker6176564	Chr02	65.429	148981931	148982277
Marker6437301	Chr02	66.192	148912740	148913075
Marker6229173	Chr02	66.192	149032124	149032502
Marker6178591	Chr02	66.192	149032608	149032986
Marker6228421	Chr02	66.192	150316958	150317278
Marker6151341	Chr02	66.574	148688300	148688650
Marker6229419	Chr02	66.574	148725343	148725704
Marker6355421	Chr02	66.574	148940439	148940739
Marker6350199	Chr02	66.574	150851372	150851698
Marker6387188	Chr02	66.574	150980337	150980666
Marker6200127	Chr02	66.956	150361125	150361494
Marker6191569	Chr02	66.956	150753411	150753730
Marker6181297	Chr02	66.956	150853094	150853479
Marker6458900	Chr02	66.956	150942559	150942913
Marker6200260	Chr02	67.337	151067823	151068178
Marker6232863	Chr02	67.719	151022307	151022709
Marker6301110	Chr02	67.719	151319324	151319653
Marker6354083	Chr02	67.719	151437942	151438355
Marker6373307	Chr02	67.719	151438461	151438794
Marker6267158	Chr02	67.719	151441739	151442072
Marker6118798	Chr02	67.719	151839344	151839697
Marker6348111	Chr02	67.719	151945545	151945905
Marker6164368	Chr02	67.719	152343543	152343926
Marker6269246	Chr02	68.101	151641857	151642248
Marker6133821	Chr02	68.101	151858170	151858564
Marker6351457	Chr02	68.101	151879570	151879958
Marker6057476	Chr02	68.101	152151972	152152338
Marker6157577	Chr02	68.101	152439308	152439702
Marker6367347	Chr02	68.482	152918790	152919161
Marker6126109	Chr02	68.864	152541754	152542117
Marker6481803	Chr02	68.864	152553323	152553661
Marker6356290	Chr02	68.864	152607296	152607569
Marker6488919	Chr02	68.864	152757784	152758138
Marker6470173	Chr02	68.864	152759880	152760298
Marker6455321	Chr02	68.864	152760659	152760985
Marker6428942	Chr02	68.864	152922022	152922387
Marker6391412	Chr02	69.246	152860440	152860824
Marker6174971	Chr02	69.627	152857850	152858192
Marker6262842	Chr02	69.627	152925747	152926088
Marker6462627	Chr02	69.627	152994561	152994874
Marker6319236	Chr02	69.627	153311099	153311471
Marker6389383	Chr02	70.009	153144754	153145135
Marker6403540	Chr02	70.009	154145209	154145529
Marker6394369	Chr02	70.391	153758751	153759159
Marker6232876	Chr02	71.154	153688803	153689179
Marker6250868	Chr02	71.536	153648681	153649022
Marker6060764	Chr02	71.536	153735956	153736284
Marker6193420	Chr02	71.917	154820900	154821266
Marker6351518	Chr02	72.299	154145635	154146004
Marker6294214	Chr02	72.299	154190413	154190762
Marker6057738	Chr02	72.299	154314426	154314768
Marker6243175	Chr02	72.299	154504046	154504400
Marker6520846	Chr02	72.299	154629147	154629501
Marker6409186	Chr02	72.299	154630202	154630575
Marker6201272	Chr02	72.299	154742565	154742882
Marker6293456	Chr02	72.299	154754435	154754763
Marker6113187	Chr02	72.299	155544478	155544819
Marker6231478	Chr02	72.681	156907585	156907926
Marker6416623	Chr02	73.063	155073723	155074039
Marker6352723	Chr02	73.063	155787956	155788345
Marker6111689	Chr02	73.063	157127982	157128382
Marker6204389	Chr02	74.666	156685341	156685745
Marker6528835	Chr02	74.666	156688252	156688585
Marker6278231	Chr02	74.666	156696093	156696437
Marker6213799	Chr02	74.666	158350391	158350796
Marker6343730	Chr02	75.43	157118079	157118406
Marker6360947	Chr02	75.43	157179879	157180230
Marker6166060	Chr02	75.811	157222434	157222765
Marker6058122	Chr02	75.811	157225600	157225938
Marker6458774	Chr02	75.811	157403543	157403906
Marker6288135	Chr02	75.811	157448042	157448381
Marker6132674	Chr02	75.811	157643952	157644271
Marker6077892	Chr02	75.811	157655909	157656253
Marker6216902	Chr02	75.811	157667339	157667720
Marker6419747	Chr02	75.811	157779582	157779917
Marker6358376	Chr02	75.811	157905471	157905841
Marker6411900	Chr02	75.811	158263546	158263868
Marker6270486	Chr02	75.811	158302794	158303124
Marker6283615	Chr02	75.811	159283479	159283879
Marker6398688	Chr02	76.193	157841817	157842188
Marker6221866	Chr02	76.193	159904890	159905244
Marker6091954	Chr02	76.956	158430459	158430804
Marker6102583	Chr02	76.956	158663874	158664244
Marker6276140	Chr02	76.956	159402211	159402524
Marker6436786	Chr02	76.956	159597854	159598231
Marker6339459	Chr02	76.956	159600822	159601127
Marker6288242	Chr02	76.956	159708130	159708491
Marker6112484	Chr02	76.956	160804635	160805036
Marker6389375	Chr02	77.338	159865780	159866164
Marker6452552	Chr02	77.338	160773551	160773869
Marker6418926	Chr02	77.72	160460879	160461229
Marker6488542	Chr02	77.72	160878268	160878597
Marker6066123	Chr02	78.101	160102349	160102655
Marker6284995	Chr02	78.101	160107172	160107493
Marker6361723	Chr02	78.101	162132169	162132533
Marker6335001	Chr02	78.483	160106697	160107066
Marker6331036	Chr02	78.483	160180978	160181317
Marker6427349	Chr02	78.483	160407029	160407408
Marker6472607	Chr02	78.483	160415397	160415740
Marker6482091	Chr02	78.483	160470746	160471115
Marker6358058	Chr02	78.483	161048421	161048726
Marker6377824	Chr02	78.865	161728075	161728429
Marker6444903	Chr02	78.865	161734606	161734963
Marker6055604	Chr02	79.628	162197384	162197706
Marker6502082	Chr02	79.628	162379306	162379661
Marker6521282	Chr02	80.01	162368431	162368766
Marker6516375	Chr02	80.01	163470528	163470857
Marker6354446	Chr02	80.392	161966674	161966982
Marker6160012	Chr02	80.392	163634708	163635116
Marker6115384	Chr02	80.773	163094064	163094396
Marker6514685	Chr02	80.773	163151456	163151868
Marker6065894	Chr02	80.773	163208289	163208650
Marker6279596	Chr02	80.773	163389109	163389444
Marker6189768	Chr02	80.773	163498921	163499280
Marker6353370	Chr02	80.773	163659432	163659738
Marker6188455	Chr02	80.773	163708286	163708634
Marker6462919	Chr02	80.773	163769061	163769428
Marker6113311	Chr02	81.537	159860173	159860484
Marker6172857	Chr02	81.537	161753420	161753803
Marker6122113	Chr02	81.918	159530373	159530601
Marker6099709	Chr02	81.918	159661091	159661477
Marker6404564	Chr02	83.222	10224739	10225077
Marker6511989	Chr02	83.604	10993182	10993539
Marker2142764	Chr03	0	226349121	226349494
Marker2006666	Chr03	1.145	226400640	226400963
Marker2296677	Chr03	8.545	29762541	29762867
Marker2649914	Chr03	8.545	30051978	30052341
Marker2175179	Chr03	9.69	29900743	29901092
Marker1905839	Chr03	12.824	26879727	26880069
Marker2150811	Chr03	14.351	29777770	29778082
Marker2335730	Chr03	15.878	28693490	28693874
Marker1909753	Chr03	16.26	21680277	21680618
Marker2623323	Chr03	16.26	22695795	22696123
Marker1959573	Chr03	16.26	24068620	24068934
Marker2320895	Chr03	16.26	25292687	25293012
Marker2182761	Chr03	16.26	25484733	25485128
Marker2224530	Chr03	16.26	26799698	26800082
Marker2463935	Chr03	16.26	27420278	27420618
Marker2366545	Chr03	16.26	28558514	28558841
Marker2474370	Chr03	16.642	22644139	22644499
Marker2389728	Chr03	16.642	24120149	24120532
Marker2603783	Chr03	16.642	24828242	24828603
Marker2047117	Chr03	17.405	19777832	19778164
Marker2283496	Chr03	17.405	20364399	20364746
Marker2007706	Chr03	17.787	19913951	19914325
Marker2330878	Chr03	17.787	19932856	19933172
Marker2448054	Chr03	17.787	20277773	20278137
Marker2261572	Chr03	17.787	20949146	20949460
Marker2062854	Chr03	17.787	21142389	21142703
Marker2178496	Chr03	17.787	22092736	22093047
Marker2634630	Chr03	18.168	18459728	18460081
Marker2261390	Chr03	18.55	19743338	19743655
Marker1915033	Chr03	18.932	18973774	18974114
Marker1997745	Chr03	18.932	19221559	19221894
Marker2304229	Chr03	18.932	19290694	19291054
Marker2551483	Chr03	18.932	19553072	19553423
Marker2352705	Chr03	19.313	18931233	18931578
Marker2320487	Chr03	19.695	17686792	17687172
Marker2581212	Chr03	20.077	16575313	16575644
Marker2422947	Chr03	20.077	17722094	17722447
Marker1916373	Chr03	20.458	15742036	15742372
Marker2330781	Chr03	20.84	11277132	11277473
Marker2529967	Chr03	20.84	11844821	11845208
Marker2329126	Chr03	20.84	15183787	15184102
Marker2163903	Chr03	21.222	15793598	15793907
Marker2276845	Chr03	21.222	15927471	15927810
Marker2192080	Chr03	21.222	16642176	16642545
Marker2236450	Chr03	21.222	16926749	16927078
Marker1986787	Chr03	21.222	17434951	17435252
Marker2274440	Chr03	21.222	17548310	17548629
Marker2177503	Chr03	21.985	12714631	12714971
Marker2260160	Chr03	21.985	15082915	15083251
Marker2423671	Chr03	21.985	17226929	17227263
Marker2156626	Chr03	22.749	14088037	14088385
Marker2135305	Chr03	22.749	15272242	15272564
Marker2578961	Chr03	23.13	12271734	12272128
Marker2124310	Chr03	24.276	12628688	12629029
Marker2089850	Chr03	25.803	5861481	5861854
Marker2200302	Chr03	25.803	6705860	6706202
Marker2297658	Chr03	26.184	6850845	6851210
Marker2438768	Chr03	26.184	7191999	7192355
Marker2582237	Chr03	26.184	7231229	7231547
Marker2505929	Chr03	26.184	7352063	7352382
Marker2604080	Chr03	26.184	7418743	7419073
Marker2259096	Chr03	26.566	6888787	6889107
Marker1947164	Chr03	26.566	7453850	7454193
Marker2185607	Chr03	26.566	7522930	7523315
Marker1894904	Chr03	26.566	7845815	7846139
Marker2255815	Chr03	26.566	7852323	7852697
Marker2238669	Chr03	26.566	7888659	7889010
Marker2272097	Chr03	26.566	8272520	8272849
Marker1964693	Chr03	26.566	8294019	8294369
Marker2246067	Chr03	26.948	7838817	7839133
Marker2449302	Chr03	26.948	7966227	7966547
Marker2569236	Chr03	26.948	8246472	8246782
Marker2574495	Chr03	27.711	8414470	8414826
Marker2349563	Chr03	27.711	8421205	8421537
Marker2633651	Chr03	28.857	8411116	8411447
Marker2603749	Chr03	28.857	9161767	9162144
Marker2086773	Chr03	28.857	11110504	11110818
Marker2150473	Chr03	29.62	9198236	9198614
Marker2485848	Chr03	30.002	5467875	5468258
Marker2622015	Chr03	30.765	10009435	10009739
Marker2326353	Chr03	30.765	10939371	10939689
Marker2267563	Chr03	31.91	4989660	4990068
Marker2443097	Chr03	31.91	10112881	10113249
Marker1885885	Chr03	32.292	5229988	5230335
Marker2310616	Chr03	33.437	3932455	3932842
Marker2434167	Chr03	33.437	4435220	4435587
Marker2087904	Chr03	33.819	3949961	3950346
Marker2507313	Chr03	34.201	2125443	2125798
Marker2098194	Chr03	34.201	2232866	2233195
Marker2596596	Chr03	34.201	2306724	2307067
Marker2608081	Chr03	34.201	2342950	2343333
Marker2069964	Chr03	34.201	2457821	2458200
Marker2461645	Chr03	34.201	2467660	2467972
Marker2282507	Chr03	34.201	3148156	3148491
Marker2322180	Chr03	34.201	3241065	3241400
Marker2654814	Chr03	34.201	3418213	3418596
Marker2068149	Chr03	34.201	3498945	3499329
Marker2430212	Chr03	34.582	2325104	2325423
Marker2345057	Chr03	34.964	1669020	1669348
Marker2601236	Chr03	34.964	1731857	1732189
Marker2519655	Chr03	34.964	1755517	1755864
Marker2289958	Chr03	34.964	1765349	1765679
Marker2382982	Chr03	34.964	1855868	1856275
Marker2109857	Chr03	35.727	25537	25859
Marker2253925	Chr03	35.727	72299	72670
Marker1949144	Chr03	35.727	83383	83749
Marker1934312	Chr03	35.727	235332	235692
Marker2048793	Chr03	35.727	238555	238889
Marker2391055	Chr03	35.727	312185	312579
Marker2256655	Chr03	35.727	385432	385754
Marker2251397	Chr03	35.727	818031	818399
Marker2179943	Chr03	35.727	844723	845101
Marker2358538	Chr03	35.727	1334519	1334889
Marker2662153	Chr03	35.727	1483583	1483980
Marker2519597	Chr03	35.727	1678235	1678569
Marker2265179	Chr03	35.727	1758284	1758632
Marker2134117	Chr03	35.727	1798214	1798528
Marker2662758	Chr03	36.109	87823	88153
Marker2441850	Chr03	36.109	268541	268918
Marker2233658	Chr03	36.109	573174	573522
Marker2110571	Chr03	36.109	2006829	2007214
Marker2625739	Chr03	36.109	3203736	3204123
Marker2666909	Chr03	37.254	654514	654852
Marker2425365	Chr03	37.636	1483090	1483477
Marker2060145	Chr03	40.77	190400	190719
Marker2279729	Chr03	46.443	8797041	8797363
Marker2063117	Chr03	47.588	5953271	5953629
Marker2642097	Chr03	48.352	5787467	5787832
Marker2331879	Chr03	48.733	5993608	5993965
Marker2551579	Chr03	48.733	11283835	11284157
Marker2621393	Chr03	49.497	11556436	11556743
Marker2106110	Chr03	49.497	12288095	12288453
Marker2342395	Chr03	49.497	12290767	12291087
Marker1940923	Chr03	49.497	12392729	12393077
Marker2632818	Chr03	49.497	12429094	12429436
Marker2451439	Chr03	49.497	12635219	12635571
Marker2309228	Chr03	49.497	13183637	13183983
Marker1891837	Chr03	49.497	15748818	15749167
Marker2415061	Chr03	49.878	15122632	15122986
Marker2066422	Chr03	49.878	15133640	15133988
Marker2390100	Chr03	50.26	15144069	15144379
Marker2658342	Chr03	51.023	12524783	12525134
Marker2396683	Chr03	51.023	14846518	14846895
Marker2403959	Chr03	51.023	15011846	15012216
Marker2536369	Chr03	51.023	16181112	16181469
Marker2105453	Chr03	51.023	16575750	16576084
Marker2339734	Chr03	51.023	16609198	16609525
Marker2098187	Chr03	51.023	16624671	16625046
Marker2340268	Chr03	51.023	16971381	16971721
Marker2307228	Chr03	51.023	16994865	16995254
Marker2542714	Chr03	51.787	16999878	17000254
Marker2207794	Chr03	51.787	19183751	19184130
Marker2204638	Chr03	52.932	19932420	19932750
Marker2467790	Chr03	53.314	20078777	20079152
Marker2392218	Chr03	54.459	20235347	20235697
Marker2461271	Chr03	54.459	21107869	21108224
Marker2590215	Chr03	54.841	20995287	20995609
Marker2635832	Chr03	54.841	22580860	22581184
Marker2192764	Chr03	55.222	21841080	21841455
Marker1987693	Chr03	55.222	22593480	22593819
Marker2024236	Chr03	55.222	22669976	22670366
Marker2490519	Chr03	55.222	22695317	22695689
Marker2281521	Chr03	55.222	23054917	23055301
Marker2441421	Chr03	55.222	23188702	23189093
Marker2268937	Chr03	55.222	24217685	24218052
Marker2195585	Chr03	55.604	22988030	22988370
Marker2663835	Chr03	55.604	24575464	24575786
Marker2291610	Chr03	55.604	25279955	25280335
Marker2183304	Chr03	55.986	24543033	24543375
Marker1929902	Chr03	56.367	26990260	26990568
Marker2093350	Chr03	56.749	27065071	27065456
Marker2468515	Chr03	57.131	25163413	25163756
Marker2517576	Chr03	57.131	27315482	27315805
Marker2407483	Chr03	57.513	27314869	27315201
Marker2370599	Chr03	57.513	28271112	28271450
Marker2291470	Chr03	57.513	29022351	29022697
Marker2207554	Chr03	57.513	29298270	29298638
Marker1964914	Chr03	58.276	28981020	28981390
Marker1966950	Chr03	58.276	29343734	29344090
Marker1936616	Chr03	58.276	32333601	32333939
Marker2303126	Chr03	59.039	28941014	28941313
Marker1993662	Chr03	59.421	31417367	31417756
Marker2260713	Chr03	59.421	32093212	32093599
Marker2408763	Chr03	60.184	31431818	31432181
Marker2474031	Chr03	60.184	32279928	32280326
Marker2119646	Chr03	60.184	32384905	32385306
Marker2202575	Chr03	60.184	32556104	32556418
Marker2157099	Chr03	60.184	33499849	33500157
Marker1978839	Chr03	60.566	32105114	32105460
Marker2308010	Chr03	60.566	32451169	32451558
Marker2570957	Chr03	60.566	33379752	33380087
Marker2244741	Chr03	60.566	33988255	33988573
Marker2612270	Chr03	60.948	31932750	31933098
Marker2493091	Chr03	60.948	33364889	33365197
Marker2482741	Chr03	60.948	33495334	33495674
Marker2395423	Chr03	60.948	33516926	33517274
Marker2446212	Chr03	60.948	33620290	33620612
Marker2175418	Chr03	60.948	34151070	34151437
Marker1888445	Chr03	60.948	35703653	35703995
Marker2421295	Chr03	61.711	34246152	34246495
Marker2529243	Chr03	61.711	34611550	34611963
Marker2169825	Chr03	62.475	34729704	34730012
Marker2417562	Chr03	62.475	35453958	35454346
Marker2504195	Chr03	62.856	35879215	35879618
Marker2310348	Chr03	62.856	39856950	39857312
Marker2419933	Chr03	63.238	40135191	40135512
Marker2457309	Chr03	63.62	35937312	35937633
Marker2535722	Chr03	63.62	39858351	39858740
Marker1992804	Chr03	63.62	39969205	39969556
Marker2123793	Chr03	64.001	39633419	39633749
Marker2341483	Chr03	64.001	39968647	39968949
Marker1946743	Chr03	64.001	40146186	40146568
Marker2196026	Chr03	64.001	40609260	40609588
Marker2212796	Chr03	64.001	40919256	40919651
Marker2245134	Chr03	64.001	41146181	41146538
Marker2361631	Chr03	64.001	41437222	41437589
Marker2125577	Chr03	64.001	41531900	41532259
Marker2661910	Chr03	64.001	42098833	42099161
Marker2017635	Chr03	64.001	42166324	42166633
Marker2580625	Chr03	64.001	42607338	42607643
Marker2447410	Chr03	64.383	36051722	36052055
Marker2422389	Chr03	64.383	39903566	39903895
Marker2274563	Chr03	64.383	42151739	42152145
Marker2419375	Chr03	64.765	38860491	38860824
Marker2646380	Chr03	64.765	42302254	42302566
Marker1905421	Chr03	64.765	44400846	44401200
Marker1920515	Chr03	65.147	43166104	43166437
Marker1990450	Chr03	65.91	45538075	45538457
Marker2162243	Chr03	67.055	43435764	43436152
Marker1974259	Chr03	68.2	44581655	44582009
Marker2535486	Chr03	68.2	45000073	45000432
Marker2654860	Chr03	68.2	45718330	45718689
Marker2465923	Chr03	68.964	45001373	45001685
Marker2087031	Chr03	68.964	45453693	45454070
Marker2642622	Chr03	68.964	45497515	45497827
Marker2027137	Chr03	68.964	45761942	45762291
Marker2396561	Chr03	68.964	45992058	45992394
Marker2158813	Chr03	68.964	46715217	46715576
Marker2084685	Chr03	68.964	46859706	46860078
Marker2218095	Chr03	68.964	46873838	46874145
Marker2592430	Chr03	68.964	46889289	46889609
Marker2064059	Chr03	68.964	46982582	46982949
Marker2031259	Chr03	68.964	47057969	47058291
Marker2308863	Chr03	69.346	48397378	48397705
Marker2049156	Chr03	69.346	48451594	48451895
Marker2535574	Chr03	69.346	48492335	48492656
Marker2552547	Chr03	72.096	48198068	48198387
Marker2279839	Chr03	72.478	47773191	47773527
Marker2418659	Chr03	72.478	48936424	48936813
Marker2645594	Chr03	72.478	49025221	49025598
Marker2569425	Chr03	72.478	49158611	49158963
Marker2425090	Chr03	72.478	50528312	50528690
Marker2104126	Chr03	72.86	48073521	48073825
Marker1955299	Chr03	72.86	48824665	48825012
Marker2021296	Chr03	72.86	48985699	48986096
Marker2358603	Chr03	72.86	49413368	49413724
Marker2216151	Chr03	72.86	51068818	51069134
Marker2512743	Chr03	73.241	49962255	49962651
Marker1888764	Chr03	73.623	49780423	49780790
Marker2104166	Chr03	73.623	49836102	49836471
Marker1984678	Chr03	73.623	50423895	50424234
Marker2410957	Chr03	73.623	50840600	50840991
Marker2068471	Chr03	73.623	51574549	51574874
Marker2650439	Chr03	73.623	51597097	51597452
Marker2248348	Chr03	73.623	51838504	51838831
Marker2352383	Chr03	74.005	51581316	51581647
Marker2649884	Chr03	74.386	50732181	50732558
Marker2606270	Chr03	74.386	50873074	50873418
Marker2611476	Chr03	74.386	51892444	51892813
Marker1954451	Chr03	74.386	52177226	52177540
Marker2225884	Chr03	74.768	52101583	52101897
Marker2095857	Chr03	74.768	53312871	53313255
Marker2435005	Chr03	75.15	54467165	54467521
Marker2412882	Chr03	75.15	55005538	55005904
Marker2007422	Chr03	75.532	53165880	53166213
Marker2078631	Chr03	75.532	53213870	53214168
Marker2346397	Chr03	75.532	53432298	53432636
Marker2259276	Chr03	75.532	53544328	53544654
Marker2539878	Chr03	75.532	53719049	53719402
Marker2024116	Chr03	75.532	54055191	54055518
Marker2475512	Chr03	75.532	54379937	54380292
Marker2645675	Chr03	75.532	54554339	54554683
Marker2513593	Chr03	75.532	54886198	54886581
Marker1979519	Chr03	75.532	54888813	54889173
Marker2408823	Chr03	75.532	54930830	54931183
Marker2381456	Chr03	75.532	55135736	55136114
Marker2449771	Chr03	75.532	55254597	55254931
Marker2077645	Chr03	75.532	55475874	55476231
Marker1937041	Chr03	75.532	56413486	56413809
Marker2161911	Chr03	75.532	57216656	57217046
Marker2629038	Chr03	75.913	59492376	59492734
Marker2461963	Chr03	76.677	57063883	57064233
Marker2023574	Chr03	76.677	58820848	58821172
Marker2365800	Chr03	76.677	59589797	59590130
Marker2134059	Chr03	77.058	56858000	56858320
Marker2110055	Chr03	77.058	57644060	57644397
Marker2456763	Chr03	77.058	63140787	63141196
Marker2419571	Chr03	77.058	64771889	64772252
Marker2083491	Chr03	78.204	58420892	58421246
Marker1963857	Chr03	78.204	59009097	59009479
Marker2021474	Chr03	78.204	59102688	59103084
Marker2152710	Chr03	78.204	59836961	59837310
Marker2092606	Chr03	78.204	60613755	60614142
Marker2239912	Chr03	78.204	61260123	61260517
Marker2485164	Chr03	78.204	61948947	61949343
Marker2165937	Chr03	78.204	61968463	61968857
Marker2078045	Chr03	78.204	68028644	68029014
Marker2447266	Chr03	78.204	68495560	68495892
Marker2370134	Chr03	78.585	62079787	62080190
Marker2519872	Chr03	78.585	62795884	62796220
Marker2525214	Chr03	78.585	64453880	64454241
Marker2203698	Chr03	78.585	64697533	64697873
Marker1903384	Chr03	78.585	64986730	64987106
Marker2303817	Chr03	78.585	65198303	65198686
Marker2595389	Chr03	78.585	65209641	65210064
Marker2127848	Chr03	78.585	65343719	65344113
Marker1974031	Chr03	78.585	66214757	66215153
Marker1901415	Chr03	78.585	66507834	66508230
Marker2087896	Chr03	78.585	67072287	67072671
Marker2293364	Chr03	78.967	64571423	64571768
Marker2426190	Chr03	78.967	65056573	65056882
Marker2432559	Chr03	78.967	65197820	65198197
Marker2061250	Chr03	78.967	67141692	67142016
Marker2293506	Chr03	78.967	67987248	67987564
Marker1943672	Chr03	78.967	69463834	69464152
Marker2150747	Chr03	78.967	69516449	69516822
Marker2222129	Chr03	79.349	59917370	59917726
Marker2191012	Chr03	79.349	61253082	61253474
Marker2102153	Chr03	79.349	63871683	63872073
Marker2466798	Chr03	79.349	66508336	66508681
Marker2322902	Chr03	79.349	70855660	70855973
Marker2303841	Chr03	79.349	81536159	81536504
Marker2135715	Chr03	79.73	73000694	73001054
Marker2414952	Chr03	80.112	70691714	70692079
Marker2597126	Chr03	80.112	70761443	70761801
Marker2269281	Chr03	80.112	70870800	70871119
Marker2548367	Chr03	80.112	70907877	70908199
Marker2146995	Chr03	80.112	70963858	70964215
Marker2165548	Chr03	80.112	71373753	71374106
Marker2608338	Chr03	80.112	71476762	71477175
Marker2054660	Chr03	80.112	72640922	72641304
Marker2376453	Chr03	80.112	74335659	74336053
Marker1964140	Chr03	80.112	78011496	78011868
Marker2480642	Chr03	80.494	70298463	70298832
Marker2525384	Chr03	80.494	70598498	70598808
Marker2453376	Chr03	80.494	70675470	70675817
Marker2465905	Chr03	80.494	70760954	70761317
Marker2210590	Chr03	80.494	70767213	70767587
Marker2661877	Chr03	80.494	70870246	70870598
Marker2245760	Chr03	80.494	70910769	70911133
Marker2613327	Chr03	80.494	71227069	71227412
Marker2108498	Chr03	80.494	71268248	71268559
Marker2604525	Chr03	80.494	73000213	73000588
Marker2080638	Chr03	80.494	73036123	73036430
Marker2489601	Chr03	80.875	71293776	71294137
Marker2041507	Chr03	80.875	74227789	74228139
Marker2367301	Chr03	80.875	74632155	74632476
Marker2212879	Chr03	80.875	75336953	75337360
Marker2123959	Chr03	80.875	75352451	75352830
Marker2369368	Chr03	80.875	75392782	75393153
Marker2368194	Chr03	80.875	75669583	75669958
Marker2595408	Chr03	80.875	76320106	76320469
Marker2079203	Chr03	80.875	76353033	76353362
Marker2486402	Chr03	80.875	78355979	78356303
Marker2054875	Chr03	80.875	78382097	78382473
Marker2521139	Chr03	80.875	79004460	79004797
Marker2611917	Chr03	80.875	79479267	79479601
Marker1921497	Chr03	80.875	79582636	79582998
Marker2073412	Chr03	80.875	79927550	79927881
Marker2047819	Chr03	80.875	80281429	80281796
Marker2449817	Chr03	80.875	81303985	81304329
Marker2336227	Chr03	80.875	83240671	83241031
Marker2475341	Chr03	80.875	85080769	85081152
Marker2354157	Chr03	81.257	73225151	73225530
Marker2258056	Chr03	81.257	75724306	75724634
Marker2477572	Chr03	81.257	79463277	79463685
Marker2566361	Chr03	81.257	82034403	82034729
Marker2116240	Chr03	81.257	82114513	82114872
Marker2054825	Chr03	81.257	82134014	82134332
Marker1908569	Chr03	81.257	82309490	82309806
Marker2216154	Chr03	81.257	82346759	82347158
Marker2573280	Chr03	81.257	83163220	83163594
Marker2460771	Chr03	81.257	83370958	83371310
Marker2088760	Chr03	81.257	85017217	85017546
Marker2140926	Chr03	81.257	85196670	85197005
Marker2539530	Chr03	81.257	85390953	85391344
Marker2266705	Chr03	81.257	85510387	85510693
Marker2592647	Chr03	81.257	86062583	86062901
Marker2051279	Chr03	81.639	80846159	80846501
Marker2250310	Chr03	81.639	82794240	82794566
Marker2466065	Chr03	81.639	83669641	83669970
Marker2310199	Chr03	81.639	84944992	84945342
Marker2026406	Chr03	81.639	85993869	85994199
Marker2557985	Chr03	81.639	86318275	86318668
Marker2278845	Chr03	81.639	100681978	100682354
Marker2125592	Chr03	82.02	71863250	71863611
Marker2199629	Chr03	82.02	72024370	72024692
Marker2166103	Chr03	82.02	72785361	72785670
Marker1918871	Chr03	82.02	75091199	75091524
Marker2216913	Chr03	82.02	75366170	75366501
Marker2187111	Chr03	82.02	75886289	75886696
Marker2169662	Chr03	82.02	77981490	77981821
Marker2321502	Chr03	82.02	78326021	78326408
Marker2610945	Chr03	82.02	78341237	78341595
Marker2291597	Chr03	82.02	78527829	78528223
Marker2308056	Chr03	82.02	78646405	78646714
Marker2034513	Chr03	82.02	79237176	79237558
Marker2293528	Chr03	82.02	79939831	79940144
Marker1892057	Chr03	82.02	80135238	80135601
Marker2651705	Chr03	82.784	73422380	73422752
Marker2170699	Chr03	82.784	75366607	75366989
Marker2600395	Chr03	82.784	76341371	76341686
Marker2483697	Chr03	82.784	78768782	78769169
Marker2516827	Chr03	82.784	80625349	80625749
Marker2549756	Chr03	82.784	84646779	84647174
Marker2535395	Chr03	83.166	82147982	82148369
Marker2389214	Chr03	83.166	82225611	82225948
Marker2190344	Chr03	83.166	82466176	82466556
Marker2449515	Chr03	83.166	83200207	83200588
Marker2501582	Chr03	83.166	85497480	85497793
Marker2505206	Chr03	83.166	85499174	85499548
Marker2141450	Chr03	83.166	85511532	85511931
Marker2125059	Chr03	83.166	85554500	85554893
Marker2197171	Chr03	83.166	85964985	85965337
Marker1989562	Chr03	83.166	86017888	86018249
Marker2320984	Chr03	83.166	100684565	100684965
Marker2628321	Chr03	83.166	100868171	100868567
Marker1903588	Chr03	83.166	103613502	103613866
Marker2101682	Chr03	83.547	86864937	86865248
Marker2215280	Chr03	83.929	101181250	101181574
Marker2579236	Chr03	83.929	101250823	101251191
Marker2568137	Chr03	83.929	101472418	101472752
Marker2632547	Chr03	83.929	102123378	102123748
Marker1949813	Chr03	83.929	103267667	103268001
Marker2491644	Chr03	84.692	102527345	102527669
Marker2452688	Chr03	84.692	102729492	102729881
Marker2395599	Chr03	84.692	103041999	103042325
Marker2377638	Chr03	84.692	103277339	103277668
Marker2316415	Chr03	84.692	103282810	103283164
Marker2107003	Chr03	84.692	103462310	103462670
Marker2526416	Chr03	84.692	103507804	103508174
Marker2216768	Chr03	84.692	103512003	103512390
Marker2477145	Chr03	84.692	103728874	103729212
Marker2533572	Chr03	84.692	103729839	103730179
Marker2149526	Chr03	84.692	103731585	103731991
Marker1983286	Chr03	84.692	103856154	103856470
Marker2585544	Chr03	84.692	103860153	103860509
Marker1911880	Chr03	84.692	104013358	104013753
Marker1992147	Chr03	84.692	104894786	104895109
Marker2114915	Chr03	85.074	104213116	104213480
Marker2607999	Chr03	85.074	104285427	104285732
Marker2252270	Chr03	85.074	104368144	104368459
Marker2225617	Chr03	85.074	104504489	104504870
Marker2421931	Chr03	85.074	104579305	104579623
Marker2487585	Chr03	85.074	104895657	104896042
Marker2174330	Chr03	85.074	104927379	104927775
Marker2516641	Chr03	85.074	105028779	105029105
Marker2170725	Chr03	85.074	105196830	105197171
Marker2178954	Chr03	85.074	107597544	107597939
Marker2488190	Chr03	85.456	109186217	109186532
Marker2344673	Chr03	85.837	102048667	102048985
Marker2458607	Chr03	85.837	103442810	103443144
Marker2375417	Chr03	85.837	103482955	103483312
Marker2396688	Chr03	85.837	106944714	106945043
Marker2455459	Chr03	85.837	107260317	107260658
Marker2232776	Chr03	85.837	107269534	107269874
Marker2617515	Chr03	85.837	107308421	107308820
Marker2510827	Chr03	85.837	107417826	107418138
Marker2237915	Chr03	85.837	107445241	107445621
Marker2345267	Chr03	85.837	107917036	107917416
Marker2333559	Chr03	85.837	107959013	107959358
Marker2167845	Chr03	85.837	108490838	108491156
Marker1920944	Chr03	85.837	108501710	108502092
Marker2080828	Chr03	85.837	109100966	109101349
Marker2122005	Chr03	85.837	109174655	109175004
Marker2279212	Chr03	85.837	109283053	109283434
Marker2534577	Chr03	86.219	100236315	100236708
Marker1967493	Chr03	86.219	104153557	104153951
Marker2143931	Chr03	86.219	104339060	104339421
Marker2159833	Chr03	86.219	104377862	104378194
Marker2625525	Chr03	86.219	104518985	104519386
Marker1958082	Chr03	86.219	104533056	104533458
Marker2528374	Chr03	86.219	104849549	104849862
Marker2425331	Chr03	86.219	105094843	105095205
Marker2605488	Chr03	86.219	105204409	105204753
Marker2025995	Chr03	86.219	105434371	105434736
Marker2208683	Chr03	86.219	105758715	105759099
Marker2506867	Chr03	86.219	106084356	106084721
Marker2651192	Chr03	86.219	106267935	106268285
Marker2390003	Chr03	86.219	106430034	106430416
Marker2072338	Chr03	86.219	106483613	106483924
Marker2494334	Chr03	86.219	106528996	106529348
Marker2070512	Chr03	86.219	106610566	106610928
Marker2227219	Chr03	86.219	106842096	106842482
Marker2156475	Chr03	86.219	107201955	107202370
Marker2304795	Chr03	86.219	107259839	107260211
Marker1909628	Chr03	86.219	107403826	107404192
Marker2370297	Chr03	86.219	107418244	107418639
Marker2012736	Chr03	86.219	107517606	107517993
Marker2358154	Chr03	86.219	107731583	107731941
Marker2063392	Chr03	86.219	107832984	107833321
Marker2078141	Chr03	86.219	108230241	108230567
Marker2068598	Chr03	86.219	108478042	108478421
Marker2560613	Chr03	86.219	108935512	108935911
Marker2084827	Chr03	86.601	100014858	100015211
Marker1893991	Chr03	86.601	103489258	103489590
Marker2348745	Chr03	86.601	103581133	103581529
Marker2330897	Chr03	86.601	103736895	103737287
Marker1954628	Chr03	86.601	105127823	105128157
Marker1934373	Chr03	86.601	107955667	107956024
Marker1904538	Chr03	87.364	86974367	86974740
Marker2018862	Chr03	87.364	94467353	94467691
Marker1983566	Chr03	87.364	99715949	99716305
Marker2663620	Chr03	87.746	88890938	88891327
Marker2456895	Chr03	87.746	89052661	89053002
Marker2067498	Chr03	87.746	89113920	89114308
Marker2395078	Chr03	87.746	89725087	89725461
Marker1889981	Chr03	87.746	90553780	90554137
Marker1961867	Chr03	87.746	90563153	90563560
Marker2043071	Chr03	87.746	90618068	90618413
Marker2253636	Chr03	87.746	90665371	90665765
Marker2085962	Chr03	87.746	92724270	92724631
Marker2033047	Chr03	87.746	92801575	92801885
Marker1943287	Chr03	87.746	93100726	93101087
Marker2183005	Chr03	87.746	93581191	93581496
Marker2187033	Chr03	87.746	93899360	93899676
Marker2259958	Chr03	87.746	93940959	93941342
Marker1926193	Chr03	87.746	94787200	94787584
Marker2647235	Chr03	87.746	94793474	94793787
Marker2309137	Chr03	87.746	94960720	94961110
Marker2172947	Chr03	87.746	95578517	95578841
Marker1947374	Chr03	87.746	112609126	112609489
Marker1983958	Chr03	87.746	112655371	112655761
Marker2113417	Chr03	87.746	118128800	118129152
Marker1970299	Chr03	87.746	121449836	121450215
Marker2243860	Chr03	87.746	121900527	121900930
Marker2075078	Chr03	87.746	130907962	130908293
Marker2009043	Chr03	88.128	89086118	89086451
Marker2160771	Chr03	88.128	94759019	94759351
Marker1975225	Chr03	88.128	94839457	94839784
Marker2448365	Chr03	88.128	95859871	95860184
Marker2422129	Chr03	88.128	96009723	96010044
Marker2562869	Chr03	88.128	105330799	105331183
Marker2487490	Chr03	88.128	105565225	105565560
Marker2427386	Chr03	88.128	105731171	105731500
Marker2622438	Chr03	88.128	112018165	112018513
Marker2138453	Chr03	88.128	115201358	115201683
Marker2117811	Chr03	88.128	118158250	118158576
Marker2084830	Chr03	88.128	120425480	120425880
Marker2654551	Chr03	88.128	121797200	121797557
Marker2359678	Chr03	88.509	88332548	88332951
Marker2443227	Chr03	88.509	105222169	105222502
Marker1918485	Chr03	88.509	105233259	105233653
Marker1951227	Chr03	88.509	105247163	105247473
Marker1946915	Chr03	88.509	105264118	105264442
Marker1889501	Chr03	88.509	107770346	107770734
Marker1986434	Chr03	88.509	109607912	109608229
Marker2024909	Chr03	88.509	111220648	111220960
Marker1945930	Chr03	88.509	118369113	118369446
Marker2438855	Chr03	88.891	88467849	88468217
Marker2060398	Chr03	88.891	88607938	88608313
Marker2084867	Chr03	88.891	91133747	91134076
Marker2377804	Chr03	88.891	93234738	93235130
Marker2259697	Chr03	88.891	94406869	94407253
Marker2148760	Chr03	88.891	94450400	94450735
Marker2151508	Chr03	88.891	109619981	109620326
Marker2536115	Chr03	88.891	111233401	111233760
Marker2481142	Chr03	88.891	113246691	113247038
Marker2421244	Chr03	88.891	116266064	116266420
Marker2564105	Chr03	88.891	118092886	118093281
Marker2622435	Chr03	88.891	118829078	118829410
Marker2639097	Chr03	88.891	118878813	118879132
Marker2579992	Chr03	89.273	91215838	91216190
Marker2307332	Chr03	89.273	95362999	95363373
Marker2643392	Chr03	89.273	95368748	95369104
Marker2356648	Chr03	89.654	87107077	87107466
Marker2191480	Chr03	89.654	88021379	88021691
Marker2313534	Chr03	89.654	90538417	90538794
Marker2340258	Chr03	89.654	92508241	92508564
Marker2601088	Chr03	89.654	92978527	92978868
Marker2200486	Chr03	89.654	94724257	94724629
Marker2351868	Chr03	89.654	94790187	94790534
Marker2150335	Chr03	89.654	95247394	95247700
Marker2310529	Chr03	89.654	95254048	95254458
Marker1920585	Chr03	89.654	95303963	95304345
Marker2262315	Chr03	89.654	95338224	95338544
Marker2008356	Chr03	89.654	105333133	105333433
Marker2017626	Chr03	89.654	105459317	105459640
Marker1929387	Chr03	89.654	105491743	105492052
Marker2496365	Chr03	89.654	105721683	105722054
Marker2055820	Chr03	89.654	105800698	105801060
Marker2629854	Chr03	89.654	110485623	110485958
Marker1934544	Chr03	89.654	112245829	112246166
Marker2233312	Chr03	89.654	118938023	118938330
Marker2317235	Chr03	89.654	118940133	118940497
Marker2226958	Chr03	89.654	119146187	119146540
Marker2590379	Chr03	89.654	121446512	121446887
Marker2647131	Chr03	89.654	121948869	121949225
Marker2246533	Chr03	90.036	87075549	87075866
Marker2405476	Chr03	90.036	87865530	87865881
Marker2200246	Chr03	90.036	88857142	88857450
Marker2610853	Chr03	90.036	88900856	88901236
Marker2554659	Chr03	90.036	89136242	89136611
Marker2485673	Chr03	90.036	89244917	89245275
Marker2164512	Chr03	90.036	89727546	89727860
Marker2522080	Chr03	90.036	89894408	89894771
Marker2065976	Chr03	90.036	89968695	89969068
Marker2206209	Chr03	90.036	90343961	90344308
Marker2163488	Chr03	90.036	90427048	90427369
Marker2616597	Chr03	90.036	90730850	90731206
Marker2239311	Chr03	90.036	91144700	91145083
Marker2469924	Chr03	90.036	92482223	92482593
Marker2029319	Chr03	90.036	92496051	92496417
Marker2041412	Chr03	90.036	93079360	93079714
Marker2354234	Chr03	90.036	93255433	93255793
Marker2399325	Chr03	90.036	93302198	93302560
Marker1958687	Chr03	90.036	95652774	95653091
Marker2229436	Chr03	90.036	95837549	95837917
Marker2063159	Chr03	90.036	105842145	105842528
Marker2587798	Chr03	90.036	112330508	112330900
Marker1936783	Chr03	90.036	115898704	115899053
Marker2250251	Chr03	90.036	115923714	115924096
Marker2135606	Chr03	90.036	116859871	116860266
Marker1903652	Chr03	90.036	117708111	117708422
Marker2061158	Chr03	90.036	118033073	118033411
Marker1959370	Chr03	90.036	118397303	118397697
Marker2042685	Chr03	90.036	118484016	118484362
Marker2277904	Chr03	90.036	118918334	118918710
Marker2305250	Chr03	90.036	119016876	119017200
Marker2114159	Chr03	90.036	119162563	119162893
Marker2279719	Chr03	90.036	121447363	121447662
Marker2448455	Chr03	90.036	121527994	121528333
Marker2060173	Chr03	90.036	121655202	121655568
Marker2125294	Chr03	90.036	121836952	121837290
Marker2221224	Chr03	90.036	121926530	121926906
Marker2542993	Chr03	90.036	148900107	148900434
Marker2590666	Chr03	90.418	87027401	87027788
Marker1973660	Chr03	90.418	87037765	87038165
Marker1892491	Chr03	90.418	87140718	87141049
Marker2185248	Chr03	90.418	87360956	87361327
Marker1979463	Chr03	90.418	88281966	88282365
Marker2327656	Chr03	90.418	92411012	92411368
Marker2253193	Chr03	90.418	92435385	92435693
Marker2321955	Chr03	90.418	92455683	92456034
Marker2528941	Chr03	90.418	92681744	92682103
Marker2352252	Chr03	90.418	93446632	93447007
Marker2582706	Chr03	90.418	93725610	93725972
Marker2005941	Chr03	90.418	93931322	93931653
Marker2557630	Chr03	90.418	95308910	95309287
Marker2104682	Chr03	90.418	95326342	95326749
Marker2298764	Chr03	90.418	95577249	95577632
Marker1989018	Chr03	90.418	95632132	95632480
Marker2126940	Chr03	90.418	95709671	95710047
Marker2058240	Chr03	90.418	98852137	98852442
Marker2485449	Chr03	90.418	99169106	99169447
Marker1948249	Chr03	90.418	110253877	110254253
Marker2518299	Chr03	90.418	110300316	110300712
Marker2065008	Chr03	90.418	110306707	110307098
Marker2222032	Chr03	90.418	110678954	110679307
Marker2508086	Chr03	90.418	112441677	112442038
Marker2592085	Chr03	90.418	114443383	114443729
Marker2501459	Chr03	90.418	115185055	115185400
Marker2556226	Chr03	90.418	115887621	115887995
Marker1928529	Chr03	90.418	116338018	116338410
Marker1941410	Chr03	90.418	119611758	119612105
Marker2257372	Chr03	90.418	121937236	121937576
Marker1923913	Chr03	90.418	163650529	163650835
Marker2206278	Chr03	91.181	126396354	126396710
Marker2411568	Chr03	91.181	126924194	126924536
Marker2452473	Chr03	91.181	126972968	126973276
Marker2372101	Chr03	91.181	129862587	129862944
Marker2073841	Chr03	91.181	135383666	135384016
Marker2579346	Chr03	91.181	135526063	135526398
Marker1948372	Chr03	91.181	135533973	135534327
Marker2462379	Chr03	91.181	136752985	136753369
Marker2126495	Chr03	91.181	137134874	137135239
Marker2382882	Chr03	91.181	137204982	137205387
Marker2161757	Chr03	91.181	137495078	137495444
Marker2393701	Chr03	91.181	137541842	137542240
Marker2362169	Chr03	91.181	144670137	144670496
Marker2327035	Chr03	91.181	146778510	146778821
Marker2655171	Chr03	91.181	164951273	164951639
Marker2593048	Chr03	91.181	165174324	165174682
Marker1980152	Chr03	91.181	165428528	165428907
Marker2102081	Chr03	91.181	165545768	165546129
Marker1909513	Chr03	91.563	126143091	126143438
Marker2196644	Chr03	91.563	126275665	126276061
Marker2314217	Chr03	91.563	126279815	126280135
Marker1958668	Chr03	91.563	126280241	126280624
Marker2152795	Chr03	91.563	131881490	131881858
Marker2597088	Chr03	91.563	135050678	135050998
Marker2304931	Chr03	91.563	135102593	135102888
Marker2078297	Chr03	91.563	135229920	135230285
Marker1968223	Chr03	91.563	135321184	135321569
Marker1948395	Chr03	91.563	136251086	136251456
Marker2350163	Chr03	91.563	136992402	136992724
Marker2640501	Chr03	91.563	137052125	137052532
Marker2541273	Chr03	91.563	137458942	137459269
Marker2281084	Chr03	91.563	137623936	137624326
Marker1938208	Chr03	91.563	142347998	142348328
Marker2436777	Chr03	91.563	142612179	142612501
Marker2585600	Chr03	91.563	143113191	143113519
Marker2476329	Chr03	91.563	143197835	143198129
Marker2534372	Chr03	91.563	144634310	144634687
Marker2331351	Chr03	91.563	163701031	163701351
Marker2332289	Chr03	91.563	163872974	163873352
Marker2244319	Chr03	91.563	164366711	164367049
Marker2380742	Chr03	91.563	164403526	164403892
Marker1907843	Chr03	91.563	164434415	164434797
Marker1962264	Chr03	91.563	170960979	170961366
Marker2604886	Chr03	92.326	99765003	99765333
Marker2031557	Chr03	92.326	124265797	124266098
Marker2656057	Chr03	92.326	127725436	127725759
Marker2476612	Chr03	92.326	128169338	128169642
Marker2446042	Chr03	92.326	128295780	128296106
Marker2294346	Chr03	92.326	128449903	128450218
Marker2444792	Chr03	92.326	129133387	129133697
Marker2141901	Chr03	92.326	140350783	140351168
Marker2536693	Chr03	92.326	146243365	146243765
Marker2559413	Chr03	92.326	146325931	146326255
Marker2070868	Chr03	92.326	146433192	146433505
Marker2170247	Chr03	92.326	152912470	152912797
Marker2495870	Chr03	92.326	153620081	153620462
Marker2412053	Chr03	92.326	162045520	162045843
Marker2443199	Chr03	92.326	167029149	167029532
Marker1949069	Chr03	92.326	172564181	172564579
Marker2081235	Chr03	92.326	173409822	173410143
Marker2016269	Chr03	92.708	91330704	91331050
Marker1971281	Chr03	92.708	128007193	128007528
Marker2647459	Chr03	92.708	129411501	129411814
Marker2184677	Chr03	92.708	129419129	129419477
Marker2050611	Chr03	92.708	129433071	129433350
Marker1974846	Chr03	92.708	158011242	158011579
Marker2080209	Chr03	92.708	159610422	159610795
Marker2367513	Chr03	92.708	163568320	163568624
Marker1945028	Chr03	92.708	170478446	170478813
Marker1988451	Chr03	92.708	173696639	173696962
Marker2228854	Chr03	93.471	92839950	92840280
Marker1934851	Chr03	93.471	97301055	97301426
Marker1958096	Chr03	93.471	128608019	128608393
Marker2111848	Chr03	93.471	128881563	128881954
Marker1923616	Chr03	93.471	131880925	131881242
Marker1965018	Chr03	93.471	162813230	162813588
Marker2444744	Chr03	93.853	91433757	91434101
Marker2521266	Chr03	93.853	91524983	91525313
Marker2008169	Chr03	93.853	91624240	91624616
Marker2487130	Chr03	93.853	91645520	91645828
Marker2594744	Chr03	93.853	91875333	91875703
Marker2164737	Chr03	93.853	94082566	94082946
Marker1937897	Chr03	93.853	94638464	94638824
Marker2306902	Chr03	93.853	96537842	96538196
Marker2232927	Chr03	93.853	96722668	96722983
Marker2173934	Chr03	93.853	96756430	96756824
Marker2123921	Chr03	93.853	96849619	96849939
Marker2460899	Chr03	93.853	97292390	97292738
Marker2070064	Chr03	93.853	97302079	97302394
Marker1934512	Chr03	93.853	97423425	97423810
Marker2428813	Chr03	93.853	97559490	97559810
Marker2082320	Chr03	93.853	97612995	97613317
Marker2270816	Chr03	93.853	97808584	97808882
Marker2263805	Chr03	93.853	97895535	97895895
Marker2542327	Chr03	93.853	98363339	98363683
Marker2054854	Chr03	93.853	98688597	98688928
Marker2250708	Chr03	93.853	116861069	116861375
Marker2065805	Chr03	93.853	116875713	116876095
Marker2479335	Chr03	93.853	119627253	119627566
Marker1896768	Chr03	93.853	124894017	124894367
Marker1915711	Chr03	93.853	127806117	127806479
Marker2477198	Chr03	93.853	127892222	127892595
Marker2049219	Chr03	93.853	128333946	128334296
Marker2027146	Chr03	93.853	128876880	128877204
Marker2562888	Chr03	93.853	129973886	129974286
Marker1982311	Chr03	93.853	130152724	130153062
Marker2451079	Chr03	93.853	130195094	130195481
Marker2490088	Chr03	93.853	130244801	130245110
Marker2651770	Chr03	93.853	130284941	130285263
Marker2372162	Chr03	93.853	130456828	130457216
Marker2262077	Chr03	93.853	131239591	131239933
Marker2366920	Chr03	93.853	131666534	131666931
Marker1906509	Chr03	93.853	131858828	131859136
Marker2630718	Chr03	93.853	132028404	132028718
Marker1944227	Chr03	93.853	132075516	132075830
Marker2658737	Chr03	93.853	132210639	132210973
Marker2520351	Chr03	93.853	132314556	132314863
Marker2105598	Chr03	93.853	133848287	133848679
Marker2661327	Chr03	93.853	136405247	136405607
Marker2162256	Chr03	93.853	136416752	136417100
Marker2033635	Chr03	93.853	137148592	137148968
[truncated: 7,039 more rows]
